# Supplementary material for: The genomic landscape of cutaneous SCC reveals drivers and a novel azathioprine associated mutational signature
Source: Nat Commun. 2018 Sep 10;9:3667. doi: 10.1038/s41467-018-06027-1 (PMC6131170; doi:10.1038/s41467-018-06027-1)
Supplement: Supplementary file 3 — Supplementary Data 1 [file 41467_2018_6027_MOESM3_ESM.xlsx]

## Sheet: Supplementary Data 1
Supplementary Data 1: 40 cSCCs - Patient/Tumour Details
Patient	Age at Tumour	Sex	Immune Status	Tumour Site	Sun Exposed Site	Histology/ Tumour ID	Immunosuppressive Drug Use	Estimated Duration of Azathioprine Treatment Prior to Tumour removal (months)	Germline DNA
1	63	M	IS-RT	shoulder	U	MD01	AZA, CsA, PRDL	149	lymphocytes
2	71	M	IS-C	forehead	SE	MD02	AZA	150	lymphocytes
3	82	M	IS-RT	cheek	SE	MD03	AZA, CsA, PRDL	170	lymphocytes
4	49	F	IS-RT	hand	SE	MD04	AZA, CsA, PRDL, MMF	193	lymphocytes
5	73	F	IS-RT	arm	U	MD05	AZA, PRDL	422	lymphocytes
6	74	M	IS-RT	chest	U	MD06	AZA, PRDL	402	lymphocytes
7	85	M	IC	foot	U	MD07	NC	0	lymphocytes
8	66	M	IS-RT	nose	SE	MD08	CsA, PRDL, MMF	0	lymphocytes
9	65	F	IS-RT	leg	U	MD16	AZA, CsA, PRDL	197	lymphocytes
2	71	M	IS-C	shoulder	U	PD01	AZA	149	lymphocytes
10	83	M	IC	neck	SE	PD02	NC	0	normal skin, peri-lesional
11	64	M	IS-RT	wrist	SE	PD03	AZA, CsA, PRDL	149	lymphocytes
12	67	M	IS-RT	jawline	SE	PD04	AZA, CsA, PRDL	93	lymphocytes
13	65	M	IS-RT	ear	SE	PD05	AZA, CsA, PRDL	147	normal skin, foot
14	75	M	IC	forehead	SE	PD06	NC	0	lymphocytes
15	65	M	IS-RT	scalp	SE	PD07	AZA, PRDL	294	lymphocytes
16	75	M	IS-RT	cheek	SE	PD08	AZA, CsA, PRDL	166	normal skin, sun exposed
17	64	M	IS-RT	chest	U	PD09	AZA, CsA, PRDL	119	lymphocytes
18	66	M	IS-RT	ear	SE	PD10	AZA, CsA, PRDL	6	lymphocytes
19	52	M	IS-RT	leg	U	PD11	AZA, CsA, PRDL	264	lymphocytes
20	68	M	IS-RT	jawline	SE	WD01	AZA, CsA, PRDL	8	lymphocytes
21	80	M	IC	chest	U	WD02	NC	0	lymphocytes
22	53	M	IS-CT	scalp	SE	WD03	AZA	89	lymphocytes
23	65	M	IS-RT	forehead	SE	WD04	AZA, CsA, PRDL	201	lymphocytes
24	67	M	IS-CT	back	U	WD05	AZA, CsA, MMF	230	normal skin, non-sun exposed
25	52	M	IS-RT	hand	SE	WD06	AZA, CsA, PRDL	190	lymphocytes
26	58	M	IS-RT	ear	SE	WD08	AZA, CsA, PRDL	121	lymphocytes
1	58	M	IS-RT	hand	SE	WD09	AZA, CsA, PRDL	120	lymphocytes
27	77	M	IC	leg	U	WD10	NC	0	lymphocytes
28	72	M	IS-RT	chest	U	WD11	AZA, CsA, PRDL, MMF, CTX	83	lymphocytes
24	64	M	IS-CT	shoulder	U	WD12	AZA, CsA	214	lymphocytes
29	68	M	IS-RT	hand	SE	WD13	AZA, PRDL	357	lymphocytes
30	75	F	IS-RT	hand	SE	WD14	AZA, CsA, PRDL	214	lymphocytes
31	75	M	IS-RT	nose	SE	WD15	CsA, PRDL, MMF	0	lymphocytes
32	70	F	IS-RT	shoulder	U	WD17	AZA, CsA, PRDL	218	lymphocytes
33	49	M	IC	lip	SE	WD18	NC	0	lymphocytes
34	53	M	IS-RT	hand	SE	WD19	AZA, PRDL	357	lymphocytes
35	44	F	IS-RT	hand	SE	WD20	AZA, CsA	176	lymphocytes
36	60	M	IS-RT	hand	SE	WD21	AZA, CsA, PRDL, MMF	229	lymphocytes
37	86	M	IC	ear	SE	WD22	NC	0	lymphocytes
IS = Immunosuppressed; -RT = Renal Transplant; -CT = Cardiac Transplant; -C Crohn's. IC= immunocompetent
SE= Sun exposed site; U= unknown if sun exposed. WD = Well Differentiated; MD = Moderately Differentiated; PD = Poorly Differentiated.
AZA = Azathioprine; CsA = Cyclosporine A; PRDL = Prednisolone; MMF = Mycophenolate Mofetil; CTX = Cyclophosphamide.
All transplants took place in the 25-year period from 1973 to 2008
NC= No confirmed immunosuppressant drug exposure
