# Supplementary material for: The genomic landscape of cutaneous SCC reveals drivers and a novel azathioprine associated mutational signature
Source: Nat Commun. 2018 Sep 10;9:3667. doi: 10.1038/s41467-018-06027-1 (PMC6131170; doi:10.1038/s41467-018-06027-1)
Supplement: Supplementary file 4 — Supplementray Data 2 [file 41467_2018_6027_MOESM4_ESM.xlsx]

## Sheet: Sheet1
Supplementary Data 2. Whole exome sequencing (WES) reads yield and coverage across the 40 normal - SCC pairs
Batch1
Patient ID	SCC	total nucleotides coverage captured exons (Gb)	mean_coverage	median_coverage	%_bases_above_10	%_bases_above_20	Platform
PD02	Blood	3.22361	63.72	49	84.8	76	Agilent
PD02	SCC	3.62502	71.65	57	86.2	78.8	Agilent
PD03	Blood	2.5255	49.92	41	84	73.5	Agilent
PD03	SCC	2.8887	57.1	44	83.5	73.8	Agilent
PD05	Blood	3.1224	61.72	54	86.8	79.5	Agilent
PD05	SCC	3.07002	60.68	48	85.2	76.5	Agilent
PD06	Blood	2.6041	51.47	42	84.5	74.4	Agilent
PD06	SCC	2.80401	55.42	43	83.3	73.4	Agilent
PD07	Blood	2.62252	51.84	42	83.9	73.6	Agilent
PD07	SCC	2.69829	53.34	41	86.4	75.2	Agilent
PD08	Blood	2.33571	46.17	35	83	69.7	Agilent
PD08	SCC	1.30484	25.79	19	73.5	47.2	Agilent
PD09	Blood	2.77383	54.83	43	83.5	73.4	Agilent
PD09	SCC	1.76933	34.97	27	80.1	61.7	Agilent
PD10	Blood	2.01918	39.91	32	80.3	66.3	Agilent
PD10	SCC	2.13887	42.28	34	83.9	70.1	Agilent
WD02	Blood	2.33511	46.16	36	81.5	69	Agilent
WD02	SCC	2.10161	41.54	32	80.6	66.5	Agilent
WD03	Blood	3.46894	68.57	54	86	78.2	Agilent
WD03	SCC	2.38839	47.21	39	84.3	73.4	Agilent
WD04	Blood	2.82697	55.88	45	84.7	75.3	Agilent
WD04	SCC	3.02272	59.75	48	85.4	76.6	Agilent
WD05	Blood	2.98822	59.07	45	83.6	73.9	Agilent
WD05	SCC	2.47716	48.96	44	86.2	77.1	Agilent
WD06	Blood	3.00653	59.43	46	84.1	74.6	Agilent
WD06	SCC	2.6993	53.36	44	85	75.5	Agilent
WD08	Blood	2.67799	52.93	41	83.7	73.3	Agilent
WD08	SCC	2.23628	44.2	35	84.2	70.3	Agilent
WD09	Blood	3.68993	72.94	58	86.4	79.2	Agilent
WD09	SCC	3.36367	66.49	53	86.3	78.6	Agilent
WD10	Blood	3.32544	65.73	51	85	76.5	Agilent
WD10	SCC	1.65194	32.65	27	78.5	60.9	Agilent
Batch2
Patient ID	SCC	total nucleotides coverage captured exons (Gb)	mean_coverage	median_coverage	%_bases_above_10	%_bases_above_20	Platform
MD01	Blood	4.585	71.86	60	96.3	92.9	Nimblegen
MD01	SCC	4.84	75.85	63	96.3	93	Nimblegen
MD02	Blood	3.92	61.44	52	95.5	89.7	Nimblegen
MD02	SCC	5.05	79.14	66	96.1	92.4	Nimblegen
WD11	Blood	4.54	71.09	60	96.4	93.2	Nimblegen
WD11	SCC	3.75	58.74	49	95.5	89.8	Nimblegen
MD03	Blood	4.60075	72.1	60	95.9	91.6	Nimblegen
MD03	SCC	4.80013	75.23	63	95.8	91.7	Nimblegen
MD04	Blood	3.20481	50.23	43	94.9	86.9	Nimblegen
MD04	SCC	3.38606	53.07	45	94.9	88.1	Nimblegen
MD05	Blood	4.28528	67.16	57	95.5	90.8	Nimblegen
MD05	SCC	4.93482	77.34	65	95.6	91.8	Nimblegen
WD12	Blood	2.94504	46.16	39	94.7	85.1	Nimblegen
WD12	SCC	3.5376	55.44	47	95.2	88.6	Nimblegen
WD13	Blood	3.78312	59.29	50	95.8	90.6	Nimblegen
WD13	SCC	4.04531	63.4	53	95.9	91.4	Nimblegen
WD14	Blood	3.65141	57.23	48	95.3	89.1	Nimblegen
WD14	SCC	3.30082	51.73	44	94.9	87.3	Nimblegen
WD15	Blood	3.78595	59.33	50	95.7	89.7	Nimblegen
WD15	SCC	3.88543	60.89	51	95.3	89	Nimblegen
Batch3
Patient ID	SCC	total nucleotides coverage captured exons (Gb)	mean_coverage	median_coverage	%_bases_above_10	%_bases_above_20	Platform
MD06	Blood	1.70065	33.6	30	90.9	70	Agilent
MD06	SCC	3.05385	60.33	52	97.5	89.9	Agilent
MD07	Blood	1.31296	25.94	24	88.8	61.3	Agilent
MD07	SCC	2.78516	55.02	49	97.8	90	Agilent
PD11	Blood	2.35624	46.55	41	95.4	83	Agilent
PD11	SCC	2.3864	47.14	43	97.2	86.3	Agilent
MD16	Blood	1.48156	29.27	26	90.2	65	Agilent
MD16	SCC	2.95709	58.42	52	97.4	90.3	Agilent
WD17	Blood	1.69785	33.54	31	93.4	73.3	Agilent
WD17	SCC	2.5321	50.02	43	91.8	79.1	Agilent
WD18	Blood	2.4318	48.04	42	96.2	84.9	Agilent
WD18	SCC	2.7524	54.37	49	97.7	89.8	Agilent
WD19	Blood	2.46883	48.77	43	95.9	84.7	Agilent
WD19	SCC	2.63282	52.01	47	97.4	88.5	Agilent
WD20	Blood	1.65718	32.74	29	91.1	69	Agilent
WD20	SCC	2.74245	54.18	49	97.7	90.2	Agilent
WD21	Blood	1.63979	32.39	30	91.8	70.9	Agilent
WD21	SCC	2.5473	50.32	45	97.3	87.7	Agilent
WD22	Blood	2.14055	42.29	37	94.8	80.2	Agilent
WD22	SCC	2.58827	51.13	45	97.2	87.6	Agilent
PD01	Blood	2.20736	43.61	38	95.1	81.4	Agilent
PD01	SCC	1.95947	38.71	35	95.2	79.1	Agilent
PD04	Blood	1.57755	31.16	28	90.3	67.1	Agilent
PD04	SCC	2.81	55.5	49	97	88.6	Agilent
WD01	Blood	1.52577	30.14	27	90.8	67.3	Agilent
WD01	SCC	2.70612	53.46	48	97.1	88.3	Agilent
MD08	Blood	1.45741	28.79	26	88.8	63.2	Agilent
MD08	SCC	2.29864	45.41	41	95.5	82.5	Agilent
WD13	Blood	1.87454	37.03	32	92.3	73.9	Agilent
WD13	SCC	2.57163	50.8	46	97.6	88.8	Agilent
WD14	Blood	1.77986	35.16	30	91.1	70.7	Agilent
WD14	SCC	2.44217	48.24	44	96.9	86.4	Agilent
SCC combined
Patient ID	SCC	total nucleotides coverage captured exons (Gb)	mean_coverage	median_coverage	%_bases_above_10	%_bases_above_20	Platform
PD02	SCC	3.62502	71.65	57	86.2	78.8	Agilent
PD03	SCC	2.8887	57.1	44	83.5	73.8	Agilent
PD05	SCC	3.07002	60.68	48	85.2	76.5	Agilent
PD06	SCC	2.80401	55.42	43	83.3	73.4	Agilent
PD07	SCC	2.69829	53.34	41	86.4	75.2	Agilent
PD08	SCC	1.30484	25.79	19	73.5	47.2	Agilent
PD09	SCC	1.76933	34.97	27	80.1	61.7	Agilent
PD10	SCC	2.13887	42.28	34	83.9	70.1	Agilent
WD02	SCC	2.10161	41.54	32	80.6	66.5	Agilent
WD03	SCC	2.38839	47.21	39	84.3	73.4	Agilent
WD04	SCC	3.02272	59.75	48	85.4	76.6	Agilent
WD05	SCC	2.47716	48.96	44	86.2	77.1	Agilent
WD06	SCC	2.6993	53.36	44	85	75.5	Agilent
WD08	SCC	2.23628	44.2	35	84.2	70.3	Agilent
WD09	SCC	3.36367	66.49	53	86.3	78.6	Agilent
WD10	SCC	1.65194	32.65	27	78.5	60.9	Agilent
MD01	SCC	4.84	75.85	63	96.3	93	Nimblegen
MD02	SCC	5.05	79.14	66	96.1	92.4	Nimblegen
WD11	SCC	3.75	58.74	49	95.5	89.8	Nimblegen
MD03	SCC	4.80013	75.23	63	95.8	91.7	Nimblegen
MD04	SCC	3.38606	53.07	45	94.9	88.1	Nimblegen
MD05	SCC	4.93482	77.34	65	95.6	91.8	Nimblegen
WD12	SCC	3.5376	55.44	47	95.2	88.6	Nimblegen
WD13	SCC	4.04531	63.4	53	95.9	91.4	Nimblegen
WD14	SCC	3.30082	51.73	44	94.9	87.3	Nimblegen
WD15	SCC	3.88543	60.89	51	95.3	89	Nimblegen
MD06	SCC	3.05385	60.33	52	97.5	89.9	Agilent
MD07	SCC	2.78516	55.02	49	97.8	90	Agilent
PD11	SCC	2.3864	47.14	43	97.2	86.3	Agilent
MD16	SCC	2.95709	58.42	52	97.4	90.3	Agilent
WD17	SCC	2.5321	50.02	43	91.8	79.1	Agilent
WD18	SCC	2.7524	54.37	49	97.7	89.8	Agilent
WD19	SCC	2.63282	52.01	47	97.4	88.5	Agilent
WD20	SCC	2.74245	54.18	49	97.7	90.2	Agilent
WD21	SCC	2.5473	50.32	45	97.3	87.7	Agilent
WD22	SCC	2.58827	51.13	45	97.2	87.6	Agilent
PD01	SCC	1.95947	38.71	35	95.2	79.1	Agilent
PD04	SCC	2.81	55.5	49	97	88.6	Agilent
WD01	SCC	2.70612	53.46	48	97.1	88.3	Agilent
MD08	SCC	2.29864	45.41	41	95.5	82.5	Agilent
		mean	54.306	45.7	91.0475	81.415
		std	11.7219	9.98512	6.85827	10.4476
