# Supplementary material for: The genomic landscape of cutaneous SCC reveals drivers and a novel azathioprine associated mutational signature
Source: Nat Commun. 2018 Sep 10;9:3667. doi: 10.1038/s41467-018-06027-1 (PMC6131170; doi:10.1038/s41467-018-06027-1)
Supplement: Supplementary file 6 — Supplementary Data 4 [file 41467_2018_6027_MOESM6_ESM.xlsx]

## Sheet: Supplementary Data 4
Supplementary Data 4. Mutation signatures across all SCC exomes.
Sample	Signature 1 Mutations	Signature 2 Mutations	Signature 5 Mutations	Signature 7 Mutations	Signature 13 Mutations	Signature 32 Mutations	Accuracy	% Signature 7 Mutations	% Signature 32 Mutations
MD01	49	0	131	1090	0	810	0.95	0.524	0.3894
MD02	39	0	80	529	0	667	0.98	0.4023	0.5072
*MD03								-	-
MD04	21	0	90	0	0	2351	0.97	0	0.9549
MD05	24	0	42	0	0	803	0.98	0	0.9241
MD06	16	85	28	128	17	476	0.9794	0.1707	0.6347
MD07	24	0	23	0	73	0	0.8545	0	0
MD08	22	0	67	730	0	0	0.9643	0.8913	0
MD16	21	0	25	99	0	410	0.9774	0.1784	0.7387
PD01	15	0	150	831	0	1717	0.9872	0.3063	0.6329
PD02	23	0	71	1102	0	0	0.99	0.9214	0
PD03	13	0	104	402	0	1161	0.95	0.2393	0.6911
PD04	17	0	60	235	0	501	0.9626	0.2891	0.6162
PD05	22	0	65	558	0	1154	0.96	0.3102	0.6415
PD06	27	0	99	4210	0	0	0.98	0.9709	0
PD07	36	0	99	606	0	1197	0.97	0.3127	0.6176
PD08	17	0	134	840	0	695	0.98	0.4982	0.4122
PD09	14	0	93	1175	0	1498	0.98	0.4227	0.5388
PD10	24	0	190	1709	0	0	0.97	0.8887	0
PD11	22	0	32	36	0	301	0.9669	0.0921	0.7698
WD01	51	0	193	2178	0	0	0.9654	0.8993	0
WD02	23	996	109	539	982	0	0.99	0.2035	0
WD03	10	0	52	610	0	253	0.98	0.6595	0.2735
*WD04								-	-
WD05	38	0	151	439	0	980	0.98	0.273	0.6095
WD06	33	0	132	289	0	1399	0.98	0.156	0.755
*WD08								-	-
WD09	15	0	79	514	0	935	0.98	0.3331	0.606
WD10	28	0	129	946	0	0	0.97	0.8577	0
WD11	23	0	83	926	0	428	0.97	0.6342	0.2932
WD12	42	0	120	354	0	2084	0.99	0.1362	0.8015
WD13	25	0	44	323	0	827	0.9848	0.265	0.6784
WD14	17	0	30	41	0	160	0.9175	0.1653	0.6452
WD15	36	0	154	1636	0	0	0.95	0.8959	0
WD17	32	0	26	308	0	621	0.9659	0.3121	0.6292
WD18	15	11	21	100	0	0	0.9087	0.6803	0
WD19	30	0	45	0	0	1853	0.9907	0	0.9611
WD20	23	0	26	444	0	3519	0.9905	0.1107	0.8771
WD21	26	0	26	110	0	1090	0.9884	0.0879	0.8706
WD22	32	0	106	1052	0	178	0.8914	0.769	0.1301
Signatures were defined in Alexandrov et al. Nature 2013.
Signature 32 is a new signature detected in cutaneous squamous cell carcinoma.
*Three samples had very few mutations, thus signatures derived from them were of low accuracy. These three samples were excluded.
