# Supplementary material for: The genomic landscape of cutaneous SCC reveals drivers and a novel azathioprine associated mutational signature
Source: Nat Commun. 2018 Sep 10;9:3667. doi: 10.1038/s41467-018-06027-1 (PMC6131170; doi:10.1038/s41467-018-06027-1)
Supplement: Supplementary file 7 — Supplementary Data 5 [file 41467_2018_6027_MOESM7_ESM.xlsx]

## Sheet: Sheet1
Supplementary Data 5. CNAs and cn-LOH events across the 40 SCC exomes
sampleID	chrom	start.pos	end.pos	CNA / cnLOH
PD01	1	1	30000000	cnLOH
PD01	14	1	107349540	Loss
PD02	1	1	35000000	cnLOH
PD02	3	1	90000000	cnLOH
PD02	3	170000000	198022430	Gain
PD02	4	60000000	191154276	Loss
PD02	9	1	21029330	Loss
PD02	9	21029330	30690221	Loss
PD02	9	30690221	45120125	Loss
PD02	9	66500794	141213431	cnLOH
PD02	11	57876432	135006516	Loss
PD02	13	1	115169878	Loss
PD02	14	1	107349540	Loss
PD02	17	1	81195210	Loss
PD02	18	1	78077248	Loss
PD03	3	1	198022430	Gain
PD03	4	1	191154276	Loss
PD03	7	74171151	159138663	Loss
PD03	8	1	45600000	Loss
PD03	8	45600000	146364022	Gain
PD03	9	1	49000000	Gain
PD03	9	130000000	141213431	Loss
PD03	16	1	90354753	Loss
PD03	18	1	78077248	cnLOH
PD03	22	1	51304566	Loss
PD04	5	1	48400000	Gain
PD04	15	20083665	30926681	Gain
PD04	17	1	10000000	Loss
PD04	19	1	59128983	Loss
PD05	2	1	9645561	Loss
PD05	2	140000000	243199373	Loss
PD05	3	1	80000000	Loss
PD05	3	91000000	198022430	Gain
PD05	4	29909316	94693160	Gain
PD05	4	94693160	140810334	cnLOH
PD05	4	140810334	191154276	Gain
PD05	5	20000000	130000000	Gain
PD05	6	61000000	150000000	Gain
PD05	8	1	12406886	Gain
PD05	9	1	30000000	Loss
PD05	10	1	40200000	Loss
PD05	13	1	115169878	Loss
PD05	17	1	81195210	Loss
PD05	19	40000000	59128983	Loss
PD05	22	1	51304566	Loss
PD06	1	144618070	249250621	Gain
PD06	3	1	91000000	Loss
PD06	3	140000000	198022430	Gain
PD06	7	1	15427275	Gain
PD06	7	61969087	76540381	Loss
PD06	7	86415777	112724525	Gain
PD06	7	113518502	159138663	Loss
PD06	8	1	45600000	Loss
PD06	8	45600000	146364022	Gain
PD06	9	1	49000000	Loss
PD06	9	130000000	141213431	cnLOH
PD06	10	1	8662406	Gain
PD06	11	1	53700000	Loss
PD06	11	90000000	135006516	Loss
PD06	15	1	102531392	Gain
PD06	17	1	15000000	Loss
PD06	19	1	26500000	Loss
PD06	21	1	48129895	Gain
PD07	1	1	125000000	Gain
PD07	2	1	243199373	Loss
PD07	4	50400000	191154276	Loss
PD07	8	1	146364022	Loss
PD07	9	1	141213431	Loss
PD07	11	1	3000000	Gain
PD07	12	1	133851895	Loss
PD07	22	23000000	51304566	cnLOH
PD08	5	59894838	95728974	Loss
PD08	8	1	42233344	Loss
PD08	11	101918574	110150453	Gain
PD08	11	110150453	135006516	Loss
PD08	12	10530726	35800000	Gain
PD08	13	1	115169878	Gain
PD08	17	1	21935430	cnLOH
PD08	19	19843727	24345778	Gain
PD09	5	48400000	180915260	Loss
PD09	9	1	49000000	Loss
PD09	9	49000000	141213431	Gain
PD09	22	24034288	51304566	cnLOH
PD10	3	1	91000000	Loss
PD10	4	95000000	191154276	Gain
PD10	6	1	30000000	Gain
PD10	8	100000000	146364022	Gain
PD10	9	1	40000000	Loss
PD10	9	70993081	141213431	Gain
PD10	10	1	35000000	Loss
PD10	10	95000000	135534747	Gain
PD10	14	1	50000000	Loss
PD10	14	50000000	107349540	cnLOH
PD10	17	1	24000000	cnLOH
PD10	18	46570281	78077248	Loss
PD10	21	1	42000000	Loss
PD10	21	42000000	48129895	cnLOH
PD11	2	1	243199373	Loss
PD11	3	1	198022430	Loss
PD11	5	1	180915260	Loss
PD11	7	1	159138663	Gain
PD11	9	1	49000000	Loss
PD11	10	1	135534747	Loss
PD11	12	1	133851895	Loss
PD11	13	1	115169878	Loss
PD11	16	1	90354753	Gain
PD11	17	1	81195210	Loss
PD11	19	1	59128983	Gain
PD11	20	1	63025520	Gain
PD11	22	1	51304566	Loss
MD01	3	1	198022430	cnLOH
MD01	4	1	191154276	Loss
MD01	5	48400000	180915260	Loss
MD01	6	1	70000000	Gain
MD01	9	1	30000000	Loss
MD01	9	30000000	141213431	cnLOH
MD01	13	1	115169878	Loss
MD01	14	1	107349540	Loss
MD01	17	1	20000000	cnLOH
MD02	1	230000000	249250621	Loss
MD02	5	50000000	90000000	Loss
MD02	5	90000000	180915260	cnLOH
MD02	8	1	45600000	Loss
MD02	8	85000000	146364022	Gain
MD02	9	1	49000000	Loss
MD02	15	1	69562088	Loss
MD02	15	80035755	102531392	Gain
MD02	17	1	24000000	Loss
MD02	17	24000000	81195210	cnLOH
MD02	19	1	9091590	Loss
MD02	19	9091590	27738932	Gain
MD02	19	27738932	59128983	Loss
MD04	17	1	20000000	cnLOH
MD06	1	1	249250621	Gain
MD06	2	1	243199373	Loss
MD06	3	1	91000000	Loss
MD06	3	91000000	198022430	cnLOH
MD06	4	1	50400000	Loss
MD06	4	50400000	191154276	Loss
MD06	5	1	180915260	Loss
MD06	6	1	171115067	cnLOH
MD06	7	1	159138663	cnLOH
MD06	8	1	146364022	cnLOH
MD06	9	1	141213431	cnLOH
MD06	10	1	135534747	cnLOH
MD06	12	1	133851895	Loss
MD06	13	1	115169878	cnLOH
MD06	14	1	107349540	Gain
MD06	15	1	102531392	Gain
MD06	16	1	90354753	Loss
MD06	17	1	81195210	Loss
MD06	18	1	78077248	Gain
MD06	19	1	59128983	Loss
MD06	20	1	63025520	Gain
MD06	21	1	48129895	cnLOH
MD06	22	1	51304566	cnLOH
MD07	1	235918870	249250621	Gain
MD07	2	1	40000000	Loss
MD07	2	93300000	243199373	cnLOH
MD07	3	1	90276661	Loss
MD07	3	148759325	198022430	Gain
MD07	4	80000000	191154276	Loss
MD07	5	35000000	180915260	Loss
MD07	7	1	59900000	Gain
MD07	7	59900000	159138663	Gain
MD07	9	1	49000000	Loss
MD07	9	69238234	141213431	cnLOH
MD07	10	1	135534747	Loss
MD07	11	1	53700000	Loss
MD07	11	64669417	82443672	Gain
MD07	11	99428929	119692457	Loss
MD07	11	119692457	135006516	cnLOH
MD07	13	1	115169878	Loss
MD07	17	1	81195210	Loss
MD07	18	1	17200000	Loss
MD07	19	1	26500000	Loss
WD01	1	1	76771495	Gain
WD01	4	127485630	191154276	Loss
WD01	5	1	48400000	Gain
WD01	5	48400000	180915260	Loss
WD01	8	22021388	28217255	Loss
WD01	17	1	21201550	cnLOH
WD01	18	1	26232188	Gain
WD01	18	26232188	78077248	Loss
WD01	20	1	63025520	Gain
WD02	1	1	249250621	Gain
WD02	3	1	50000000	cnLOH
WD02	3	50000000	91000000	Loss
WD02	3	91000000	180000000	Gain
WD02	4	1	130000000	Loss
WD02	5	1	49698180	cnLOH
WD02	5	49698180	133561589	Loss
WD02	5	133561589	180915260	cnLOH
WD02	6	1	171115067	Loss
WD02	7	1	159138663	Gain
WD02	9	1	49000000	Gain
WD02	9	49000000	110000000	cnLOH
WD02	9	110000000	141213431	Loss
WD02	10	1	135534747	Loss
WD02	11	1	18047255	cnLOH
WD02	11	18047255	135006516	Loss
WD02	12	1	133851895	Loss
WD02	15	1	102531392	Loss
WD02	16	1	90354753	Loss
WD02	17	53342796	81195210	cnLOH
WD02	18	1	78077248	Gain
WD02	19	1	59128983	Gain
WD02	20	1	27500000	Loss
WD06	7	1	159138663	Gain
WD06	8	1	146364022	Gain
WD06	9	1	141213431	cnLOH
MD08	1	204199614	249250621	Gain
MD08	2	1	33952621	Gain
MD08	3	1	91000000	Loss
MD08	9	49000000	141213431	Loss
MD08	12	126932624	133851895	Loss
MD08	17	50000000	81195210	Gain
MD08	20	1	6759115	Gain
WD08	11	1	3000000	Loss
WD09	1	1	12313860	Loss
WD09	3	1	80000000	Loss
WD09	9	1	33042183	cnLOH
WD09	9	130219669	141213431	Loss
WD09	11	1	4351584	Loss
WD09	13	1	115169878	Loss
WD09	19	182614	8979124	Loss
WD09	20	57565888	63025520	Loss
WD09	21	45076389	48129895	Loss
WD10	3	97251220	193032946	Gain
WD10	9	130000000	141213431	Loss
WD10	19	1	59128983	Loss
WD10	20	1	27500000	Gain
WD10	21	32435363	48129895	Loss
WD11	3	1	90000000	Loss
WD11	3	90000000	198022430	Gain
WD11	17	1	10000000	cnLOH
WD12	3	1	91000000	Loss
WD12	4	150000000	191154276	cnLOH
WD12	9	130000000	141213431	cnLOH
WD12	17	1	15000000	cnLOH
WD13	15	77324880	102531392	cnLOH
WD15	3	1	50000000	cnLOH
WD15	9	1	20000000	cnLOH
WD15	9	20000000	30000000	Loss
WD15	10	84000000	110000000	Loss
WD15	14	1	107349540	Loss
WD15	17	1	10000000	cnLOH
MD16	19	45000000	59128983	cnLOH
WD18	9	133911706	141213431	cnLOH
WD20	17	1	24000000	cnLOH
WD20	22	40000000	51304566	Loss
WD22	1	85624864	104116312	Loss
WD22	3	1	91000000	Loss
WD22	3	91000000	198022430	Gain
WD22	5	115176589	180915260	Loss
WD22	9	1	49000000	Loss
WD22	9	130000000	140000000	Loss
WD22	10	40000000	135455222	Loss
