# Supplementary material for: The genomic landscape of cutaneous SCC reveals drivers and a novel azathioprine associated mutational signature
Source: Nat Commun. 2018 Sep 10;9:3667. doi: 10.1038/s41467-018-06027-1 (PMC6131170; doi:10.1038/s41467-018-06027-1)
Supplement: Supplementary file 8 — Supplementary Data 6 [file 41467_2018_6027_MOESM8_ESM.xlsx]

## Sheet: Sheet1
Supplementary Data 6. Significantly amplified and deleted regions across the 40 cSCC tumours based on GISTIC2.0
Amplification
Cytoband	q value	Wide peak boundaries	Length
3q26.1	0.082651	chr3:148895655-198022430	49126776
5q22.1	0.082651	chr5:110784949-118462799	7677851
7q21.12	0.082651	chr7:78256280-95457159	17200880
11q22.1	0.082651	chr11:95826486-108004901	12178416
15q11.2	0.082651	chr15:20833655-21936414	1102760
Deletion
Cytoband	q value	Wide peak boundaries
3p12.2	0.0165	chr3:75680011-87276570	11596560
5q13.2	0.031324	chr5:66462415-82936727	16474313
9q21.11	0.00025757	chr9:68744569-69420443	675875
