# Supplementary material for: The genomic landscape of cutaneous SCC reveals drivers and a novel azathioprine associated mutational signature
Source: Nat Commun. 2018 Sep 10;9:3667. doi: 10.1038/s41467-018-06027-1 (PMC6131170; doi:10.1038/s41467-018-06027-1)
Supplement: Supplementary file 9 — Supplementary Data 7 [file 41467_2018_6027_MOESM9_ESM.xlsx]

## Sheet: Sheet1
Supplementary Data 7. Frequent copy number variations in cSCC
Frequency of top frequent copy number aberration events in Salgado et al. Genes, Chromosomes and Cancer 2010) (16 cSCC)
CNV	chromosome	Salgado et al.	Our WES data set
gain	3q11q13	0.5	0.15
gain	1q21.3q25	0.25	0.075
gain	13q34	0.25	0.025
gain	19p13	0.25	0.1
gain	20q	0.25	0.075
gain	chr3	0.125	0.025
loss	1p36p31	0.25	0.025
loss	3p24p21	0.25	0.3
loss	10p15q22	0.25	0.125
loss	13q11q21	0.25	0.15
loss	chr17	0.4375	0.125
loss	chr4	0.1875	0.075
loss	chr7	0.125	0
loss	chr10	0.1875	0.075
loss	9p	0.375	0.3
loss	16p	0.375	0.075
Spearman's correlation		r = 0.61, p = 0.01
Frequency of top frequent copy number aberration events in Sekulic et al. Cancer Prev Res 2010 (2 in situ / 21 invasive)
CNV	chromosome	Sekulic et al.	Our WES data set
amplication	1p	0.1	0.1
amplication	3q	0.05	0.225
amplication	8q	0.15	0.125
amplication	14q	0.05	0.025
amplication	20q	0.1	0.075
deletion	3p	0.1	0.3
deletion	9p	0.15	0.3
deletion	10q end	0.15	0.125
Spearman's correlation		r = 0.36, p = 0.38
Frequency of top frequent copy number aberration events in Hameetman et al BMC Cancer 2013 (13 SCC)
CNV	chromosome	Hameetman et al BMC Cancer 2013 (13 SCC)	Our WES data set
amplication	9q	0.154	0.05
loss	9p	0.308	0.3
Frequency of top frequent copy number aberration events in Purdie et al JID 2013 (60 SCC)
CNV	chromosome	Purdie et al	Our WES data set
amplication	3q	0.42	0.225
amplication	5p	0.283	0.075
amplication	7p	0.15	0.13
amplication	7q	0.083	0.13
amplication	8q	0.3	0.125
amplication	9q	0.333	0.05
amplication	chr20	0.167	0.1
loss	3p	0.65	0.3
loss	5q	0.233	0.2
loss	8p	0.367	0.15
loss	9p	0.55	0.3
loss	chr10	0.15	0.125
loss	11p	0.217	0.075
loss	chr13	0.3	0.15
loss	chr17	0.167	0.15
loss	18q	0.183	0.075
Pearson's correlation		r = 0.73, p = 0.001
