# Supplementary material for: The genomic landscape of cutaneous SCC reveals drivers and a novel azathioprine associated mutational signature
Source: Nat Commun. 2018 Sep 10;9:3667. doi: 10.1038/s41467-018-06027-1 (PMC6131170; doi:10.1038/s41467-018-06027-1)
Supplement: Supplementary file 10 — Supplementary Data 8 [file 41467_2018_6027_MOESM10_ESM.xlsx]

## Sheet: Supplementary Data 8
Supplementary Data 8. Significantly mutated genes of 40 cSCC exomes based on MutSig analysis (p < 0.05)
gene	expr	reptime	hic	N_nonsilent	N_silent	N_noncoding	n_nonsilent	n_silent	n_noncoding	nnei	x	X	p	q
PRB1	175992	673	-18	90480	30720	0	16	0	0	50	65	3004960	2.67592e-06	0.0306784
PRB2	175992	673	-18	111960	39840	0	32	0	0	50	65	3004960	3.25293e-06	0.0306784
TMEM51	379959	432	16	70520	21400	0	6	1	0	50	34	2283800	5.17038e-05	0.325079
TTLL2	254009	704	1	168040	46640	0	11	1	0	50	57	2815840	0.000248396	0.893941
PRB4	311837	673	-1	67640	23320	0	12	1	0	50	41	1845680	0.000281794	0.893941
TPO	56524	599	-23	264000	79800	0	17	1	0	16	10	720960	0.000284362	0.893941
CDKN2A	225405	357	-15	95400	24840	0	7	0	0	50	33	2472040	0.000416394	1
TOMM7	956904	381	19	17160	4200	0	3	0	0	50	44	2309400	0.000901697	1
C1orf158	141239	571	18	56440	15200	0	5	0	0	50	25	1977640	0.000907255	1
MAPK1IP1L	837637	144	39	65840	24160	0	10	0	0	50	35	2333080	0.000939923	1
NOTCH1	1489379	212	43	729680	206320	0	29	3	0	12	19	901480	0.00152756	1
PRB3	311837	673	-1	84320	29440	0	10	1	0	50	41	1845680	0.00155894	1
LCLAT1	140581	648	21	121800	30480	0	6	0	0	50	28	2526280	0.00303521	1
TRAT1	107009	961	-15	56600	13120	0	5	0	0	50	62	2540760	0.00473358	1
TBC1D21	358897	439	26	102000	24360	0	5	1	0	28	22	1364600	0.00505098	1
H3F3C	271605	394	20	36920	12280	0	4	0	0	50	32	2273320	0.0057117	1
PMVK	1695232	224	37	55800	15600	0	3	1	0	39	23	1749720	0.00634866	1
GALM	860461	176	27	97800	28560	0	6	2	0	50	47	2364240	0.00635026	1
CCDC70	353099	349	69	68840	15880	0	6	0	0	50	32	2323720	0.00747277	1
COL4A4	248623	465	5	476200	155000	0	24	5	0	50	29	2384160	0.00827564	1
ACVR2A	90992	951	-2	151240	38600	0	5	2	0	50	68	2302400	0.00842028	1
MAP3K9	247989	426	43	313920	94680	0	13	3	0	50	43	2714400	0.00872932	1
LYZ	675242	361	13	43720	11600	0	4	0	0	50	33	1987880	0.00920417	1
SNX24	154483	532	18	51120	12960	0	2	0	0	50	27	2422400	0.00992652	1
TSPAN5	217859	797	12	80000	20200	0	3	0	0	50	52	2252920	0.0106789	1
CD5L	116471	778	28	100000	27680	0	8	1	0	15	6	674640	0.0111016	1
USP17L2	475312	625	3	149240	41920	0	14	1	0	50	52	2336320	0.0120109	1
WNT2	331093	392	5	104120	27760	0	6	1	0	50	37	2401480	0.0122368	1
TMEM45A	346650	411	7	80320	21440	0	3	1	0	50	27	2012800	0.0130095	1
CYP7B1	8894	1018	22	145960	38960	0	7	1	0	50	31	2377200	0.013018	1
PTEN	259678	300	34	121120	28160	0	6	0	0	50	24	2049200	0.0136101	1
MUC1	1801444	194	32	89720	15760	0	4	0	0	50	35	2240000	0.0144203	1
DNAJB11	592490	436	40	105560	28000	0	5	0	0	50	53	3298440	0.0147895	1
C22orf15	637355	196	52	43240	12800	0	3	1	0	20	14	794280	0.0151109	1
MRAP2	54672	813	-16	59800	15800	0	5	0	0	50	61	2829520	0.015614	1
PROK2	86859	605	6	37560	10680	0	3	0	0	50	43	2330280	0.0156196	1
GRHL2	424003	399	36	187000	45560	0	7	1	0	50	37	2397360	0.0164494	1
COL25A1	157338	437	-5	202000	60920	0	8	2	0	50	36	2330520	0.016523	1
SLC22A10	1307417	572	17	153440	46000	0	10	3	0	31	30	1074040	0.0168298	1
ABHD12B	411016	431	41	87560	22840	0	4	1	0	50	52	2764000	0.0178064	1
C4orf45	155458	337	10	55920	13560	0	2	0	0	50	35	2381200	0.0188616	1
FAM194A	359484	397	30	195920	49840	0	10	1	0	32	29	1456240	0.0194588	1
PABPC3	436184	650	30	175800	51960	0	7	0	0	50	32	2925680	0.0199707	1
FBXO15	149669	952	-6	147840	40680	0	6	0	0	15	9	640040	0.0200934	1
WNT16	97501	535	-14	111200	30280	0	3	0	0	36	36	2016200	0.0213592	1
SLC12A3	785707	125	37	298520	84880	0	10	3	0	50	28	2206480	0.0214659	1
FCRL3	180228	829	21	210560	60760	0	9	1	0	50	27	2203360	0.0220679	1
MAP1LC3B2	292439	337	1	36000	9720	0	3	0	0	50	53	2733520	0.0230155	1
C12orf73	NaN	NaN	NaN	20960	5920	0	2	0	0	50	109	4460480	0.0236346	1
SFXN1	184629	674	15	95360	25720	0	4	1	0	50	31	1924800	0.0236848	1
TRAPPC2L	860087	252	37	42240	10680	0	2	0	0	50	32	2751600	0.023831	1
ELMO3	1109491	150	46	222200	65800	0	7	0	0	36	17	1583680	0.0259349	1
OR5AR1	NaN	NaN	NaN	86600	25120	0	7	1	0	50	110	4479680	0.0264264	1
OR2L2	20939	1015	-27	87280	25880	0	7	2	0	50	89	2545400	0.0266365	1
SH2B2	574073	361	45	162040	53480	0	6	1	0	50	43	2352880	0.0272584	1
IAPP	NaN	NaN	NaN	25680	7680	0	2	0	0	50	109	4462240	0.0273426	1
NT5DC1	260580	640	19	135760	33920	0	6	1	0	50	30	2074600	0.0273968	1
GRXCR1	32225	966	18	83040	23160	0	11	2	0	19	24	827560	0.0276597	1
DFNB59	170323	555	37	102080	27880	0	5	1	0	50	32	2054920	0.0287462	1
TMED6	1202748	125	20	69760	18680	0	5	0	0	50	27	2023760	0.029127	1
METAP2	441602	328	18	141480	35760	0	5	1	0	50	34	2181120	0.0295037	1
CPNE3	192772	1166	22	160280	40600	0	4	1	0	50	24	2430200	0.0297952	1
SLC44A5	178229	935	-21	225920	57400	0	13	3	0	50	70	2257160	0.0324645	1
DAZL	140687	470	24	88080	23280	0	3	0	0	50	37	2172160	0.0335704	1
DUSP22	224772	684	46	56000	13960	0	4	1	0	50	28	1617120	0.0339894	1
NOTCH2	429750	510	14	713520	192240	0	31	7	0	26	26	1233600	0.0340157	1
HTR3B	182706	555	9	128360	34840	0	5	2	0	50	49	2577400	0.0340907	1
CXCL9	489826	399	43	37320	9720	0	2	0	0	50	39	2345280	0.0347802	1
PRMT3	162124	694	-1	161000	37720	0	5	0	0	50	36	2316840	0.0354531	1
OR51B2	100115	1056	1	87280	25880	0	6	1	0	50	49	1996720	0.0354858	1
PEX5L	307645	761	5	183360	49080	0	8	2	0	10	6	592560	0.0358646	1
LSM5	371992	639	6	28000	7280	0	2	0	0	50	48	2207040	0.0363767	1
SF3B1	736523	276	30	379680	104520	0	7	0	0	23	11	1511400	0.036432	1
EYA3	827177	316	28	170080	44720	0	4	0	0	24	14	1181000	0.0374577	1
HERC6	434791	389	32	282120	72600	0	12	2	0	50	34	2059360	0.0376191	1
ZNF426	706527	642	-58	162160	40040	0	8	1	0	50	133	3442160	0.0378396	1
SLC20A1	613047	214	57	192880	56240	0	7	1	0	50	38	2374240	0.0378966	1
PON1	134258	327	-2	104120	28120	0	5	1	0	50	42	2589560	0.0382441	1
FBXL20	1467668	179	20	128920	35120	0	4	0	0	50	34	2122960	0.0392948	1
P2RX3	923815	191	-3	117920	31120	0	4	0	0	50	31	2018080	0.0395708	1
TRAPPC9	327071	689	16	356240	103480	0	10	4	0	50	62	2773240	0.0397953	1
UGP2	312741	380	10	147320	40240	0	5	1	0	50	46	2632840	0.0406798	1
DNAJA3	753259	148	40	141960	39720	0	6	0	0	50	32	2086680	0.0409852	1
MS4A5	383569	899	18	58840	15920	0	6	0	0	50	52	2067200	0.0416161	1
MAS1	653091	460	26	90560	27040	0	4	0	0	50	44	2499480	0.0416586	1
A1CF	113129	613	19	183360	51600	0	6	1	0	50	30	2260600	0.0420399	1
NPFF	1469374	191	55	32680	9560	0	2	0	0	50	40	2097080	0.0425169	1
GARNL3	673881	270	47	296960	81040	0	9	1	0	50	37	2587920	0.0428293	1
SLC2A10	292810	636	33	145120	52160	0	6	1	0	50	21	1757560	0.0431303	1
ICA1	176442	544	19	145680	35280	0	4	0	0	50	14	2173440	0.0431313	1
G6PC	1629499	190	23	102160	28880	0	4	1	0	50	56	2665480	0.0432051	1
ICAM1	1729517	200	31	146200	48560	0	7	1	0	50	46	2698880	0.0436477	1
ZMAT4	42867	678	-14	68040	17640	0	5	0	0	20	20	1350400	0.0440977	1
C4BPA	501293	142	22	174920	45640	0	4	0	0	41	19	1941000	0.04423	1
VPS41	139398	862	3	260760	60720	0	7	1	0	50	57	2206800	0.0450175	1
ODAM	181352	975	12	83440	22400	0	3	0	0	50	40	2019880	0.04612	1
GGT7	1040878	205	48	185560	60080	0	5	0	0	33	25	1607560	0.0462334	1
GLIPR1L2	313411	606	-22	73800	19320	0	5	0	0	50	76	2665520	0.0466854	1
CRY1	169569	473	18	171360	45480	0	7	1	0	50	34	2287360	0.0468821	1
HRAS	1970020	236	42	61800	17280	0	5	1	0	15	5	551840	0.0470449	1
RALYL	28254	1435	-22	90160	23480	0	4	0	0	50	29	1939920	0.0475123	1
SULF1	137404	578	-19	259160	63880	0	8	0	0	12	9	878120	0.0476094	1
SKA1	277376	392	52	76520	18520	0	3	0	0	50	40	2316400	0.0479008	1
OR4D6	430021	507	-1	86600	26680	0	5	1	0	50	52	2386640	0.0480402	1
B3GNT3	1216364	212	37	102040	33200	0	5	1	0	50	25	1975880	0.0480707	1
JTB	2028800	222	34	43280	11560	0	2	0	0	50	34	2054240	0.0483191	1
OPALIN	799460	684	38	43440	11880	0	2	0	0	50	31	2368560	0.0486959	1
CUTA	1441897	236	31	60200	19720	0	3	0	0	50	34	2231760	0.0490043	1
CA6	840956	264	31	90840	24000	0	5	1	0	50	21	2308040	0.0490075	1
