# Supplementary material for: The genomic landscape of cutaneous SCC reveals drivers and a novel azathioprine associated mutational signature
Source: Nat Commun. 2018 Sep 10;9:3667. doi: 10.1038/s41467-018-06027-1 (PMC6131170; doi:10.1038/s41467-018-06027-1)
Supplement: Supplementary file 11 — Supplementary Data 9 [file 41467_2018_6027_MOESM11_ESM.xlsx]

## Sheet: Sheet1
Supplementary Data 9. Significantly mutated genes across 40 cSCC exomes based on OncodriveFM (q < 0.05)
GENE	SYMBOL	DRIVER_LABEL	SIGNALS	SIGNAL_COUNT	KNOWN_DRIVER	POOL_SIGNALS	CONNECTED_TO_DRIVER	PVALUE_ONCODRIVEFM	QVALUE_ONCODRIVEFM
ENSG00000141510	TP53	Multisignal	CF	2	TRUE		TRUE	0	0
ENSG00000148400	NOTCH1	1Signal-Known	F	1	TRUE		TRUE	2.22045e-16	6.28941e-13
ENSG00000083857	FAT1	1Signal-Connected	F	1			TRUE	3.63365e-12	5.974e-09
ENSG00000171729	TMEM51	Multisignal	CF	2				4.21818e-12	5.974e-09
ENSG00000151067	CACNA1C	Multisignal	CF	2			TRUE	5.87435e-11	5.34459e-08
ENSG00000147889	CDKN2A	1Signal-Known	F	1	TRUE		TRUE	6.01109e-11	5.34459e-08
ENSG00000121297	TSHZ3		F	1				6.60408e-11	5.34459e-08
ENSG00000095059	DHPS		F	1			FALSE	8.08471e-09	5.72499e-06
ENSG00000077044	DGKD	1Signal-Connected	F	1			TRUE	1.20357e-07	7.57583e-05
ENSG00000109572	CLCN3	Multisignal	CF	2			TRUE	1.8338e-07	0.000103885
ENSG00000143341	HMCN1		F	1				2.33872e-07	0.000120444
ENSG00000117713	ARID1A	1Signal-Known	F	1	TRUE		TRUE	4.18111e-07	0.000184749
ENSG00000163399	ATP1A1	Multisignal	CF	2	TRUE		TRUE	4.23961e-07	0.000184749
ENSG00000089876	DHX32		F	1				1.33153e-06	0.000473781
ENSG00000145113	MUC4	1Signal-Connected	F	1			TRUE	1.40289e-06	0.000473781
ENSG00000140479	PCSK6	1Signal-Connected	F	1			TRUE	1.41685e-06	0.000473781
ENSG00000171862	PTEN	1Signal-Known	F	1	TRUE		TRUE	1.42176e-06	0.000473781
ENSG00000048052	HDAC9	1Signal-Connected	F	1			TRUE	2.03001e-06	0.000605263
ENSG00000163946	FAM208A		F	1				2.16938e-06	0.000614478
ENSG00000151923	TIAL1	1Signal-Connected	F	1			TRUE	3.38742e-06	0.000913798
ENSG00000109685	WHSC1	Multisignal	CF	2	TRUE			4.66597e-06	0.00120149
ENSG00000140829	DHX38	1Signal-Connected	F	1			TRUE	5.34165e-06	0.00131567
ENSG00000172954	LCLAT1	Multisignal	CF	2		CF		5.66154e-06	0.00133636
ENSG00000174775	HRAS	Multisignal	CF	2	TRUE		TRUE	8.86716e-06	0.0020093
ENSG00000131018	SYNE1		F	1				1.72286e-05	0.00375384
ENSG00000124942	AHNAK		F	1			FALSE	2.46884e-05	0.00517999
ENSG00000134318	ROCK2	1Signal-Connected	F	1			TRUE	2.84835e-05	0.00576282
ENSG00000198887	SMC5	1Signal-Connected	F	1			TRUE	3.03443e-05	0.0059276
ENSG00000008405	CRY1	1Signal-Connected	F	1			TRUE	3.94466e-05	0.00729009
ENSG00000115524	SF3B1	1Signal-Known	F	1	TRUE		TRUE	4.01349e-05	0.00729009
ENSG00000106772	PRUNE2		F	1				4.28635e-05	0.00729009
ENSG00000115183	TANC1		F	1				4.29173e-05	0.00729009
ENSG00000134250	NOTCH2	Multisignal	CF	2	TRUE		TRUE	4.37534e-05	0.00729009
ENSG00000214655	ZSWIM8		F	1				5.11448e-05	0.00827816
ENSG00000011052	NME2	1Signal-Connected	F	1			TRUE	6.13181e-05	0.00938831
ENSG00000152256	PDK1	1Signal-Connected	F	1			TRUE	6.13181e-05	0.00938831
ENSG00000163798	SLC4A1AP		F	1				6.94551e-05	0.0103543
ENSG00000159921	GNE		F	1				7.67857e-05	0.0110857
ENSG00000145675	PIK3R1	1Signal-Known	F	1	TRUE		TRUE	7.82751e-05	0.0110857
ENSG00000116171	SCP2	1Signal-Connected	F	1			TRUE	8.34627e-05	0.0115321
ENSG00000005469	CROT		F	1				8.98387e-05	0.0121175
ENSG00000197694	SPTAN1	1Signal-Connected	F	1			TRUE	0.000102159	0.0134588
ENSG00000165650	PDZD8		F	1				0.000108491	0.0139683
ENSG00000112297	AIM1		F	1				0.00013759	0.0173211
ENSG00000158636	C11orf30		F	1				0.000145267	0.0176282
ENSG00000006715	VPS41	1Signal-Connected	F	1			TRUE	0.000146973	0.0176282
ENSG00000136068	FLNB	Multisignal	CF	2			TRUE	0.000151432	0.0176282
ENSG00000151148	UBE3B		F	1			FALSE	0.000152477	0.0176282
ENSG00000038382	TRIO	1Signal-Connected	F	1			TRUE	0.000161915	0.0178609
ENSG00000155592	ZKSCAN2	1Signal-Connected	F	1			TRUE	0.000163495	0.0178609
ENSG00000135862	LAMC1	1Signal-Connected	F	1			TRUE	0.00016453	0.0178609
ENSG00000144554	FANCD2	1Signal-Known	F	1	TRUE		TRUE	0.000167101	0.0178609
ENSG00000137812	CASC5	1Signal-Connected	F	1			TRUE	0.000174328	0.0182882
ENSG00000110841	PPFIBP1	1Signal-Known	F	1	TRUE		TRUE	0.000211317	0.0217657
ENSG00000198431	TXNRD1	1Signal-Connected	F	1			TRUE	0.000218904	0.0219409
ENSG00000112096	SOD2	1Signal-Connected	F	1			TRUE	0.000225162	0.0219409
ENSG00000124406	ATP8A1	1Signal-Connected	F	1			TRUE	0.000226768	0.0219409
ENSG00000121671	CRY2	1Signal-Connected	F	1			TRUE	0.00022851	0.0219409
ENSG00000070018	LRP6	1Signal-Connected	F	1			TRUE	0.000251317	0.0233951
ENSG00000111199	TRPV4	1Signal-Connected	F	1			TRUE	0.000251916	0.0233951
ENSG00000161533	ACOX1	1Signal-Connected	F	1			TRUE	0.000278392	0.0254369
ENSG00000107249	GLIS3	Multisignal	CF	2			TRUE	0.000291586	0.025632
ENSG00000169604	ANTXR1	1Signal-Connected	F	1			TRUE	0.000293097	0.025632
ENSG00000184381	PLA2G6	1Signal-Connected	F	1			TRUE	0.0002941	0.025632
ENSG00000157106	SMG1	1Signal-Connected	F	1			TRUE	0.000300737	0.0258132
ENSG00000042980	ADAM28	1Signal-Connected	F	1			TRUE	0.00030995	0.0262069
ENSG00000088256	GNA11	1Signal-Known	F	1	TRUE		TRUE	0.000321663	0.0265656
ENSG00000167555	ZNF528	1Signal-Connected	F	1			TRUE	0.000323571	0.0265656
ENSG00000011405	PIK3C2A	1Signal-Connected	F	1			TRUE	0.000330314	0.0267318
ENSG00000173064	HECTD4		F	1				0.000348657	0.0278189
ENSG00000107937	GTPBP4	1Signal-Connected	F	1			TRUE	0.00036438	0.0286696
ENSG00000114767	RRP9	1Signal-Connected	F	1			TRUE	0.000389145	0.0301987
ENSG00000105953	OGDH	1Signal-Connected	F	1			TRUE	0.000416784	0.0319065
ENSG00000151914	DST	1Signal-Connected	F	1			TRUE	0.000437015	0.0330092
ENSG00000172046	USP19		F	1				0.000454461	0.0338753
ENSG00000104133	SPG11		F	1				0.000489086	0.0359827
ENSG00000114316	USP4		F	1				0.000515716	0.0374555
ENSG00000197563	PIGN		F	1				0.000529626	0.0379789
ENSG00000145996	CDKAL1		F	1				0.000541469	0.0383428
ENSG00000075539	FRYL	1Signal-Connected	F	1			TRUE	0.000584907	0.0409074
ENSG00000185883	ATP6V0C	1Signal-Connected	F	1			TRUE	0.000605831	0.0418541
ENSG00000146463	ZMYM4	1Signal-Connected	F	1			TRUE	0.000616704	0.0420919
ENSG00000058799	YIPF1		F	1				0.00063358	0.0425889
ENSG00000117118	SDHB	1Signal-Known	F	1	TRUE		TRUE	0.000639021	0.0425889
ENSG00000138448	ITGAV	1Signal-Connected	F	1			TRUE	0.000652304	0.0426091
ENSG00000160145	KALRN	1Signal-Connected	F	1			TRUE	0.000654368	0.0426091
ENSG00000138131	LOXL4		F	1				0.000683355	0.043991
ENSG00000138674	SEC31A	1Signal-Connected	F	1			TRUE	0.000734088	0.046726
ENSG00000120875	DUSP4	1Signal-Connected	F	1			TRUE	0.000744444	0.0468586
ENSG00000117394	SLC2A1	1Signal-Connected	F	1			TRUE	0.000759713	0.0472942
ENSG00000125304	TM9SF2		F	1				0.000803358	0.0488894
ENSG00000116285	ERRFI1	1Signal-Connected	F	1			TRUE	0.000803723	0.0488894
ENSG00000083307	GRHL2	1Signal-Connected	F	1			TRUE	0.0008124	0.0488894
ENSG00000159346	ADIPOR1	1Signal-Connected	F	1			TRUE	0.000819857	0.0488894
ENSG00000184009	ACTG1	1Signal-Connected	F	1			TRUE	0.000836188	0.0492435
ENSG00000215301	DDX3X	1Signal-Connected	F	1			TRUE	0.000844904	0.0492435
ENSG00000070495	JMJD6	1Signal-Connected	F	1			TRUE	0.000851874	0.0492435
