# Supplementary material for: The genomic landscape of cutaneous SCC reveals drivers and a novel azathioprine associated mutational signature
Source: Nat Commun. 2018 Sep 10;9:3667. doi: 10.1038/s41467-018-06027-1 (PMC6131170; doi:10.1038/s41467-018-06027-1)
Supplement: Supplementary file 12 — Supplementary Data 10 [file 41467_2018_6027_MOESM12_ESM.xlsx]

## Sheet: Sheet1
Supplementary Data 10. Significantly mutated genes across 40 cSCC exomes based on OncodriveClust (q < 0.05)
GENE	SYMBOL	DRIVER_LABEL	SIGNALS	SIGNAL_COUNT	KNOWN_DRIVER	POOL_SIGNALS	CONNECTED_TO_DRIVER	ZSCORE_ONCODRIVECLUST	PVALUE_ONCODRIVECLUST	QVALUE_ONCODRIVECLUST
ENSG00000171729	TMEM51	Multisignal	CF	2				8.80116	6.77051e-19	1.38795e-16
ENSG00000213445	SIPA1	1Signal-Connected	C	1			TRUE	7.31941	1.24534e-13	8.50984e-12
ENSG00000141027	NCOR1	1Signal-Connected	C	1			TRUE	7.0012	1.26888e-12	4.33535e-11
ENSG00000105738	SIPA1L3		C	1				7.0012	1.26888e-12	4.33535e-11
ENSG00000131196	NFATC1	1Signal-Connected	C	1			TRUE	7.0012	1.26888e-12	4.33535e-11
ENSG00000174775	HRAS	Multisignal	CF	2	TRUE		TRUE	6.28122	1.67965e-10	3.44328e-09
ENSG00000168175	MAPK1IP1L		C	1				6.28122	1.67965e-10	3.44328e-09
ENSG00000213516	RBMXL1		C	1				6.28122	1.67965e-10	3.44328e-09
ENSG00000096070	BRPF3		C	1				6.28122	1.67965e-10	3.44328e-09
ENSG00000131473	ACLY	1Signal-Connected	C	1			TRUE	5.97265	1.16712e-09	1.84046e-08
ENSG00000155158	TTC39B		C	1				5.97265	1.16712e-09	1.84046e-08
ENSG00000014914	MTMR11		C	1				5.97265	1.16712e-09	1.84046e-08
ENSG00000112282	MED23	1Signal-Connected	C	1			TRUE	5.6486	8.08805e-09	1.18432e-07
ENSG00000008853	RHOBTB2	1Signal-Connected	C	1			TRUE	5.20124	9.89795e-08	1.26818e-06
ENSG00000101343	CRNKL1	1Signal-Connected	C	1			TRUE	5.20124	9.89795e-08	1.26818e-06
ENSG00000182580	EPHB3	1Signal-Connected	C	1			TRUE	4.88495	5.17279e-07	6.23778e-06
ENSG00000134516	DOCK2	1Signal-Connected	C	1			TRUE	4.78587	8.51245e-07	9.69473e-06
ENSG00000134452	FBXO18		C	1			FALSE	4.67406	1.47651e-06	1.59308e-05
ENSG00000033867	SLC4A7	1Signal-Connected	C	1			TRUE	4.60126	2.09973e-06	1.8715e-05
ENSG00000110066	SUV420H1	1Signal-Connected	C	1			TRUE	4.60126	2.09973e-06	1.8715e-05
ENSG00000021776	AQR	1Signal-Connected	C	1			TRUE	4.60126	2.09973e-06	1.8715e-05
ENSG00000100815	TRIP11	1Signal-Known	C	1	TRUE		TRUE	4.60126	2.09973e-06	1.8715e-05
ENSG00000156113	KCNMA1	1Signal-Connected	C	1			TRUE	4.42279	4.87168e-06	4.16122e-05
ENSG00000172954	LCLAT1	Multisignal	CF	2		CF		4.12127	1.88395e-05	7.02201e-05
ENSG00000159840	ZYX	1Signal-Connected	C	1			TRUE	4.12127	1.88395e-05	7.02201e-05
ENSG00000131873	CHSY1		C	1				4.12127	1.88395e-05	7.02201e-05
ENSG00000137413	TAF8		C	1				4.12127	1.88395e-05	7.02201e-05
ENSG00000063176	SPHK2	1Signal-Connected	C	1			TRUE	4.12127	1.88395e-05	7.02201e-05
ENSG00000126882	FAM78A		C	1				4.12127	1.88395e-05	7.02201e-05
ENSG00000173875	ZNF791	1Signal-Connected	C	1			TRUE	4.12127	1.88395e-05	7.02201e-05
ENSG00000109458	GAB1	1Signal-Connected	C	1			TRUE	4.12127	1.88395e-05	7.02201e-05
ENSG00000198521	ZNF43	1Signal-Connected	C	1			TRUE	4.12127	1.88395e-05	7.02201e-05
ENSG00000204514	ZNF814		C	1				4.12127	1.88395e-05	7.02201e-05
ENSG00000129691	ASH2L	1Signal-Connected	C	1			TRUE	4.12127	1.88395e-05	7.02201e-05
ENSG00000164654	MIOS		C	1				4.12127	1.88395e-05	7.02201e-05
ENSG00000204209	DAXX	1Signal-Known	C	1	TRUE	C	TRUE	4.12127	1.88395e-05	7.02201e-05
ENSG00000167632	TRAPPC9		C	1				4.12127	1.88395e-05	7.02201e-05
ENSG00000163083	INHBB	1Signal-Connected	C	1			TRUE	4.12127	1.88395e-05	7.02201e-05
ENSG00000113108	APBB3	1Signal-Connected	C	1			TRUE	4.12127	1.88395e-05	7.02201e-05
ENSG00000185722	ANKFY1		C	1				4.12127	1.88395e-05	7.02201e-05
ENSG00000196689	TRPV1	1Signal-Connected	C	1			TRUE	4.12127	1.88395e-05	7.02201e-05
ENSG00000204920	ZNF155	1Signal-Connected	C	1			TRUE	4.12127	1.88395e-05	7.02201e-05
ENSG00000143398	PIP5K1A	1Signal-Connected	C	1			TRUE	4.12127	1.88395e-05	7.02201e-05
ENSG00000089053	ANAPC5	1Signal-Connected	C	1			TRUE	4.12127	1.88395e-05	7.02201e-05
ENSG00000163867	ZMYM6	1Signal-Connected	C	1			TRUE	4.12127	1.88395e-05	7.02201e-05
ENSG00000082512	TRAF5	1Signal-Connected	C	1			TRUE	4.12127	1.88395e-05	7.02201e-05
ENSG00000102977	ACD	1Signal-Connected	C	1			TRUE	4.12127	1.88395e-05	7.02201e-05
ENSG00000149428	HYOU1	1Signal-Connected	C	1			TRUE	4.12127	1.88395e-05	7.02201e-05
ENSG00000069702	TGFBR3	1Signal-Connected	C	1			TRUE	4.12127	1.88395e-05	7.02201e-05
ENSG00000167608	TMC4		C	1				4.12127	1.88395e-05	7.02201e-05
ENSG00000124782	RREB1	1Signal-Connected	C	1			TRUE	4.12127	1.88395e-05	7.02201e-05
ENSG00000099219	ERMP1		C	1				4.12127	1.88395e-05	7.02201e-05
ENSG00000162714	ZNF496	1Signal-Connected	C	1			TRUE	4.12127	1.88395e-05	7.02201e-05
ENSG00000106246	PTCD1		C	1				4.12127	1.88395e-05	7.02201e-05
ENSG00000149531	FRG1B		C	1				3.93319	4.19133e-05	0.000153433
ENSG00000138642	HERC6		C	1				3.72855	9.62918e-05	0.000346313
ENSG00000141510	TP53	Multisignal	CF	2	TRUE		TRUE	3.62579	0.000144041	0.00050911
ENSG00000067177	PHKA1	1Signal-Connected	C	1			TRUE	3.40129	0.000335348	0.00077243
ENSG00000102710	FAM48A		C	1				3.40129	0.000335348	0.00077243
ENSG00000125386	FAM193A		C	1				3.40129	0.000335348	0.00077243
ENSG00000133083	DCLK1	1Signal-Connected	C	1			TRUE	3.40129	0.000335348	0.00077243
ENSG00000204842	ATXN2	1Signal-Connected	C	1			TRUE	3.40129	0.000335348	0.00077243
ENSG00000164741	DLC1	1Signal-Connected	C	1			TRUE	3.40129	0.000335348	0.00077243
ENSG00000114554	PLXNA1	1Signal-Connected	C	1			TRUE	3.40129	0.000335348	0.00077243
ENSG00000090905	TNRC6A		C	1				3.40129	0.000335348	0.00077243
ENSG00000146414	SHPRH	1Signal-Connected	C	1			TRUE	3.40129	0.000335348	0.00077243
ENSG00000188171	ZNF626	1Signal-Connected	C	1			TRUE	3.40129	0.000335348	0.00077243
ENSG00000111602	TIMELESS	1Signal-Connected	C	1			TRUE	3.40129	0.000335348	0.00077243
ENSG00000119685	TTLL5		C	1				3.40129	0.000335348	0.00077243
ENSG00000152104	PTPN14	1Signal-Connected	C	1			TRUE	3.40129	0.000335348	0.00077243
ENSG00000185621	LMLN	1Signal-Connected	C	1			TRUE	3.40129	0.000335348	0.00077243
ENSG00000088854	C20orf194		C	1				3.40129	0.000335348	0.00077243
ENSG00000060339	CCAR1	1Signal-Connected	C	1			TRUE	3.40129	0.000335348	0.00077243
ENSG00000174373	RALGAPA1		C	1				3.40129	0.000335348	0.00077243
ENSG00000085982	USP40		C	1				3.40129	0.000335348	0.00077243
ENSG00000163386	NBPF10		C	1				3.40129	0.000335348	0.00077243
ENSG00000161021	MAML1	1Signal-Connected	C	1			TRUE	3.40129	0.000335348	0.00077243
ENSG00000241973	PI4KA	1Signal-Connected	C	1			TRUE	3.40129	0.000335348	0.00077243
ENSG00000120071	KANSL1		C	1				3.40129	0.000335348	0.00077243
ENSG00000184304	PRKD1	1Signal-Connected	C	1			TRUE	3.40129	0.000335348	0.00077243
ENSG00000165156	ZHX1	1Signal-Connected	C	1			TRUE	3.40129	0.000335348	0.00077243
ENSG00000022567	SLC45A4		C	1				3.40129	0.000335348	0.00077243
ENSG00000099814	KIAA0284		C	1				3.40129	0.000335348	0.00077243
ENSG00000159733	ZFYVE28	1Signal-Connected	C	1			TRUE	3.40129	0.000335348	0.00077243
ENSG00000144589	STK11IP	1Signal-Connected	C	1			TRUE	3.40129	0.000335348	0.00077243
ENSG00000150457	LATS2	1Signal-Connected	C	1			TRUE	3.40129	0.000335348	0.00077243
ENSG00000080603	SRCAP	1Signal-Connected	C	1			TRUE	3.40129	0.000335348	0.00077243
ENSG00000100106	TRIOBP		C	1				3.40129	0.000335348	0.00077243
ENSG00000166398	KIAA0355		C	1				3.27273	0.000532566	0.00121307
ENSG00000120733	KDM3B		C	1				3.12437	0.000890932	0.00200704
ENSG00000081803	CADPS2		C	1				3.04983	0.00114485	0.00255103
ENSG00000188177	ZC3H6		C	1				2.97861	0.00144781	0.00319141
ENSG00000109572	CLCN3	Multisignal	CF	2			TRUE	2.88701	0.00194459	0.00326755
ENSG00000163399	ATP1A1	Multisignal	CF	2	TRUE		TRUE	2.88701	0.00194459	0.00326755
ENSG00000151623	NR3C2	1Signal-Connected	C	1			TRUE	2.88701	0.00194459	0.00326755
ENSG00000130529	TRPM4		C	1				2.88701	0.00194459	0.00326755
ENSG00000101745	ANKRD12		C	1				2.88701	0.00194459	0.00326755
ENSG00000151779	NBAS		C	1				2.88701	0.00194459	0.00326755
ENSG00000105339	DENND3		C	1				2.88701	0.00194459	0.00326755
ENSG00000091129	NRCAM	1Signal-Connected	C	1			TRUE	2.88701	0.00194459	0.00326755
ENSG00000196862	RGPD4		C	1				2.88701	0.00194459	0.00326755
ENSG00000109436	TBC1D9		C	1				2.88701	0.00194459	0.00326755
ENSG00000136643	RPS6KC1		C	1				2.88701	0.00194459	0.00326755
ENSG00000181381	DDX60L		C	1				2.88701	0.00194459	0.00326755
ENSG00000113555	PCDH12	1Signal-Connected	C	1			TRUE	2.88701	0.00194459	0.00326755
ENSG00000134815	DHX34		C	1				2.88701	0.00194459	0.00326755
ENSG00000111676	ATN1	1Signal-Connected	C	1			TRUE	2.88701	0.00194459	0.00326755
ENSG00000140022	STON2	1Signal-Connected	C	1			TRUE	2.88701	0.00194459	0.00326755
ENSG00000101544	ADNP2		C	1				2.88701	0.00194459	0.00326755
ENSG00000084676	NCOA1	1Signal-Known	C	1	TRUE		TRUE	2.88701	0.00194459	0.00326755
ENSG00000104885	DOT1L		C	1				2.88701	0.00194459	0.00326755
ENSG00000153827	TRIP12	1Signal-Connected	C	1			TRUE	2.88701	0.00194459	0.00326755
ENSG00000158352	SHROOM4		C	1				2.88701	0.00194459	0.00326755
ENSG00000113790	EHHADH	1Signal-Connected	C	1			TRUE	2.88701	0.00194459	0.00326755
ENSG00000115464	USP34	1Signal-Connected	C	1			TRUE	2.88701	0.00194459	0.00326755
ENSG00000123338	NCKAP1L	1Signal-Connected	C	1			TRUE	2.88701	0.00194459	0.00326755
ENSG00000102699	PARP4	1Signal-Connected	C	1			TRUE	2.88701	0.00194459	0.00326755
ENSG00000088387	DOCK9	1Signal-Connected	C	1			TRUE	2.88701	0.00194459	0.00326755
ENSG00000103994	ZFP106		C	1				2.88701	0.00194459	0.00326755
ENSG00000140853	NLRC5	1Signal-Connected	C	1			TRUE	2.88701	0.00194459	0.00326755
ENSG00000196531	NACA	1Signal-Known	C	1	TRUE		TRUE	2.88701	0.00194459	0.00326755
ENSG00000146122	DAAM2	1Signal-Connected	C	1			TRUE	2.80131	0.00254476	0.00424127
ENSG00000109265	KIAA1211		C	1				2.65132	0.00400884	0.00662752
ENSG00000134250	NOTCH2	Multisignal	CF	2	TRUE		TRUE	2.50131	0.00618678	0.00905922
ENSG00000107249	GLIS3	Multisignal	CF	2			TRUE	2.50131	0.00618678	0.00905922
ENSG00000120451	SNX19		C	1				2.50131	0.00618678	0.00905922
ENSG00000135424	ITGA7	1Signal-Connected	C	1			TRUE	2.50131	0.00618678	0.00905922
ENSG00000107581	EIF3A	1Signal-Connected	C	1			TRUE	2.50131	0.00618678	0.00905922
ENSG00000162692	VCAM1	1Signal-Connected	C	1			TRUE	2.50131	0.00618678	0.00905922
ENSG00000130508	PXDN	1Signal-Connected	C	1			TRUE	2.50131	0.00618678	0.00905922
ENSG00000108375	RNF43	1Signal-Known	C	1	TRUE			2.50131	0.00618678	0.00905922
ENSG00000126822	PLEKHG3		C	1				2.50131	0.00618678	0.00905922
ENSG00000100207	TCF20	1Signal-Connected	C	1			TRUE	2.50131	0.00618678	0.00905922
ENSG00000115020	PIKFYVE		C	1				2.50131	0.00618678	0.00905922
ENSG00000096433	ITPR3	1Signal-Connected	C	1			TRUE	2.50131	0.00618678	0.00905922
ENSG00000198793	MTOR	1Signal-Connected	C	1			TRUE	2.50131	0.00618678	0.00905922
ENSG00000133226	SRRM1	1Signal-Connected	C	1			TRUE	2.50131	0.00618678	0.00905922
ENSG00000187605	TET3		C	1				2.50131	0.00618678	0.00905922
ENSG00000112249	ASCC3	1Signal-Connected	C	1			TRUE	2.50131	0.00618678	0.00905922
ENSG00000151067	CACNA1C	Multisignal	CF	2			TRUE	2.48117	0.00654759	0.00951955
ENSG00000109685	WHSC1	Multisignal	CF	2	TRUE			2.20131	0.0138569	0.0186886
ENSG00000136068	FLNB	Multisignal	CF	2			TRUE	2.20131	0.0138569	0.0186886
ENSG00000107957	SH3PXD2A		C	1			FALSE	2.20131	0.0138569	0.0186886
ENSG00000105357	MYH14	1Signal-Connected	C	1			TRUE	2.20131	0.0138569	0.0186886
ENSG00000104067	TJP1	1Signal-Connected	C	1			TRUE	2.20131	0.0138569	0.0186886
ENSG00000165617	DACT1	1Signal-Connected	C	1			TRUE	2.20131	0.0138569	0.0186886
ENSG00000067141	NEO1	1Signal-Connected	C	1			TRUE	2.20131	0.0138569	0.0186886
ENSG00000173546	CSPG4	1Signal-Connected	C	1			TRUE	2.20131	0.0138569	0.0186886
ENSG00000006432	MAP3K9	1Signal-Connected	C	1			TRUE	2.20131	0.0138569	0.0186886
ENSG00000136869	TLR4	1Signal-Connected	C	1			TRUE	2.20131	0.0138569	0.0186886
ENSG00000154175	ABI3BP		C	1				2.20131	0.0138569	0.0186886
ENSG00000123066	MED13L	1Signal-Connected	C	1			TRUE	1.96132	0.0249208	0.0317315
ENSG00000050555	LAMC3	1Signal-Connected	C	1			TRUE	1.96132	0.0249208	0.0317315
ENSG00000151718	WWC2		C	1				1.96132	0.0249208	0.0317315
ENSG00000143669	LYST	1Signal-Connected	C	1			TRUE	1.96132	0.0249208	0.0317315
ENSG00000128591	FLNC	1Signal-Connected	C	1			TRUE	1.96132	0.0249208	0.0317315
ENSG00000100393	EP300	1Signal-Known	C	1	TRUE		TRUE	1.96132	0.0249208	0.0317315
ENSG00000171681	ATF7IP	1Signal-Connected	C	1			TRUE	1.96132	0.0249208	0.0317315
ENSG00000173230	GOLGB1		C	1				1.96132	0.0249208	0.0317315
ENSG00000060237	WNK1	1Signal-Connected	C	1			TRUE	1.96132	0.0249208	0.0317315
ENSG00000148498	PARD3	1Signal-Connected	C	1			TRUE	1.76496	0.0387851	0.0462265
ENSG00000183486	MX2	1Signal-Connected	C	1			TRUE	1.76496	0.0387851	0.0462265
ENSG00000132205	EMILIN2	1Signal-Connected	C	1			TRUE	1.76496	0.0387851	0.0462265
ENSG00000165238	WNK2	1Signal-Connected	C	1			TRUE	1.76496	0.0387851	0.0462265
ENSG00000146555	SDK1		C	1				1.76496	0.0387851	0.0462265
ENSG00000184347	SLIT3	1Signal-Connected	C	1			TRUE	1.76496	0.0387851	0.0462265
ENSG00000174197	MGA		C	1				1.76496	0.0387851	0.0462265
ENSG00000114841	DNAH1	1Signal-Connected	C	1			TRUE	1.76496	0.0387851	0.0462265
ENSG00000162664	ZNF326		C	1				1.76496	0.0387851	0.0462265
ENSG00000204406	MBD5		C	1				1.76496	0.0387851	0.0462265
ENSG00000206190	ATP10A		C	1				1.76496	0.0387851	0.0462265
