# Supplementary material for: The genomic landscape of cutaneous SCC reveals drivers and a novel azathioprine associated mutational signature
Source: Nat Commun. 2018 Sep 10;9:3667. doi: 10.1038/s41467-018-06027-1 (PMC6131170; doi:10.1038/s41467-018-06027-1)
Supplement: Supplementary file 13 — Supplementary Data 11 [file 41467_2018_6027_MOESM13_ESM.xlsx]

## Sheet: Supplementary Data 11
Supplementary Data 11. Somatic mutations across 40 cSCC WES samples for NOTCH1/2
Hugo_Symbol	Chromosome	Start_position	End_position	Strand	Variant_Classification	Variant_Type	Reference_Allele	Tumor_Seq_Allele2	cDNA_Change	Codon_Change	Protein_Change	t_ref_count	t_alt_count	SampleName	TumorVAF
NOTCH1	9	139397672	139397672	+	Missense_Mutation	SNP	C	T	c.5129G>A	c.(5128-5130)gGc>gAc	p.G1710D	40	6	PD01r	0.130435
NOTCH1	9	139405664	139405664	+	Nonsense_Mutation	SNP	C	A	c.2527G>T	c.(2527-2529)Gag>Tag	p.E843*	13	20	PD03	0.606061
NOTCH1	9	139397746	139397746	+	Nonsense_Mutation	SNP	A	T	c.5055T>A	c.(5053-5055)tgT>tgA	p.C1685*	18	6	PD04	0.25
NOTCH1	9	139402756	139402756	+	Missense_Mutation	SNP	A	G	c.3253T>C	c.(3253-3255)Tgc>Cgc	p.C1085R	49	19	PD08	0.279412
NOTCH1	9	139391999	139391999	+	Silent	SNP	G	A	c.6192C>T	c.(6190-6192)ccC>ccT	p.P2064P	22	39	MD01	0.639344
NOTCH1	9	139392000	139392000	+	Missense_Mutation	SNP	G	A	c.6191C>T	c.(6190-6192)cCc>cTc	p.P2064L	23	37	MD01	0.616667
NOTCH1	9	139412233	139412233	+	Missense_Mutation	SNP	A	T	c.1412T>A	c.(1411-1413)aTt>aAt	p.I471N	31	10	MD01	0.243902
NOTCH1	9	139413975	139413975	+	Missense_Mutation	SNP	G	A	c.785C>T	c.(784-786)cCa>cTa	p.P262L	134	152	MD01	0.531469
NOTCH1	9	139399985	139399985	+	Nonsense_Mutation	SNP	G	A	c.4363C>T	c.(4363-4365)Cag>Tag	p.Q1455*	11	6	MD02	0.352941
NOTCH1	9	139395158	139395158	+	Missense_Mutation	SNP	G	A	c.5780C>T	c.(5779-5781)aCg>aTg	p.T1927M	11	5	MD04	0.3125
NOTCH1	9	139397633	139397633	+	Splice_Site	SNP	C	T		c.e27+1		51	7	MD05	0.12069
NOTCH1	9	139396362	139396362	+	Nonsense_Mutation	SNP	C	A	c.5476G>T	c.(5476-5478)Gag>Tag	p.E1826*	24	9	WD03	0.272727
NOTCH1	9	139402759	139402759	+	Nonsense_Mutation	SNP	C	A	c.3250G>T	c.(3250-3252)Gag>Tag	p.E1084*	37	11	WD05	0.229167
NOTCH1	9	139404398	139404398	+	Missense_Mutation	SNP	C	T	c.2756G>A	c.(2755-2757)gGg>gAg	p.G919E	21	6	WD05	0.222222
NOTCH1	9	139412278	139412278	+	Missense_Mutation	SNP	C	T	c.1367G>A	c.(1366-1368)tGc>tAc	p.C456Y	19	8	WD05	0.296296
NOTCH1	9	139404185	139404185	+	Splice_Site	SNP	C	T	c.2969G>A	c.(2968-2970)aGc>aAc	p.S990N	21	19	MD08r	0.475
NOTCH1	9	139397691	139397691	+	Nonsense_Mutation	SNP	C	A	c.5110G>T	c.(5110-5112)Gga>Tga	p.G1704*	9	4	WD10	0.307692
NOTCH1	9	139397692	139397692	+	Silent	SNP	C	T	c.5109G>A	c.(5107-5109)ctG>ctA	p.L1703L	9	4	WD10	0.307692
NOTCH1	9	139402749	139402749	+	Missense_Mutation	SNP	C	T	c.3260G>A	c.(3259-3261)aGc>aAc	p.S1087N	29	11	WD12	0.275
NOTCH1	9	139412669	139412669	+	Missense_Mutation	SNP	A	C	c.1175T>G	c.(1174-1176)gTc>gGc	p.V392G	5	9	WD12	0.642857
NOTCH1	9	139391980	139391980	+	Missense_Mutation	SNP	C	T	c.6211G>A	c.(6211-6213)Gag>Aag	p.E2071K	34	15	WD13r	0.306122
NOTCH1	9	139412663	139412663	+	Missense_Mutation	SNP	C	T	c.1181G>A	c.(1180-1182)gGc>gAc	p.G394D	19	10	WD17	0.344828
NOTCH1	9	139412664	139412664	+	Missense_Mutation	SNP	C	T	c.1180G>A	c.(1180-1182)Ggc>Agc	p.G394S	19	10	WD17	0.344828
NOTCH1	9	139399833	139399833	+	Nonsense_Mutation	SNP	A	T	c.4515T>A	c.(4513-4515)tgT>tgA	p.C1505*	68	28	WD19	0.291667
NOTCH1	9	139409770	139409770	+	Nonsense_Mutation	SNP	G	T	c.1986C>A	c.(1984-1986)taC>taA	p.Y662*	77	14	WD19	0.153846
NOTCH1	9	139393398	139393398	+	Missense_Mutation	SNP	C	T	c.6133G>A	c.(6133-6135)Gtt>Att	p.V2045I	121	16	WD20	0.116788
NOTCH1	9	139409741	139409741	+	Splice_Site	SNP	C	A		c.e12+1		56	11	WD20	0.164179
NOTCH1	9	139413165	139413165	+	Missense_Mutation	SNP	C	A	c.977G>T	c.(976-978)gGc>gTc	p.G326V	76	19	WD20	0.2
NOTCH1	9	139396799	139396799	+	Missense_Mutation	SNP	G	A	c.5309C>T	c.(5308-5310)cCt>cTt	p.P1770L	67	17	WD21	0.202381
NOTCH1	9	139413185	139413185	+	Nonsense_Mutation	SNP	G	T	c.957C>A	c.(955-957)taC>taA	p.Y319*	51	29	WD21	0.3625
NOTCH1	9	139413085	139413085	+	Missense_Mutation	SNP	G	A	c.1057C>T	c.(1057-1059)Cgt>Tgt	p.R353C	13	6	WD22	0.315789
NOTCH2	1	120468075	120468075	+	Missense_Mutation	SNP	C	T	c.4364G>A	c.(4363-4365)tGt>tAt	p.C1455Y	21	8	PD01r	0.275862
NOTCH2	1	120497692	120497692	+	Silent	SNP	G	A	c.2190C>T	c.(2188-2190)atC>atT	p.I730I	7	7	PD02	0.5
NOTCH2	1	120502061	120502061	+	Missense_Mutation	SNP	C	T	c.1980G>A	c.(1978-1980)atG>atA	p.M660I	24	8	PD02	0.25
NOTCH2	1	120460367	120460367	+	Missense_Mutation	SNP	C	A	c.5948G>T	c.(5947-5949)tGg>tTg	p.W1983L	43	28	PD03	0.394366
NOTCH2	1	120464985	120464985	+	Missense_Mutation	SNP	C	T	c.5087G>A	c.(5086-5088)gGg>gAg	p.G1696E	34	6	PD03	0.15
NOTCH2	1	120468054	120468054	+	Missense_Mutation	SNP	G	A	c.4385C>T	c.(4384-4386)cCc>cTc	p.P1462L	67	12	PD03	0.151899
NOTCH2	1	120508112	120508112	+	Missense_Mutation	SNP	C	A	c.1645G>T	c.(1645-1647)Gat>Tat	p.D549Y	224	81	PD03	0.265574
NOTCH2	1	120458407	120458407	+	Missense_Mutation	SNP	C	T	c.6938G>A	c.(6937-6939)gGc>gAc	p.G2313D	26	19	PD05	0.422222
NOTCH2	1	120458408	120458408	+	Missense_Mutation	SNP	C	T	c.6937G>A	c.(6937-6939)Ggc>Agc	p.G2313S	28	19	PD05	0.404255
NOTCH2	1	120480057	120480057	+	Missense_Mutation	SNP	C	T	c.3370G>A	c.(3370-3372)Ggt>Agt	p.G1124S	21	20	PD05	0.487805
NOTCH2	1	120484314	120484314	+	Missense_Mutation	SNP	G	A	c.2816C>T	c.(2815-2817)cCg>cTg	p.P939L	34	9	PD06	0.209302
NOTCH2	1	120512142	120512142	+	Missense_Mutation	SNP	C	T	c.1100G>A	c.(1099-1101)gGg>gAg	p.G367E	8	4	PD06	0.333333
NOTCH2	1	120458278	120458278	+	Missense_Mutation	SNP	G	A	c.7067C>T	c.(7066-7068)gCc>gTc	p.A2356V	71	17	PD09	0.193182
NOTCH2	1	120464422	120464422	+	Missense_Mutation	SNP	C	T	c.5224G>A	c.(5224-5226)Gtg>Atg	p.V1742M	58	22	PD09	0.275
NOTCH2	1	120508088	120508088	+	Nonsense_Mutation	SNP	G	A	c.1669C>T	c.(1669-1671)Cag>Tag	p.Q557*	59	39	MD01	0.397959
NOTCH2	1	120508089	120508089	+	Silent	SNP	G	A	c.1668C>T	c.(1666-1668)tgC>tgT	p.C556C	59	40	MD01	0.40404
NOTCH2	1	120512304	120512304	+	Missense_Mutation	SNP	C	T	c.938G>A	c.(937-939)gGc>gAc	p.G313D	50	43	MD01	0.462366
NOTCH2	1	120458407	120458407	+	Missense_Mutation	SNP	C	T	c.6938G>A	c.(6937-6939)gGc>gAc	p.G2313D	18	4	MD04	0.181818
NOTCH2	1	120497805	120497805	+	Nonsense_Mutation	SNP	T	A	c.2077A>T	c.(2077-2079)Aag>Tag	p.K693*	22	6	MD04	0.214286
NOTCH2	1	120506431	120506431	+	Splice_Site	SNP	C	T		c.e11-1		37	6	MD04	0.139535
NOTCH2	1	120480090	120480090	+	Splice_Site	SNP	C	T		c.e21-1		21	8	WD01	0.275862
NOTCH2	1	120468235	120468235	+	Missense_Mutation	SNP	A	T	c.4204T>A	c.(4204-4206)Tgt>Agt	p.C1402S	30	7	WD05	0.189189
NOTCH2	1	120465290	120465290	+	Silent	SNP	C	A	c.4971G>T	c.(4969-4971)ggG>ggT	p.G1657G	82	25	WD06	0.233645
NOTCH2	1	120464951	120464951	+	Silent	SNP	G	A	c.5121C>T	c.(5119-5121)ggC>ggT	p.G1707G	38	16	WD09	0.296296
NOTCH2	1	120468041	120468041	+	Nonsense_Mutation	SNP	G	T	c.4398C>A	c.(4396-4398)tgC>tgA	p.C1466*	28	8	WD10	0.222222
NOTCH2	1	120457932	120457932	+	Silent	SNP	C	T	c.7413G>A	c.(7411-7413)gcG>gcA	p.A2471A	33	14	WD12	0.297872
NOTCH2	1	120509022	120509022	+	Missense_Mutation	SNP	C	T	c.1544G>A	c.(1543-1545)cGt>cAt	p.R515H	69	10	WD12	0.126582
NOTCH2	1	120464931	120464931	+	Missense_Mutation	SNP	C	T	c.5141G>A	c.(5140-5142)gGt>gAt	p.G1714D	17	6	WD15	0.26087
NOTCH2	1	120464932	120464932	+	Missense_Mutation	SNP	C	T	c.5140G>A	c.(5140-5142)Ggt>Agt	p.G1714S	17	6	WD15	0.26087
NOTCH2	1	120466460	120466460	+	Missense_Mutation	SNP	C	T	c.4659G>A	c.(4657-4659)atG>atA	p.M1553I	57	46	MD06	0.446602
NOTCH2	1	120506380	120506381	+	Frame_Shift_Del	DEL	GA	G	c.1731_1732delTC	c.(1729-1734)gatcctfs	p.P578fs	43	15	WD17	0.258621
NOTCH2	1	120506383	120506383	+	Missense_Mutation	SNP	C	T	c.1729G>A	c.(1729-1731)Gat>Aat	p.D577N	49	15	WD17	0.234375
NOTCH2	1	120460374	120460374	+	Missense_Mutation	SNP	G	A	c.5941C>T	c.(5941-5943)Ctt>Ttt	p.L1981F	70	21	WD19	0.230769
NOTCH2	1	120512304	120512304	+	Missense_Mutation	SNP	C	T	c.938G>A	c.(937-939)gGc>gAc	p.G313D	55	18	WD19	0.246575
NOTCH2	1	120478195	120478195	+	Silent	SNP	C	T	c.3555G>A	c.(3553-3555)gaG>gaA	p.E1185E	50	5	WD20	0.0909091
NOTCH2	1	120508124	120508124	+	Missense_Mutation	SNP	C	T	c.1633G>A	c.(1633-1635)Gca>Aca	p.A545T	33	6	WD20	0.153846
NOTCH2	1	120508125	120508125	+	Silent	SNP	C	T	c.1632G>A	c.(1630-1632)ggG>ggA	p.G544G	33	6	WD20	0.153846
NOTCH2	1	120548041	120548042	+	Frame_Shift_Del	DEL	CA	C	c.325_326delTG	c.(325-327)tgcfs	p.C109fs	52	22	WD22	0.297297
