# Supplementary material for: The genomic landscape of cutaneous SCC reveals drivers and a novel azathioprine associated mutational signature
Source: Nat Commun. 2018 Sep 10;9:3667. doi: 10.1038/s41467-018-06027-1 (PMC6131170; doi:10.1038/s41467-018-06027-1)
Supplement: Supplementary file 14 — Supplementary Data 12 [file 41467_2018_6027_MOESM14_ESM.xlsx]

## Sheet: Sheet1
Supplementary Data 12. Somatic mutations across 40 cSCC WES samples for TP53 and CDKN2A
Hugo_Symbol	Chromosome	Start_position	End_position	Strand	Variant_Classification	Variant_Type	Reference_Allele	Tumor_Seq_Allele2	cDNA_Change	Codon_Change	Protein_Change	t_ref_count	t_alt_count	SampleName	TumorVAF
TP53	17	7574021	7574021	+	Missense_Mutation	SNP	C	T	c.1006G>A	c.(1006-1008)Gag>Aag	p.E336K	29	5	PD01r	0.147059
TP53	17	7577505	7577505	+	Missense_Mutation	SNP	T	A	c.776A>T	c.(775-777)gAc>gTc	p.D259V	14	4	PD01r	0.222222
TP53	17	7576927	7576927	+	Splice_Site	SNP	C	T		c.e9-1		11	24	PD02	0.685714
TP53	17	7579591	7579591	+	Splice_Site	SNP	C	T		c.e4-1		74	50	PD03	0.403226
TP53	17	7578403	7578403	+	Missense_Mutation	SNP	C	A	c.527G>T	c.(526-528)tGc>tTc	p.C176F	10	5	PD05	0.333333
TP53	17	7577539	7577539	+	Missense_Mutation	SNP	G	A	c.742C>T	c.(742-744)Cgg>Tgg	p.R248W	13	5	PD07	0.277778
TP53	17	7578401	7578401	+	Missense_Mutation	SNP	G	A	c.529C>T	c.(529-531)Ccc>Tcc	p.P177S	26	15	PD07	0.365854
TP53	17	7577048	7577048	+	Frame_Shift_Del	DEL	T	-	c.890delA	c.(889-891)cacfs	p.H297fs	11	14	PD08	0.56
TP53	17	7577049	7577049	+	Missense_Mutation	SNP	G	C	c.889C>G	c.(889-891)Cac>Gac	p.H297D	12	16	PD08	0.571429
TP53	17	7578477	7578477	+	Silent	SNP	G	A	c.453C>T	c.(451-453)ccC>ccT	p.P151P	25	19	PD09	0.431818
TP53	17	7578478	7578478	+	Missense_Mutation	SNP	G	T	c.452C>A	c.(451-453)cCc>cAc	p.P151H	26	19	PD09	0.422222
TP53	17	7578534	7578534	+	Silent	SNP	C	T	c.396G>A	c.(394-396)aaG>aaA	p.K132K	23	12	PD09	0.342857
TP53	17	7579311	7579311	+	Splice_Site	SNP	C	T		c.e4+1		59	26	PD09	0.305882
TP53	17	7574005	7574005	+	Missense_Mutation	SNP	A	G	c.1022T>C	c.(1021-1023)tTc>tCc	p.F341S	7	19	PD10	0.730769
TP53	17	7577539	7577539	+	Missense_Mutation	SNP	G	A	c.742C>T	c.(742-744)Cgg>Tgg	p.R248W	9	34	MD01	0.790698
TP53	17	7577540	7577540	+	Silent	SNP	G	A	c.741C>T	c.(739-741)aaC>aaT	p.N247N	9	35	MD01	0.795455
TP53	17	7577102	7577102	+	Missense_Mutation	SNP	C	T	c.836G>A	c.(835-837)gGg>gAg	p.G279E	14	19	MD02	0.575758
TP53	17	7577567	7577567	+	Missense_Mutation	SNP	A	C	c.714T>G	c.(712-714)tgT>tgG	p.C238W	12	13	WD02	0.52
TP53	17	7577580	7577580	+	Missense_Mutation	SNP	T	C	c.701A>G	c.(700-702)tAc>tGc	p.Y234C	26	4	WD05	0.133333
TP53	17	7576897	7576897	+	Nonsense_Mutation	SNP	G	A	c.949C>T	c.(949-951)Cag>Tag	p.Q317*	29	14	WD06	0.325581
TP53	17	7579403	7579403	+	Missense_Mutation	SNP	G	A	c.284C>T	c.(283-285)tCt>tTt	p.S95F	45	22	WD06	0.328358
TP53	17	7578269	7578269	+	Missense_Mutation	SNP	G	A	c.580C>T	c.(580-582)Ctt>Ttt	p.L194F	27	11	WD09	0.289474
TP53	17	7577082	7577082	+	Missense_Mutation	SNP	C	T	c.856G>A	c.(856-858)Gaa>Aaa	p.E286K	26	17	WD11	0.395349
TP53	17	7580670	7580670	+	Intron	SNP	C	T				18	14	WD11	0.4375
TP53	17	7572960	7572960	+	Silent	SNP	G	A	c.1149C>T	c.(1147-1149)ctC>ctT	p.L383L	24	25	WD12	0.510204
TP53	17	7578226	7578226	+	Missense_Mutation	SNP	T	A	c.623A>T	c.(622-624)gAc>gTc	p.D208V	45	5	WD12	0.1
TP53	17	7578449	7578449	+	Missense_Mutation	SNP	C	T	c.481G>A	c.(481-483)Gcc>Acc	p.A161T	8	6	WD12	0.428571
TP53	17	7578450	7578450	+	Missense_Mutation	SNP	C	T	c.480G>A	c.(478-480)atG>atA	p.M160I	8	6	WD12	0.428571
TP53	17	7579311	7579311	+	Splice_Site	SNP	C	T		c.e4+1		26	24	WD15	0.48
TP53	17	7573959	7573959	+	Silent	SNP	C	A	c.1068G>T	c.(1066-1068)ggG>ggT	p.G356G	9	21	MD06	0.7
TP53	17	7578413	7578413	+	Missense_Mutation	SNP	C	T	c.517G>A	c.(517-519)Gtg>Atg	p.V173M	6	36	MD06	0.857143
TP53	17	7577538	7577538	+	Missense_Mutation	SNP	C	T	c.743G>A	c.(742-744)cGg>cAg	p.R248Q	13	14	PD11	0.518519
TP53	17	7578413	7578413	+	Missense_Mutation	SNP	C	T	c.517G>A	c.(517-519)Gtg>Atg	p.V173M	40	21	WD17	0.344262
TP53	17	7577097	7577097	+	Missense_Mutation	SNP	C	T	c.841G>A	c.(841-843)Gac>Aac	p.D281N	30	12	WD19	0.285714
TP53	17	7577120	7577120	+	Missense_Mutation	SNP	C	T	c.818G>A	c.(817-819)cGt>cAt	p.R273H	14	15	WD19	0.517241
TP53	17	7577567	7577567	+	Missense_Mutation	SNP	A	C	c.714T>G	c.(712-714)tgT>tgG	p.C238W	13	10	WD20	0.434783
TP53	17	7576541	7576541	+	Intron	SNP	G	C				12	9	WD22	0.428571
TP53	17	7577568	7577568	+	Missense_Mutation	SNP	C	T	c.713G>A	c.(712-714)tGt>tAt	p.C238Y	24	9	WD22	0.272727
CDKN2A	9	21971017	21971017	+	Missense_Mutation	SNP	G	A	c.188C>T	c.(187-189)cCc>cTc	p.P63L	25	13	PD03	0.342105
CDKN2A	9	21971107	21971107	+	Missense_Mutation	SNP	T	C	c.98A>G	c.(97-99)gAc>gGc	p.D33G	16	9	PD03	0.36
CDKN2A	9	21970913	21970913	+	Nonsense_Mutation	SNP	C	A	c.292G>T	c.(292-294)Gaa>Taa	p.E98*	17	7	PD06	0.291667
CDKN2A	9	21974749	21974749	+	Frame_Shift_Ins	INS	-	CT				51	27	PD07	0.346154
CDKN2A	9	21971108	21971108	+	Missense_Mutation	SNP	C	T	c.97G>A	c.(97-99)Gac>Aac	p.D33N	5	8	WD06	0.615385
CDKN2A	9	21971096	21971096	+	Nonsense_Mutation	SNP	C	A	c.109G>T	c.(109-111)Gag>Tag	p.E37*	8	8	WD09	0.5
CDKN2A	9	21974684	21974684	+	Missense_Mutation	SNP	G	A			p.P48L	41	19	WD19	0.316667
