# Supplementary material for: The genomic landscape of cutaneous SCC reveals drivers and a novel azathioprine associated mutational signature
Source: Nat Commun. 2018 Sep 10;9:3667. doi: 10.1038/s41467-018-06027-1 (PMC6131170; doi:10.1038/s41467-018-06027-1)
Supplement: Supplementary file 15 — Supplementary Data 13 [file 41467_2018_6027_MOESM15_ESM.xlsx]

## Sheet: Sheet1
Supplementary Data 13. Cross Study Comparison of Significantly Mutated Genes
	This Study	Pickering 2014*	Li 2015**
method	WES	WES	Targeted
Sample size	40	39	29
Gene	% alteration	% alteration	% alteration
NOTCH1	75	59	48
TP53	70	94.9	79
FLNB	60	NS	17
NOTCH2	50	51.3	31
GLIS3	47.5	NS (3 NOS)	Nse
CDKN2A	45	43.6	45
CACNA1C	42.5	NS (31 NOS)	Nse
MAP3K9	40	NS (7 NOS)	17
HERC6	35	NS (5 NOS)	Nse
TRAPPC9	35	NS (8 NOS)	Nse
MAPK1IP1L	32.5	NS (4 NOS)	Nse
VPS41	30	NS (2 NOS)	Nse
GRHL2	27.5	NS (2 NOS)	Nse
SF3B1	27.5	NS (6 NOS)	3
CLCN3	27.5	NS (6 NOS)	Nse
TMEM51	25	NS (3 NOS)	Nse
PTEN	25	NS	7
ATP1A1	25	NS (3 NOS)	Nse
HRAS	22.5	20.5	3
LCLAT1	22.5	NS (2 NOS)	Nse
CRY1	22.5	NS (2 NOS)	Nse
WHSC1	22.5	NS (4 NOS)	Nse
NS= Not significant, Nse not sequenced
* Pickering et al 2014 Clin Cancer Res, 20(24) 6582-92. WES sequecning of 39 exomes. Significance dteremined by either/or Mutsig (q<0.1), Intogen FM (q<0.1), X2 FDR (p<0.1), Multinomial FDR (p<0.1). Number of non silent mutations observed is described in brackets ( x NOS)
** Li et al 2015 Clin Cancer Res; 21(6);1-10. Targeted sequencing using OncoPanelv2 Illumina sequencing (504 cancer associated genes). Significance not statistically determined.
