# Supplementary material for: The genomic landscape of cutaneous SCC reveals drivers and a novel azathioprine associated mutational signature
Source: Nat Commun. 2018 Sep 10;9:3667. doi: 10.1038/s41467-018-06027-1 (PMC6131170; doi:10.1038/s41467-018-06027-1)
Supplement: Supplementary file 16 — Supplementray Data 14 [file 41467_2018_6027_MOESM16_ESM.xlsx]

## Sheet: Sheet1
Supplementary Data 14. Somatic mutations across 40 cSCC WES samples for HRAS, MAP3K9, PTEN, SF3B1, VPS41 and WHSC1
Hugo_Symbol	Chromosome	Start_position	End_position	Strand	Variant_Classification	Variant_Type	Reference_Allele	Tumor_Seq_Allele2	cDNA_Change	Codon_Change	Protein_Change	t_ref_count	t_alt_count	SampleName	TumorVAF
HRAS	11	534285	534285	+	Missense_Mutation	SNP	C	A	c.38G>T	c.(37-39)gGt>gTt	p.G13V	30	6	PD01r	0.166667
HRAS	11	533874	533874	+	Missense_Mutation	SNP	T	A	c.182A>T	c.(181-183)cAg>cTg	p.Q61L	44	44	PD07	0.5
HRAS	11	533831	533831	+	Silent	SNP	C	T	c.225G>A	c.(223-225)ggG>ggA	p.G75G	38	17	WD01	0.309091
HRAS	11	533832	533832	+	Missense_Mutation	SNP	C	T	c.224G>A	c.(223-225)gGg>gAg	p.G75E	39	19	WD01	0.327586
HRAS	11	534285	534285	+	Missense_Mutation	SNP	C	T	c.38G>A	c.(37-39)gGt>gAt	p.G13D	4	17	WD02	0.809524
HRAS	11	534285	534285	+	Missense_Mutation	SNP	C	A	c.38G>T	c.(37-39)gGt>gTt	p.G13V	46	5	WD19	0.0980392
MAP3K9	14	71199339	71199339	+	Missense_Mutation	SNP	G	A	c.1946C>T	c.(1945-1947)cCt>cTt	p.P649L	37	10	PD06	0.212766
MAP3K9	14	71199340	71199340	+	Missense_Mutation	SNP	G	A	c.1945C>T	c.(1945-1947)Cct>Tct	p.P649S	37	10	PD06	0.212766
MAP3K9	14	71216649	71216649	+	Splice_Site	SNP	C	T		c.e3+1		47	20	PD09	0.298507
MAP3K9	14	71209067	71209067	+	Splice_Site	SNP	C	T		c.e5+1		41	22	MD02	0.349206
MAP3K9	14	71201182	71201182	+	Nonsense_Mutation	SNP	C	T	c.1104G>A	c.(1102-1104)tgG>tgA	p.W368*	19	6	MD04	0.24
MAP3K9	14	71199907	71199907	+	Missense_Mutation	SNP	C	T	c.1378G>A	c.(1378-1380)Gcc>Acc	p.A460T	35	6	WD05	0.146341
MAP3K9	14	71215615	71215615	+	Silent	SNP	G	A	c.339C>T	c.(337-339)ttC>ttT	p.F113F	51	17	WD06	0.25
MAP3K9	14	71205033	71205033	+	Silent	SNP	G	A	c.999C>T	c.(997-999)gcC>gcT	p.A333A	47	7	WD11	0.12963
MAP3K9	14	71199391	71199391	+	Missense_Mutation	SNP	T	C	c.1894A>G	c.(1894-1896)Acc>Gcc	p.T632A	30	6	WD12	0.166667
MAP3K9	14	71199672	71199672	+	Missense_Mutation	SNP	C	T	c.1613G>A	c.(1612-1614)cGt>cAt	p.R538H	32	5	WD12	0.135135
MAP3K9	14	71197506	71197506	+	Missense_Mutation	SNP	G	A	c.2105C>T	c.(2104-2106)cCc>cTc	p.P702L	36	12	WD13r	0.25
MAP3K9	14	71204974	71204974	+	Missense_Mutation	SNP	G	A	c.1058C>T	c.(1057-1059)tCg>tTg	p.S353L	16	13	WD15	0.448276
MAP3K9	14	71215675	71215675	+	Silent	SNP	G	A	c.279C>T	c.(277-279)atC>atT	p.I93I	37	16	WD15	0.301887
MAP3K9	14	71216653	71216653	+	Missense_Mutation	SNP	C	T	c.229G>A	c.(229-231)Gaa>Aaa	p.E77K	16	8	PD11	0.333333
MAP3K9	14	71197239	71197239	+	Missense_Mutation	SNP	C	T	c.2372G>A	c.(2371-2373)gGg>gAg	p.G791E	26	5	WD19	0.16129
MAP3K9	14	71209074	71209074	+	Missense_Mutation	SNP	G	A	c.643C>T	c.(643-645)Cct>Tct	p.P215S	21	8	WD22	0.275862
PTEN	10	89692805	89692805	+	Nonsense_Mutation	SNP	C	T	c.289C>T	c.(289-291)Cag>Tag	p.Q97*	50	12	PD01r	0.193548
PTEN	10	89692874	89692874	+	Missense_Mutation	SNP	G	C	c.358G>C	c.(358-360)Gca>Cca	p.A120P	45	9	PD01r	0.166667
PTEN	10	89692782	89692782	+	Missense_Mutation	SNP	C	T	c.266C>T	c.(265-267)cCt>cTt	p.P89L	68	44	PD10	0.392857
PTEN	10	89692918	89692918	+	Missense_Mutation	SNP	G	A	c.402G>A	c.(400-402)atG>atA	p.M134I	50	21	WD09	0.295775
PTEN	10	89717615	89717615	+	Nonsense_Mutation	SNP	C	T	c.640C>T	c.(640-642)Cag>Tag	p.Q214*	68	30	WD15	0.306122
PTEN	10	89692802	89692802	+	Missense_Mutation	SNP	C	T	c.286C>T	c.(286-288)Cca>Tca	p.P96S	20	4	WD17	0.166667
SF3B1	2	198257053	198257053	+	Missense_Mutation	SNP	G	A	c.3889C>T	c.(3889-3891)Cgt>Tgt	p.R1297C	38	13	PD10	0.254902
SF3B1	2	198281473	198281473	+	Nonsense_Mutation	SNP	G	A	c.658C>T	c.(658-660)Cag>Tag	p.Q220*	39	18	MD01	0.315789
SF3B1	2	198256964	198256964	+	3'UTR	SNP	C	T				56	25	MD02	0.308642
SF3B1	2	198266584	198266584	+	Missense_Mutation	SNP	C	T	c.2252G>A	c.(2251-2253)gGg>gAg	p.G751E	58	14	MD04	0.194444
SF3B1	2	198272808	198272808	+	Missense_Mutation	SNP	C	T	c.1153G>A	c.(1153-1155)Gct>Act	p.A385T	53	16	MD04	0.231884
SF3B1	2	198256933	198256933	+	3'UTR	SNP	A	G				68	11	MD05	0.139241
SF3B1	2	198274698	198274698	+	Missense_Mutation	SNP	C	T	c.700G>A	c.(700-702)Gag>Aag	p.E234K	49	11	WD02	0.183333
SF3B1	2	198266709	198266709	+	Splice_Site	SNP	C	T	c.2223G>A	c.(2221-2223)aaG>aaA	p.K741K	41	18	WD19	0.305085
SF3B1	2	198281515	198281515	+	Nonsense_Mutation	SNP	G	A	c.616C>T	c.(616-618)Cag>Tag	p.Q206*	57	11	WD20	0.161765
VPS41	7	38768158	38768158	+	Silent	SNP	G	A	c.2388C>T	c.(2386-2388)tcC>tcT	p.S796S	67	16	PD06	0.192771
VPS41	7	38902218	38902218	+	Frame_Shift_Del	DEL	A	-	c.173delT	c.(172-174)ttgfs	p.L58fs	59	14	PD06	0.191781
VPS41	7	38937723	38937723	+	Missense_Mutation	SNP	C	A	c.28G>T	c.(28-30)Ggg>Tgg	p.G10W	58	30	PD07	0.340909
VPS41	7	38810827	38810827	+	Nonsense_Mutation	SNP	G	A	c.1156C>T	c.(1156-1158)Caa>Taa	p.Q386*	68	20	PD08	0.227273
VPS41	7	38783139	38783139	+	Missense_Mutation	SNP	C	T	c.1985G>A	c.(1984-1986)cGa>cAa	p.R662Q	56	27	PD09	0.325301
VPS41	7	38948806	38948806	+	5'UTR	SNP	G	A				51	12	WD01	0.190476
VPS41	7	38785160	38785160	+	Splice_Site	SNP	C	T	c.1980G>A	c.(1978-1980)ctG>ctA	p.L660L	68	5	WD03	0.0684932
VPS41	7	38870933	38870933	+	Intron	SNP	C	T				14	4	WD12	0.222222
VPS41	7	38816376	38816376	+	Splice_Site	SNP	A	T	c.785T>A	c.(784-786)gTg>gAg	p.V262E	53	21	WD13r	0.283784
VPS41	7	38791870	38791870	+	Missense_Mutation	SNP	C	T	c.1832G>A	c.(1831-1833)cGt>cAt	p.R611H	63	19	WD21	0.231707
WHSC1	4	1976654	1976654	+	Missense_Mutation	SNP	C	T	c.3437C>T	c.(3436-3438)cCc>cTc	p.P1146L	17	20	MD01	0.540541
WHSC1	4	1944237	1944237	+	Intron	SNP	C	T				14	7	MD04	0.333333
WHSC1	4	1980500	1980500	+	Missense_Mutation	SNP	C	T	c.3962C>T	c.(3961-3963)tCc>tTc	p.S1321F	8	4	WD02	0.333333
WHSC1	4	1980501	1980501	+	Silent	SNP	C	T	c.3963C>T	c.(3961-3963)tcC>tcT	p.S1321S	9	4	WD02	0.307692
WHSC1	4	1902604	1902604	+	Missense_Mutation	SNP	C	T	c.223C>T	c.(223-225)Cca>Tca	p.P75S	41	18	WD06	0.305085
WHSC1	4	1902605	1902605	+	Missense_Mutation	SNP	C	G	c.224C>G	c.(223-225)cCa>cGa	p.P75R	43	17	WD06	0.283333
WHSC1	4	1902499	1902499	+	Missense_Mutation	SNP	G	A	c.118G>A	c.(118-120)Gtg>Atg	p.V40M	43	13	WD12	0.232143
WHSC1	4	1957784	1957784	+	Missense_Mutation	SNP	A	G	c.2750A>G	c.(2749-2751)gAa>gGa	p.E917G	19	7	WD12	0.269231
WHSC1	4	1919974	1919974	+	Missense_Mutation	SNP	C	T	c.1034C>T	c.(1033-1035)aCc>aTc	p.T345I	54	6	WD14r	0.1
WHSC1	4	1957804	1957804	+	Missense_Mutation	SNP	G	A	c.2770G>A	c.(2770-2772)Ggg>Agg	p.G924R	26	8	WD15	0.235294
WHSC1	4	1957500	1957500	+	Missense_Mutation	SNP	T	G	c.2599T>G	c.(2599-2601)Tgg>Ggg	p.W867G	81	15	WD20	0.15625
WHSC1	4	1955048	1955048	+	Intron	SNP	T	A				119	45	WD21	0.27439
