# Supplementary material for: The genomic landscape of cutaneous SCC reveals drivers and a novel azathioprine associated mutational signature
Source: Nat Commun. 2018 Sep 10;9:3667. doi: 10.1038/s41467-018-06027-1 (PMC6131170; doi:10.1038/s41467-018-06027-1)
Supplement: Supplementary file 17 — Supplementary Data 15 [file 41467_2018_6027_MOESM17_ESM.xlsx]

## Sheet: Sheet1
Supplementary Data 15. Somatic mutations across 40 cSCC WES samples for FLNB, GLIS3, CACNA1C, HERC6, TRAPPC9 and MAPK1IP1L
Hugo_Symbol	Chromosome	Start_position	End_position	Strand	Variant_Classification	Variant_Type	Reference_Allele	Tumor_Seq_Allele2	cDNA_Change	Codon_Change	Protein_Change	t_ref_count	t_alt_count	SampleName	TumorVAF
FLNB	3	58064177	58064177	+	Intron	SNP	C	A				46	7	PD01r	0.132075
FLNB	3	58107096	58107096	+	Missense_Mutation	SNP	G	A	c.2992G>A	c.(2992-2994)Ggc>Agc	p.G998S	25	13	PD01r	0.342105
FLNB	3	58127652	58127652	+	Missense_Mutation	SNP	C	T	c.5270C>T	c.(5269-5271)cCc>cTc	p.P1757L	45	13	PD01r	0.224138
FLNB	3	58139148	58139148	+	Silent	SNP	C	T	c.6507C>T	c.(6505-6507)ggC>ggT	p.G2169G	38	15	PD01r	0.283019
FLNB	3	58109057	58109057	+	Missense_Mutation	SNP	C	T	c.3364C>T	c.(3364-3366)Ccc>Tcc	p.P1122S	69	8	PD06	0.103896
FLNB	3	58109058	58109058	+	Missense_Mutation	SNP	C	T	c.3365C>T	c.(3364-3366)cCc>cTc	p.P1122L	70	8	PD06	0.102564
FLNB	3	58128398	58128398	+	Missense_Mutation	SNP	C	T	c.5296C>T	c.(5296-5298)Cca>Tca	p.P1766S	14	7	PD06	0.333333
FLNB	3	58092581	58092581	+	Missense_Mutation	SNP	G	A	c.1922G>A	c.(1921-1923)gGa>gAa	p.G641E	12	14	PD08	0.538462
FLNB	3	58124098	58124098	+	Missense_Mutation	SNP	A	T	c.5044A>T	c.(5044-5046)Acg>Tcg	p.T1682S	70	45	PD09	0.391304
FLNB	3	58088064	58088064	+	Missense_Mutation	SNP	C	T	c.1480C>T	c.(1480-1482)Cct>Tct	p.P494S	85	27	MD01	0.241071
FLNB	3	58088065	58088065	+	Missense_Mutation	SNP	C	T	c.1481C>T	c.(1480-1482)cCt>cTt	p.P494L	85	27	MD01	0.241071
FLNB	3	58128375	58128375	+	Splice_Site	SNP	A	T		c.e32-1		45	28	MD02	0.383562
FLNB	3	58141728	58141728	+	Missense_Mutation	SNP	C	T	c.6907C>T	c.(6907-6909)Ccg>Tcg	p.P2303S	36	22	MD02	0.37931
FLNB	3	58139131	58139131	+	Missense_Mutation	SNP	G	A	c.6490G>A	c.(6490-6492)Gtc>Atc	p.V2164I	18	7	MD04	0.28
FLNB	3	58134380	58134380	+	Silent	SNP	C	T	c.5985C>T	c.(5983-5985)atC>atT	p.I1995I	18	6	WD01	0.25
FLNB	3	58135723	58135723	+	Missense_Mutation	SNP	G	A	c.6331G>A	c.(6331-6333)Gtg>Atg	p.V2111M	72	41	WD01	0.362832
FLNB	3	58129291	58129291	+	Silent	SNP	G	A	c.5469G>A	c.(5467-5469)gaG>gaA	p.E1823E	2	7	WD02	0.777778
FLNB	3	58129292	58129292	+	Missense_Mutation	SNP	G	A	c.5470G>A	c.(5470-5472)Gtc>Atc	p.V1824I	2	7	WD02	0.777778
FLNB	3	58139287	58139287	+	Missense_Mutation	SNP	G	A	c.6646G>A	c.(6646-6648)Gtg>Atg	p.V2216M	21	10	WD06	0.322581
FLNB	3	58110201	58110201	+	Silent	SNP	C	T	c.3867C>T	c.(3865-3867)acC>acT	p.T1289T	15	10	MD08r	0.4
FLNB	3	58135664	58135664	+	Missense_Mutation	SNP	C	T	c.6272C>T	c.(6271-6273)tCc>tTc	p.S2091F	44	38	MD08r	0.463415
FLNB	3	58080626	58080626	+	Missense_Mutation	SNP	C	T	c.851C>T	c.(850-852)gCc>gTc	p.A284V	49	66	WD09	0.573913
FLNB	3	58109202	58109202	+	Missense_Mutation	SNP	C	T	c.3509C>T	c.(3508-3510)gCt>gTt	p.A1170V	27	5	WD10	0.15625
FLNB	3	58108931	58108931	+	Missense_Mutation	SNP	C	T	c.3238C>T	c.(3238-3240)Ccg>Tcg	p.P1080S	52	32	WD12	0.380952
FLNB	3	58156416	58156416	+	Missense_Mutation	SNP	G	A	c.7829G>A	c.(7828-7830)gGc>gAc	p.G2610D	83	6	WD12	0.0674157
FLNB	3	58135652	58135652	+	Missense_Mutation	SNP	C	T	c.6260C>T	c.(6259-6261)aCc>aTc	p.T2087I	66	21	WD20	0.241379
GLIS3	9	4286316	4286316	+	Missense_Mutation	SNP	G	A	c.110C>T	c.(109-111)aCt>aTt	p.T37I	15	25	MD02	0.625
GLIS3	9	3824174	3824174	+	3'UTR	SNP	G	T				57	12	MD05	0.173913
GLIS3	9	3879548	3879548	+	Missense_Mutation	SNP	C	T	c.2176G>A	c.(2176-2178)Ggg>Agg	p.G726R	22	12	WD01	0.352941
GLIS3	9	4118647	4118647	+	Missense_Mutation	SNP	T	A	c.831A>T	c.(829-831)gaA>gaT	p.E277D	55	19	WD01	0.256757
GLIS3	9	3856029	3856029	+	Missense_Mutation	SNP	G	C	c.2453C>G	c.(2452-2454)cCa>cGa	p.P818R	54	11	WD02	0.169231
GLIS3	9	3879548	3879548	+	Missense_Mutation	SNP	C	T	c.2176G>A	c.(2176-2178)Ggg>Agg	p.G726R	23	7	WD02	0.233333
GLIS3	9	4118878	4118878	+	Silent	SNP	G	A	c.600C>T	c.(598-600)tcC>tcT	p.S200S	22	8	WD12	0.266667
GLIS3	9	3829336	3829336	+	Missense_Mutation	SNP	G	A	c.2630C>T	c.(2629-2631)gCc>gTc	p.A877V	59	9	WD20	0.132353
GLIS3	9	4118481	4118481	+	Missense_Mutation	SNP	C	T	c.997G>A	c.(997-999)Ggg>Agg	p.G333R	15	18	WD22	0.545455
CACNA1C	12	2717734	2717734	+	Silent	SNP	C	T	c.3474C>T	c.(3472-3474)taC>taT	p.Y1158Y	25	9	PD01r	0.264706
CACNA1C	12	2721140	2721140	+	Silent	SNP	C	T	c.3849C>T	c.(3847-3849)acC>acT	p.T1283T	20	7	PD01r	0.259259
CACNA1C	12	2786994	2786994	+	Silent	SNP	G	A	c.5196G>A	c.(5194-5196)aaG>aaA	p.K1732K	27	13	PD03	0.325
CACNA1C	12	2797817	2797817	+	Nonsense_Mutation	SNP	G	T	c.6133G>T	c.(6133-6135)Gag>Tag	p.E2045*	55	20	PD03	0.266667
CACNA1C	12	2797817	2797817	+	Nonsense_Mutation	SNP	G	T	c.6133G>T	c.(6133-6135)Gag>Tag	p.E2045*	36	13	PD04	0.265306
CACNA1C	12	2690866	2690866	+	Missense_Mutation	SNP	G	A	c.2006G>A	c.(2005-2007)gGg>gAg	p.G669E	49	26	PD06	0.346667
CACNA1C	12	2693752	2693752	+	Missense_Mutation	SNP	G	A	c.2308G>A	c.(2308-2310)Gaa>Aaa	p.E770K	38	11	PD06	0.22449
CACNA1C	12	2794921	2794921	+	Missense_Mutation	SNP	G	A	c.5737G>A	c.(5737-5739)Gaa>Aaa	p.E1913K	34	8	PD06	0.190476
CACNA1C	12	2797817	2797817	+	Nonsense_Mutation	SNP	G	T	c.6133G>T	c.(6133-6135)Gag>Tag	p.E2045*	57	13	PD06	0.185714
CACNA1C	12	2797817	2797817	+	Nonsense_Mutation	SNP	G	T	c.6133G>T	c.(6133-6135)Gag>Tag	p.E2045*	40	13	PD07	0.245283
CACNA1C	12	2788672	2788672	+	Silent	SNP	C	T	c.5298C>T	c.(5296-5298)ttC>ttT	p.F1766F	12	5	PD08	0.294118
CACNA1C	12	2791158	2791158	+	Intron	SNP	G	A				81	33	PD08	0.289474
CACNA1C	12	2795384	2795384	+	Silent	SNP	G	A	c.5877G>A	c.(5875-5877)ggG>ggA	p.G1959G	65	20	PD08	0.235294
CACNA1C	12	2795393	2795393	+	Silent	SNP	C	T	c.5886C>T	c.(5884-5886)atC>atT	p.I1962I	40	26	PD08	0.393939
CACNA1C	12	2622131	2622131	+	Missense_Mutation	SNP	T	G	c.1371T>G	c.(1369-1371)gaT>gaG	p.D457E	31	11	PD09	0.261905
CACNA1C	12	2774819	2774819	+	Missense_Mutation	SNP	C	T	c.4615C>T	c.(4615-4617)Ccc>Tcc	p.P1539S	71	50	MD01	0.413223
CACNA1C	12	2788742	2788742	+	Missense_Mutation	SNP	T	C	c.5368T>C	c.(5368-5370)Tcg>Ccg	p.S1790P	84	23	MD01	0.214953
CACNA1C	12	2788915	2788915	+	Silent	SNP	C	T	c.5541C>T	c.(5539-5541)tcC>tcT	p.S1847S	24	18	MD01	0.428571
CACNA1C	12	2692052	2692052	+	Missense_Mutation	SNP	C	T	c.2168C>T	c.(2167-2169)tCt>tTt	p.S723F	98	24	MD04	0.196721
CACNA1C	12	2797815	2797815	+	Missense_Mutation	SNP	C	T	c.6131C>T	c.(6130-6132)gCt>gTt	p.A2044V	50	10	MD04	0.166667
CACNA1C	12	2775901	2775901	+	Missense_Mutation	SNP	C	T	c.4720C>T	c.(4720-4722)Ccg>Tcg	p.P1574S	22	6	WD01	0.214286
CACNA1C	12	2797673	2797673	+	Missense_Mutation	SNP	C	T	c.5989C>T	c.(5989-5991)Cct>Tct	p.P1997S	64	24	WD01	0.272727
CACNA1C	12	2705123	2705123	+	Missense_Mutation	SNP	C	T	c.2747C>T	c.(2746-2748)tCc>tTc	p.S916F	10	62	WD02	0.861111
CACNA1C	12	2705124	2705124	+	Silent	SNP	C	T	c.2748C>T	c.(2746-2748)tcC>tcT	p.S916S	9	62	WD02	0.873239
CACNA1C	12	2613692	2613692	+	Intron	SNP	G	A				92	9	WD03	0.0891089
CACNA1C	12	2794968	2794968	+	Silent	SNP	G	A	c.5784G>A	c.(5782-5784)cgG>cgA	p.R1928R	79	6	WD03	0.0705882
CACNA1C	12	2229589	2229589	+	Missense_Mutation	SNP	C	T	c.470C>T	c.(469-471)tCc>tTc	p.S157F	158	35	WD05	0.181347
CACNA1C	12	2690938	2690938	+	Missense_Mutation	SNP	C	T	c.2078C>T	c.(2077-2079)cCc>cTc	p.P693L	67	7	WD05	0.0945946
CACNA1C	12	2778188	2778188	+	Silent	SNP	G	A	c.4857G>A	c.(4855-4857)agG>agA	p.R1619R	47	10	WD05	0.175439
CACNA1C	12	2622149	2622149	+	Splice_Site	SNP	C	T	c.1389C>T	c.(1387-1389)aaC>aaT	p.N463N	12	4	WD06	0.25
CACNA1C	12	2613633	2613633	+	Intron	SNP	G	T				57	11	MD08r	0.161765
CACNA1C	12	2614018	2614018	+	Missense_Mutation	SNP	C	T	c.1124C>T	c.(1123-1125)gCc>gTc	p.A375V	79	50	WD09	0.387597
CACNA1C	12	2788729	2788729	+	Silent	SNP	G	A	c.5355G>A	c.(5353-5355)caG>caA	p.Q1785Q	23	12	WD09	0.342857
CACNA1C	12	2721087	2721087	+	Silent	SNP	C	T	c.3796C>T	c.(3796-3798)Ctg>Ttg	p.L1266L	42	6	WD11	0.125
CACNA1C	12	2717861	2717861	+	Nonsense_Mutation	SNP	G	T	c.3601G>T	c.(3601-3603)Gag>Tag	p.E1201*	27	5	WD12	0.15625
CACNA1C	12	2721141	2721141	+	Missense_Mutation	SNP	G	A	c.3850G>A	c.(3850-3852)Gtg>Atg	p.V1284M	29	11	WD12	0.275
CACNA1C	12	2800691	2800691	+	3'UTR	SNP	G	A				40	17	WD12	0.298246
CACNA1C	12	2800692	2800692	+	3'UTR	SNP	G	A				39	17	WD12	0.303571
CACNA1C	12	2659190	2659190	+	Missense_Mutation	SNP	C	T	c.1472C>T	c.(1471-1473)gCc>gTc	p.A491V	60	20	WD13r	0.25
CACNA1C	12	2778168	2778168	+	Silent	SNP	C	T	c.4837C>T	c.(4837-4839)Ctg>Ttg	p.L1613L	56	16	WD13r	0.222222
CACNA1C	12	2602407	2602407	+	Missense_Mutation	SNP	G	A	c.968G>A	c.(967-969)gGg>gAg	p.G323E	105	28	WD17	0.210526
CACNA1C	12	2714317	2714317	+	Missense_Mutation	SNP	A	T	c.3091A>T	c.(3091-3093)Agg>Tgg	p.R1031W	63	25	WD17	0.284091
CACNA1C	12	2788663	2788663	+	Silent	SNP	G	A	c.5289G>A	c.(5287-5289)cgG>cgA	p.R1763R	39	25	WD22	0.390625
HERC6	4	89334326	89334326	+	Missense_Mutation	SNP	C	T	c.1466C>T	c.(1465-1467)cCt>cTt	p.P489L	230	133	PD05	0.366391
HERC6	4	89311911	89311911	+	Missense_Mutation	SNP	C	T	c.544C>T	c.(544-546)Cca>Tca	p.P182S	29	24	MD02	0.45283
HERC6	4	89311912	89311912	+	Missense_Mutation	SNP	C	T	c.545C>T	c.(544-546)cCa>cTa	p.P182L	29	23	MD02	0.442308
HERC6	4	89304472	89304472	+	Missense_Mutation	SNP	G	A	c.299G>A	c.(298-300)gGa>gAa	p.G100E	63	22	MD04	0.258824
HERC6	4	89326053	89326053	+	Missense_Mutation	SNP	G	A	c.1118G>A	c.(1117-1119)gGg>gAg	p.G373E	114	35	WD01	0.234899
HERC6	4	89326054	89326054	+	Silent	SNP	G	A	c.1119G>A	c.(1117-1119)ggG>ggA	p.G373G	116	34	WD01	0.226667
HERC6	4	89345097	89345097	+	Missense_Mutation	SNP	G	A	c.1799G>A	c.(1798-1800)gGa>gAa	p.G600E	95	44	WD01	0.316547
HERC6	4	89358870	89358870	+	Nonsense_Mutation	SNP	G	A	c.2492G>A	c.(2491-2493)tGg>tAg	p.W831*	89	31	WD01	0.258333
HERC6	4	89358872	89358872	+	Missense_Mutation	SNP	G	T	c.2494G>T	c.(2494-2496)Gac>Tac	p.D832Y	87	33	WD01	0.275
HERC6	4	89345097	89345097	+	Missense_Mutation	SNP	G	A	c.1799G>A	c.(1798-1800)gGa>gAa	p.G600E	121	37	WD12	0.234177
HERC6	4	89352453	89352453	+	Missense_Mutation	SNP	C	T	c.2246C>T	c.(2245-2247)gCc>gTc	p.A749V	73	8	WD17	0.0987654
HERC6	4	89361210	89361210	+	Splice_Site	SNP	G	T		c.e21+1		63	16	WD20	0.202532
HERC6	4	89304461	89304461	+	Silent	SNP	C	T	c.288C>T	c.(286-288)gtC>gtT	p.V96V	31	17	WD22	0.354167
TRAPPC9	8	141285772	141285772	+	Missense_Mutation	SNP	C	T	c.2557G>A	c.(2557-2559)Gtt>Att	p.V853I	36	8	PD01r	0.181818
TRAPPC9	8	141231558	141231558	+	Splice_Site	SNP	C	T	c.2850G>A	c.(2848-2850)aaG>aaA	p.K950K	43	13	PD05	0.232143
TRAPPC9	8	141321409	141321409	+	Silent	SNP	G	A	c.1854C>T	c.(1852-1854)ccC>ccT	p.P618P	34	14	PD06	0.291667
TRAPPC9	8	140922420	140922420	+	Missense_Mutation	SNP	G	A	c.3229C>T	c.(3229-3231)Cac>Tac	p.H1077Y	77	24	PD10	0.237624
TRAPPC9	8	140922422	140922422	+	Missense_Mutation	SNP	A	T	c.3227T>A	c.(3226-3228)aTc>aAc	p.I1076N	76	25	PD10	0.247525
TRAPPC9	8	141407718	141407718	+	Splice_Site	SNP	C	A		c.e7+1		37	14	MD04	0.27451
TRAPPC9	8	141381193	141381193	+	Silent	SNP	G	A	c.1515C>T	c.(1513-1515)ttC>ttT	p.F505F	29	11	WD01	0.275
TRAPPC9	8	141415676	141415676	+	Splice_Site	SNP	C	T	c.1302G>A	c.(1300-1302)aaG>aaA	p.K434K	42	13	WD01	0.236364
TRAPPC9	8	141294065	141294065	+	Silent	SNP	C	T	c.2331G>A	c.(2329-2331)ccG>ccA	p.P777P	33	13	WD12	0.282609
TRAPPC9	8	141407812	141407812	+	Silent	SNP	C	T	c.1335G>A	c.(1333-1335)gcG>gcA	p.A445A	29	19	WD12	0.395833
TRAPPC9	8	141461408	141461408	+	Missense_Mutation	SNP	G	A	c.359C>T	c.(358-360)cCt>cTt	p.P120L	95	45	WD13r	0.321429
TRAPPC9	8	141297778	141297778	+	Missense_Mutation	SNP	G	A	c.2204C>T	c.(2203-2205)cCg>cTg	p.P735L	67	29	WD17	0.302083
TRAPPC9	8	141297779	141297779	+	Missense_Mutation	SNP	G	A	c.2203C>T	c.(2203-2205)Ccg>Tcg	p.P735S	66	28	WD17	0.297872
TRAPPC9	8	141407845	141407845	+	Splice_Site	SNP	C	A		c.e7-1		31	12	WD21	0.27907
MAPK1IP1L	14	55529561	55529561	+	Missense_Mutation	SNP	C	T	c.244C>T	c.(244-246)Cca>Tca	p.P82S	30	9	PD06	0.230769
MAPK1IP1L	14	55529562	55529562	+	Missense_Mutation	SNP	C	T	c.245C>T	c.(244-246)cCa>cTa	p.P82L	30	9	PD06	0.230769
MAPK1IP1L	14	55529454	55529454	+	Missense_Mutation	SNP	C	T	c.137C>T	c.(136-138)cCa>cTa	p.P46L	23	15	PD07	0.394737
MAPK1IP1L	14	55529757	55529757	+	Missense_Mutation	SNP	C	T	c.440C>T	c.(439-441)tCc>tTc	p.S147F	53	9	MD04	0.145161
MAPK1IP1L	14	55529585	55529585	+	Missense_Mutation	SNP	C	T	c.268C>T	c.(268-270)Cct>Tct	p.P90S	21	9	WD01	0.3
MAPK1IP1L	14	55529586	55529586	+	Missense_Mutation	SNP	C	T	c.269C>T	c.(268-270)cCt>cTt	p.P90L	22	9	WD01	0.290323
MAPK1IP1L	14	55529690	55529690	+	Missense_Mutation	SNP	G	C	c.373G>C	c.(373-375)Gag>Cag	p.E125Q	16	5	WD02	0.238095
MAPK1IP1L	14	55529585	55529585	+	Missense_Mutation	SNP	C	T	c.268C>T	c.(268-270)Cct>Tct	p.P90S	17	7	WD05	0.291667
MAPK1IP1L	14	55529586	55529586	+	Missense_Mutation	SNP	C	T	c.269C>T	c.(268-270)cCt>cTt	p.P90L	16	7	WD05	0.304348
MAPK1IP1L	14	55528418	55528418	+	Splice_Site	SNP	C	T	c.17C>T	c.(16-18)tCg>tTg	p.S6L	20	6	WD11	0.230769
