# Supplementary material for: The genomic landscape of cutaneous SCC reveals drivers and a novel azathioprine associated mutational signature
Source: Nat Commun. 2018 Sep 10;9:3667. doi: 10.1038/s41467-018-06027-1 (PMC6131170; doi:10.1038/s41467-018-06027-1)
Supplement: Supplementary file 18 — Supplementary Data 16 [file 41467_2018_6027_MOESM18_ESM.xlsx]

## Sheet: Sheet1
Supplementary Data 16. Somatic mutations across 40 cSCC WES samples for GRHL2, CLCN3, TMEM51, ATP1A1, LCLAT1 and CRY1																		GRHL2
																		CLCN3
Hugo_Symbol	Chromosome	Start_position	End_position	Strand	Variant_Classification	Variant_Type	Reference_Allele	Tumor_Seq_Allele2	cDNA_Change	Codon_Change	Protein_Change	t_ref_count	t_alt_count	SampleName	TumorVAF			TMEM51
GRHL2	8	102555619	102555619	+	Missense_Mutation	SNP	T	G	c.171T>G	c.(169-171)gaT>gaG	p.D57E	38	27	PD02	0.415385			ATP1A1
GRHL2	8	102678848	102678848	+	Nonsense_Mutation	SNP	G	T	c.1795G>T	c.(1795-1797)Gag>Tag	p.E599*	133	8	PD03	0.0567376			LCLAT1
GRHL2	8	102570900	102570900	+	Missense_Mutation	SNP	G	A	c.538G>A	c.(538-540)Gaa>Aaa	p.E180K	50	26	PD05	0.342105			CRY1
GRHL2	8	102678816	102678816	+	Splice_Site	SNP	G	A		c.e16-1		50	37	PD05	0.425287
GRHL2	8	102555524	102555524	+	Nonsense_Mutation	SNP	C	T	c.76C>T	c.(76-78)Cga>Tga	p.R26*	81	94	PD10	0.537143
GRHL2	8	102631830	102631830	+	Missense_Mutation	SNP	C	T	c.1162C>T	c.(1162-1164)Cct>Tct	p.P388S	25	20	MD01	0.444444
GRHL2	8	102678978	102678978	+	3'UTR	SNP	C	T				19	20	MD01	0.512821
GRHL2	8	102678979	102678979	+	3'UTR	SNP	C	T				19	20	MD01	0.512821
GRHL2	8	102555591	102555591	+	Missense_Mutation	SNP	C	A	c.143C>A	c.(142-144)aCc>aAc	p.T48N	59	18	WD02	0.233766
GRHL2	8	102555592	102555592	+	Silent	SNP	C	T	c.144C>T	c.(142-144)acC>acT	p.T48T	61	17	WD02	0.217949
GRHL2	8	102681821	102681821	+	3'UTR	SNP	A	G				44	11	WD11	0.2
GRHL2	8	102679607	102679607	+	3'UTR	SNP	G	A				32	8	WD15	0.2
CLCN3	4	170618512	170618512	+	Missense_Mutation	SNP	G	A	c.1190G>A	c.(1189-1191)gGg>gAg	p.G397E	90	36	PD02	0.285714
CLCN3	4	170601324	170601324	+	Missense_Mutation	SNP	G	A	c.284G>A	c.(283-285)cGa>cAa	p.R95Q	26	15	PD03	0.365854
CLCN3	4	170618431	170618431	+	Missense_Mutation	SNP	G	T	c.1109G>T	c.(1108-1110)gGt>gTt	p.G370V	27	56	PD07	0.674699
CLCN3	4	170628101	170628101	+	Missense_Mutation	SNP	G	A	c.1833G>A	c.(1831-1833)atG>atA	p.M611I	52	27	MD01	0.341772
CLCN3	4	170613379	170613379	+	Missense_Mutation	SNP	G	A	c.844G>A	c.(844-846)Gaa>Aaa	p.E282K	62	29	WD01	0.318681
CLCN3	4	170618530	170618530	+	Nonsense_Mutation	SNP	G	A	c.1208G>A	c.(1207-1209)tGg>tAg	p.W403*	75	14	WD10	0.157303
CLCN3	4	170618531	170618531	+	Nonsense_Mutation	SNP	G	A	c.1209G>A	c.(1207-1209)tgG>tgA	p.W403*	76	13	WD10	0.146067
CLCN3	4	170641829	170641829	+	3'UTR	SNP	C	T				55	6	WD11	0.0983607
TMEM51	1	15545982	15545982	+	Nonsense_Mutation	SNP	G	T	c.505G>T	c.(505-507)Gag>Tag	p.E169*	32	17	PD03	0.346939
TMEM51	1	15545982	15545982	+	Nonsense_Mutation	SNP	G	T	c.505G>T	c.(505-507)Gag>Tag	p.E169*	37	11	PD04	0.229167
TMEM51	1	15545982	15545982	+	Nonsense_Mutation	SNP	G	T	c.505G>T	c.(505-507)Gag>Tag	p.E169*	32	18	PD06	0.36
TMEM51	1	15545982	15545982	+	Nonsense_Mutation	SNP	G	T	c.505G>T	c.(505-507)Gag>Tag	p.E169*	45	11	PD07	0.196429
TMEM51	1	15545982	15545982	+	Nonsense_Mutation	SNP	G	T	c.505G>T	c.(505-507)Gag>Tag	p.E169*	53	7	PD09	0.116667
TMEM51	1	15546217	15546217	+	Missense_Mutation	SNP	C	T	c.740C>T	c.(739-741)cCc>cTc	p.P247L	63	16	PD09	0.202532
TMEM51	1	15546218	15546218	+	Silent	SNP	C	T	c.741C>T	c.(739-741)ccC>ccT	p.P247P	62	16	PD09	0.205128
ATP1A1	1	116927404	116927404	+	Splice_Site	SNP	G	A		c.e3-1		43	28	PD03	0.394366
ATP1A1	1	116932243	116932243	+	Missense_Mutation	SNP	C	G	c.937C>G	c.(937-939)Ctt>Gtt	p.L313V	34	13	PD06	0.276596
ATP1A1	1	116936234	116936234	+	Missense_Mutation	SNP	C	T	c.1549C>T	c.(1549-1551)Cgt>Tgt	p.R517C	94	50	PD09	0.347222
ATP1A1	1	116941275	116941275	+	Silent	SNP	G	C	c.2157G>C	c.(2155-2157)gtG>gtC	p.V719V	47	23	WD02	0.328571
ATP1A1	1	116942158	116942158	+	Silent	SNP	G	A	c.2565G>A	c.(2563-2565)ggG>ggA	p.G855G	21	8	WD06	0.275862
ATP1A1	1	116943618	116943618	+	Missense_Mutation	SNP	G	A	c.2708G>A	c.(2707-2709)gGg>gAg	p.G903E	23	10	WD06	0.30303
ATP1A1	1	116932061	116932061	+	Splice_Site	SNP	G	A	c.755G>A	c.(754-756)gGc>gAc	p.G252D	101	41	WD09	0.288732
ATP1A1	1	116941309	116941309	+	Missense_Mutation	SNP	G	A	c.2191G>A	c.(2191-2193)Ggg>Agg	p.G731R	36	7	WD10	0.162791
ATP1A1	1	116941310	116941310	+	Missense_Mutation	SNP	G	A	c.2192G>A	c.(2191-2193)gGg>gAg	p.G731E	34	7	WD10	0.170732
ATP1A1	1	116941403	116941403	+	Missense_Mutation	SNP	T	A	c.2285T>A	c.(2284-2286)gTa>gAa	p.V762E	80	31	WD19	0.279279
LCLAT1	2	30748514	30748514	+	Missense_Mutation	SNP	G	A	c.58G>A	c.(58-60)Gga>Aga	p.G20R	83	18	PD08	0.178218
LCLAT1	2	30748515	30748515	+	Missense_Mutation	SNP	G	A	c.59G>A	c.(58-60)gGa>gAa	p.G20E	81	18	PD08	0.181818
LCLAT1	2	30699352	30699352	+	Intron	SNP	C	T				22	9	MD01	0.290323
LCLAT1	2	30756025	30756025	+	Missense_Mutation	SNP	G	A	c.209G>A	c.(208-210)gGg>gAg	p.G70E	63	19	MD01	0.231707
LCLAT1	2	30866624	30866624	+	3'UTR	SNP	G	A				66	32	MD02	0.326531
LCLAT1	2	30863003	30863003	+	Missense_Mutation	SNP	C	A	c.649C>A	c.(649-651)Cat>Aat	p.H217N	88	33	MD08r	0.272727
LCLAT1	2	30863299	30863299	+	Nonsense_Mutation	SNP	G	A	c.945G>A	c.(943-945)tgG>tgA	p.W315*	47	21	WD12	0.308824
LCLAT1	2	30756114	30756114	+	Nonsense_Mutation	SNP	C	T	c.298C>T	c.(298-300)Cga>Tga	p.R100*	109	62	WD22	0.362573
CRY1	12	107415896	107415896	+	Missense_Mutation	SNP	C	T	c.233G>A	c.(232-234)gGa>gAa	p.G78E	30	10	PD01r	0.25
CRY1	12	107391813	107391813	+	Missense_Mutation	SNP	C	A	c.1169G>T	c.(1168-1170)tGg>tTg	p.W390L	60	6	PD06	0.0909091
CRY1	12	107391395	107391395	+	Nonsense_Mutation	SNP	G	A	c.1363C>T	c.(1363-1365)Caa>Taa	p.Q455*	59	27	MD02	0.313953
CRY1	12	107391396	107391396	+	Missense_Mutation	SNP	G	C	c.1362C>G	c.(1360-1362)atC>atG	p.I454M	59	27	MD02	0.313953
CRY1	12	107393506	107393506	+	Nonsense_Mutation	SNP	C	T	c.960G>A	c.(958-960)tgG>tgA	p.W320*	36	10	WD05	0.217391
CRY1	12	107398886	107398886	+	Silent	SNP	G	A	c.408C>T	c.(406-408)gaC>gaT	p.D136D	43	16	WD19	0.271186
CRY1	12	107391368	107391368	+	Missense_Mutation	SNP	C	T	c.1390G>A	c.(1390-1392)Gtt>Att	p.V464I	126	19	WD20	0.131034
CRY1	12	107393348	107393348	+	Missense_Mutation	SNP	C	G	c.1118G>C	c.(1117-1119)aGt>aCt	p.S373T	38	4	WD20	0.0952381
