# Supplementary material for: The genomic landscape of cutaneous SCC reveals drivers and a novel azathioprine associated mutational signature
Source: Nat Commun. 2018 Sep 10;9:3667. doi: 10.1038/s41467-018-06027-1 (PMC6131170; doi:10.1038/s41467-018-06027-1)
Supplement: Supplementary file 19 — Supplementary Data 17 [file 41467_2018_6027_MOESM19_ESM.xlsx]

## Sheet: Supplementary Data 17
Supplementary Data 17: Comaparison of 22 SMGs alteration frequencies in immunosupressed (IS) an immunocompetent (IC) patient samples
	Overall	IS	IC
Gene	% alteration	% alteration	% alteration	Chi-Sq Sig
NOTCH1	75	69.7	100	NS
TP53	70	69.7	71.4	NS
FLNB	60	54.5	85.7	NS
NOTCH2	50	45.5	71.4	NS
GLIS3	47.5	42.4	71.4	NS
CDKN2A	45	39.4	71.4	NS
CACNA1C	42.5	45.5	28.6	NS
MAP3K9	40	39.4	42.8	NS
HERC6	35	33.3	42.8	NS
TRAPPC9	35	39.4	14.3	NS
MAPK1IP1L	32.5	30.3	42.8	NS
VPS41	30	27.3	42.8	NS
GRHL2	27.5	24.2	42.8	NS
SF3B1	27.5	27.3	28.6	NS
CLCN3	27.5	24.2	42.8	NS
TMEM51	25	21.2	42.8	NS
PTEN	25	21.2	42.8	NS
ATP1A1	25	21.2	42.8	NS
HRAS	22.5	18.2	42.8	NS
LCLAT1	22.5	21.2	28.6	NS
CRY1	22.5	21.2	28.6	NS
WHSC1	22.5	24.2	14.3	NS
NS not significant
