# Supplementary material for: The genomic landscape of cutaneous SCC reveals drivers and a novel azathioprine associated mutational signature
Source: Nat Commun. 2018 Sep 10;9:3667. doi: 10.1038/s41467-018-06027-1 (PMC6131170; doi:10.1038/s41467-018-06027-1)
Supplement: Supplementary file 20 — Supplementary Data 18 [file 41467_2018_6027_MOESM20_ESM.xlsx]

## Sheet: Sheet1
Supplementary Data 18. Mutational signature analysis of mutations in 22 SMGs
Sample	AZA exposure	Chromosome	Start	End	PyramidineStrand	Mutation	Context	Signature 1	Signature 2	Signature 5	Signature 7	Signature 13	Signature 32		Signature 1	Signature 2	Signature 5	Signature 7	Signature 13	Signature 32
PD01	AZA	17	7574021	7574021	1	C>T	TCA	0.0009	0	0.0087	0.6472	0	0.3432	Overall	0.0261152	0.00279747	0.0515506	0.243797	0.0137405	0.661999
PD01	AZA	17	7577505	7577505	1	T>A	GTC	0.0004	0	0.033	0	0	0.9666
MD06	AZA	17	7573959	7573959	1	C>A	TCC	0.0222	0.1326	0.0516	0.048	0.0697	0.6759
MD06	AZA	17	7578413	7578413	1	C>T	ACA	0.0116	0.0299	0.0185	0	0.0012	0.9388
PD11	AZA	17	7577538	7577538	1	C>T	CCG	0.2075	0	0.05	0.1116	0	0.6309
WD17	AZA	17	7578413	7578413	1	C>T	ACA	0.0183	0	0.0136	0	0	0.9681
WD19	AZA	17	7577097	7577097	1	C>T	TCT	0.002	0	0.0031	0	0	0.9949
WD19	AZA	17	7577120	7577120	1	C>T	ACG	0.0865	0	0.0156	0	0	0.8979
WD20	AZA	17	7577567	7577567	-1	T>G	GTA	0.0004	0	0.0095	0	0	0.9901
WD22	NC	17	7576541	7576541	-1	C>G	TCG	0.0085	0	0.1498	0.4147	0	0.427
WD22	NC	17	7577568	7577568	1	C>T	ACA	0.0522	0	0.1576	0	0	0.7902
PD01	AZA	9	139397672	139397672	1	C>T	GCC	0.0032	0	0.0258	0.2044	0	0.7666
WD17	AZA	9	139412663	139412663	1	C>T	GCC	0.0185	0	0.0123	0.208	0	0.7612
WD17	AZA	9	139412664	139412664	1	C>T	CCA	0.0125	0	0.0137	0.6567	0	0.3171
WD19	AZA	9	139399833	139399833	-1	T>A	GTG	0.001	0	0.0102	0	0	0.9888
WD19	AZA	9	139409770	139409770	-1	C>A	ACG	0.0043	0	0.0118	0	0	0.9839
WD20	AZA	9	139393398	139393398	1	C>T	ACT	0.0006	0	0.0011	0.006	0	0.9923
WD20	AZA	9	139409741	139409741	1	C>A	ACC	0.0026	0	0.0035	0.0041	0	0.9898
WD20	AZA	9	139413165	139413165	1	C>A	GCC	0.0052	0	0.0116	0.0026	0	0.9806
WD21	AZA	9	139396799	139396799	-1	C>T	CCT	0.005	0	0.0074	0.1485	0	0.8391
WD21	AZA	9	139413185	139413185	-1	C>A	ACA	0.0094	0	0.0155	0.0022	0	0.9729
WD22	NC	9	139413085	139413085	-1	C>T	CCG	0.0736	0	0.0404	0.7951	0	0.0909
MD08	NC	9	139404185	139404185	1	C>T	CCT	0.0042	0	0.019	0.9768	0	0
WD13	AZA	9	139391980	139391980	1	C>T	TCC	0.0023	0	0.0058	0.7293	0	0.2626
WD19	AZA	1	116941403	116941403	1	T>A	GTA	0.0008	0	0.0148	0	0	0.9844
WD20	AZA	2	227896863	227896863	1	C>T	ACC	0.0008	0	0.001	0.031	0	0.9672
WD20	AZA	2	227979401	227979401	1	C>T	CCC	0.0019	0	0.0026	0.3082	0	0.6873
WD20	AZA	2	227985836	227985836	1	C>T	ACC	0.0008	0	0.001	0.031	0	0.9672
WD22	NC	2	227924333	227924333	1	C>T	ACG	0.4234	0	0.1686	0.0122	0	0.3958
PD01	NC	11	534285	534285	1	C>A	ACC	0.0033	0	0.0393	0.0149	0	0.9425
WD19	AZA	11	534285	534285	1	C>A	ACC	0.0063	0	0.0114	0	0	0.9823
WD19	AZA	9	21974684	21974684	-1	C>T	CCG	0.0668	0	0.0166	0	0	0.9166
PD01	AZA	7	18801781	18801781	-1	C>T	TCG	0.0066	0	0.008	0.7186	0	0.2668
MD06	AZA	7	18806744	18806744	-1	T>G	CTT	0.039	0.0097	0.3504	0.2223	0.0133	0.3653
WD19	AZA	7	18674292	18674292	1	C>T	TCA	0.005	0	0.007	0	0	0.988
PD01	AZA	10	89692805	89692805	1	C>T	ACA	0.0031	0	0.0283	0	0	0.9686
PD01	AZA	10	89692874	89692874	-1	C>G	GCA	0.0023	0	0.2585	0	0	0.7392
WD17	AZA	10	89692802	89692802	1	C>T	ACC	0.0055	0	0.0049	0.1109	0	0.8787
WD22	NC	2	30756114	30756114	1	C>T	GCG	0.2955	0	0.1536	0.0283	0	0.5226
MD08	NC	2	30863003	30863003	1	C>A	CCA	0.064	0	0.3523	0.5837	0	0
PD01	AZA	1	120468075	120468075	1	C>T	ACA	0.0031	0	0.0283	0	0	0.9686
MD06	AZA	1	120466460	120466460	1	C>T	GCA	0.0187	0.0488	0.0323	0	0.0044	0.8958
WD17	AZA	1	120506380	120506381	-1	C>C	TCC	0.0324	0	0.0263	0.3121	0	0.6292
WD17	AZA	1	120506383	120506383	1	C>T	TCG	0.0371	0	0.0037	0.7041	0	0.2551
WD19	AZA	1	120460374	120460374	-1	C>T	TCT	0.002	0	0.0031	0	0	0.9949
WD19	AZA	1	120512304	120512304	1	C>T	GCC	0.0075	0	0.0092	0	0	0.9833
WD20	AZA	1	120478195	120478195	1	C>T	ACT	0.0006	0	0.0011	0.006	0	0.9923
WD20	AZA	1	120508124	120508124	1	C>T	GCC	0.0029	0	0.0026	0.0646	0	0.9299
WD20	AZA	1	120508125	120508125	1	C>T	CCC	0.0019	0	0.0026	0.3082	0	0.6873
WD22	NC	1	120548041	120548042	1	C>C	GCA	0.0234	0	0.0775	0.769	0	0.1301
WD19	AZA	2	198266709	198266709	1	C>T	CCT	0.004	0	0.0089	0	0	0.9871
WD20	AZA	2	198281515	198281515	-1	C>T	TCA	0.0014	0	0.0014	0.3287	0	0.6685
PD01	AZA	3	123987646	123987646	-1	C>T	CCG	0.0216	0	0.0358	0.3933	0	0.5493
PD01	AZA	3	124149564	124149564	1	C>T	TCT	0.0007	0	0.0072	0.3508	0	0.6413
PD01	AZA	3	124376588	124376588	1	C>T	CCT	0.0012	0	0.0172	0.4506	0	0.531
PD11	AZA	3	124390523	124390523	1	T>C	TTG	0.1416	0	0.3838	0.0799	0	0.3947
WD17	AZA	3	124393377	124393377	1	C>T	CCC	0.0079	0	0.0075	0.6282	0	0.3564
WD20	AZA	3	124209722	124209722	1	C>A	ACA	0.0026	0	0.0049	0.0027	0	0.9898
WD13	AZA	3	124132389	124132389	-1	T>G	GTT	0.0147	0	0.1316	0.3224	0	0.5313
PD01	AZA	12	107415896	107415896	1	C>T	TCC	0.0006	0	0.0081	0.7681	0	0.2232
WD19	AZA	12	107398886	107398886	-1	C>T	ACA	0.0059	0	0.008	0	0	0.9861
WD20	AZA	12	107391368	107391368	1	C>T	ACT	0.0006	0	0.0011	0.006	0	0.9923
WD20	AZA	12	107393348	107393348	1	C>G	ACT	0.0106	0	0.0584	0.0105	0	0.9205
PD01	AZA	12	2717734	2717734	1	C>T	ACC	0.0009	0	0.0103	0.1084	0	0.8804
PD01	AZA	12	2721140	2721140	1	C>T	CCG	0.0216	0	0.0358	0.3933	0	0.5493
WD17	AZA	12	2602407	2602407	-1	C>T	CCC	0.0079	0	0.0075	0.6282	0	0.3564
WD17	AZA	12	2714317	2714317	-1	T>A	CTG	0.0397	0	0.2806	0.2716	0	0.4081
WD22	NC	12	2788663	2788663	-1	C>T	TCC	0.0012	0	0.0057	0.97	0	0.0231
MD08	NC	12	2613633	2613633	-1	C>A	CCA	0.064	0	0.3523	0.5837	0	0
WD13	AZA	12	2659190	2659190	1	C>T	GCC	0.0114	0	0.0164	0.1721	0	0.8001
WD13	AZA	12	2778168	2778168	1	C>T	CCT	0.0045	0	0.0115	0.4	0	0.584
PD01	AZA	20	14665606	14665606	-1	C>T	ACA	0.0031	0	0.0283	0	0	0.9686
PD01	AZA	20	15210593	15210593	1	C>T	TCC	0.0006	0	0.0081	0.7681	0	0.2232
WD20	AZA	20	15967752	15967752	1	C>T	ACC	0.0008	0	0.001	0.031	0	0.9672
MD08	NC	20	15480466	15480466	-1	C>T	TCC	0.0012	0	0.0053	0.9935	0	0
WD22	NC	7	106545740	106545740	-1	C>T	TCG	0.0147	0	0.0059	0.9505	0	0.0289
MD07	NC	7	106523522	106523522	1	C>G	TCA	0.0012	0	0.0019	0	0.9969	0
WD20	AZA	7	101960969	101960969	-1	C>T	CCT	0.0013	0	0.0022	0.1805	0	0.816
WD22	NC	7	101952438	101952438	1	C>A	TCT	0.068	0	0.3317	0.2876	0	0.3127
