# Supplementary material for: The genomic landscape of cutaneous SCC reveals drivers and a novel azathioprine associated mutational signature
Source: Nat Commun. 2018 Sep 10;9:3667. doi: 10.1038/s41467-018-06027-1 (PMC6131170; doi:10.1038/s41467-018-06027-1)
Supplement: Supplementary file 21 — Supplementary Data 19 [file 41467_2018_6027_MOESM21_ESM.xlsx]

## Sheet: Sheet1
Supplementary Data 19. Tumour purity estimates by EXPANDS and SciClone
Sample	EXPANDS estimates	SciClone estimates
PD01	0.502691	0.513
PD02	0.738338	0.6438
PD03	0.677369	0.716
PD04	0.139244	0.224
PD05	0.833673	0.6716
PD06	0.463558	0.5335
PD07	0.773169	0.806
PD08	0.538599	0.5854
PD09	0.599442	0.5978
PD10	0.67934	0.7256
MD01	0.672802	0.7786
MD02	0.638027	0.7348
MD04	0.474022	0.517
MD05	0.264917	0.2695
WD01	0.518504	0.5552
WD02	0.546475	0.6065
WD03	0.243234	0.1789
WD05	0.301638	0.3342
WD06	0.56499	0.507
MD08	0.645829	0.5484
WD09	0.562985	0.6355
WD10	0.336321	0.2954
WD11	0.447472	0.3578
WD12	0.521309	0.5398
WD13	0.584124	0.592
WD14	0.158086	0.158
WD15	0.670251	0.5052
MD06	0.634703	0.5074
PD11	0.597166	0.4434
MD16	0.305891	0.402
WD17	0.564953	0.534
WD19	0.652174	0.5758
WD20	0.399395	0.3208
WD21	0.504828	0.5185
WD22	0.814163	0.7068
	correlation	0.9
