# Supplementary material for: The genomic landscape of cutaneous SCC reveals drivers and a novel azathioprine associated mutational signature
Source: Nat Commun. 2018 Sep 10;9:3667. doi: 10.1038/s41467-018-06027-1 (PMC6131170; doi:10.1038/s41467-018-06027-1)
Supplement: Supplementary file 22 — Supplementary Data 20 [file 41467_2018_6027_MOESM22_ESM.xlsx]

## Sheet: Sheet1
Supplementary Data 20. Estimated number of clones in 35 Exome samples
	EXPANDS	SciClone
Histology/ Tumour ID	Clones	Clones
MD01	9	1
MD02	7	3
MD04	8	2
MD05	4	1
MD06	6	9
MD08	4	3
MD16	3	2
PD01	7	3
PD02	6	9
PD03	11	8
PD04	1	1
PD05	10	2
PD06	6	1
PD07	7	6
PD08	8	6
PD09	6	2
PD10	7	3
PD11	6	5
WD01	5	2
WD02	8	9
WD03	2	2
WD05	3	2
WD06	8	1
WD09	8	2
WD10	4	2
WD11	5	2
WD12	8	1
WD13	5	3
WD14	1	1
WD15	10	2
WD17	6	1
WD19	8	2
WD20	7	1
WD21	5	2
WD22	8	2
