# Supplementary material for: The genomic landscape of cutaneous SCC reveals drivers and a novel azathioprine associated mutational signature
Source: Nat Commun. 2018 Sep 10;9:3667. doi: 10.1038/s41467-018-06027-1 (PMC6131170; doi:10.1038/s41467-018-06027-1)
Supplement: Supplementary file 23 — Supplementary Data 21 [file 41467_2018_6027_MOESM23_ESM.xlsx]

## Sheet: Sheet1
Supplementary Data 21. Rank order clonality of 22 SMG nonsynonymous mutations
	EXPANDS	SciClone
Gene	RANK	RANK	early*	late**
NOTCH1	10	1	yes
TP53	6	2	yes
FLNB	8	3	yes
NOTCH2	17	18		yes
GLIS3	15	21		yes
CDKN2A	1	11	yes
CACNA1C	16	15		yes
MAP3K9	11	4	yes
HERC6	3	5	yes
TRAPPC9	6	6	yes
MAPK1IP1L	4	16
VPS41	14	13		yes
GRHL2	5	17
SF3B1	22	20		yes
CLCN3	18	12		yes
TMEM51	20	14		yes
PTEN	21	10
ATP1A1	2	7	yes
HRAS	12	19		yes
LCLAT1	19	22		yes
CRY1	13	8
WHSC1	9	9
* early event Rank order < 11 in both analyses
** late event Rank order > 12 in both analyses
