# Supplementary material for: The genomic landscape of cutaneous SCC reveals drivers and a novel azathioprine associated mutational signature
Source: Nat Commun. 2018 Sep 10;9:3667. doi: 10.1038/s41467-018-06027-1 (PMC6131170; doi:10.1038/s41467-018-06027-1)
Supplement: Supplementary file 24 — Supplementary Data 22 [file 41467_2018_6027_MOESM24_ESM.xlsx]

## Sheet: Supplementary Data 22
Supplementary Data 22. Gene expression Data set 1
all probes
ID	Gene	Lambert AK_11	Lambert AK_12	Lambert AK_20	Lambert AK_21	Lambert AK_22	Lambert AK_23	Lambert AK_24	Lambert AK_28	Lambert AK_30	Lambert AK_31	Lambert AK_32	Lambert AK_33	Lambert AK_34	Lambert AK_35	Lambert AK_46	Lambert AK_55	Lambert AK_56	Lambert AK_07	Lambert NSE11	Lambert NSE20	Lambert NSE21	Lambert NSE23	Lambert NSE24	Lambert NSE27	Lambert NSE28	Lambert NSE30	Lambert NSE31	Lambert NSE33	Lambert NSE34	Lambert NSE35	Lambert NSE55	Lambert NSE07	Lambert NSE12	Lambert NSE13	Lambert SE_11	Lambert SE_20	Lambert SE_21	Lambert SE_23	Lambert SE_24	Lambert SE_27	Lambert SE_28	Lambert SE_29	Lambert SE_30	Lambert SE_31	Lambert SE_32	Lambert SE_33	Lambert SE_34	Lambert SE_35
205030_at	FABP7	7.00235	4.25511	6.66738	5.75029	5.7082	3.95344	7.1598	11.0229	3.96724	6.62369	3.78224	11.9079	5.87722	9.73537	4.70518	2.68179	10.9501	4.9718	9.74579	7.79017	8.64585	7.03429	10.5453	10.9833	9.98869	9.52692	10.1428	12.4229	9.23379	9.59574	5.92523	9.824	9.38293	10.2166	10.4884	9.04479	8.81373	10.703	11.0317	10.3636	11.4956	5.16516	10.9334	7.48785	11.5559	11.9759	10.1521	10.8445
221646_s_at	NA	8.88304	8.89607	9.89166	9.89951	10.7953	6.89614	10.2059	9.07897	8.83989	8.22511	10.587	9.97712	10.594	9.25416	10.7493	10.8532	9.52134	10.3838	11.0088	11.0743	11.9627	12.2576	11.4782	11.8091	11.9406	10.0828	10.0827	11.0231	11.8464	11.684	11.9849	11.8375	10.2434	11.9736	10.8549	10.6242	12.4869	11.2441	11.0751	11.2425	11.0938	11.481	9.56146	11.512	11.8617	10.7976	11.5587	11.1735
207955_at	CCL27	5.94016	6.99586	7.0448	7.9542	10.192	8.44581	8.74279	6.64413	7.18157	7.80295	5.92784	9.78343	7.22474	9.95894	9.89807	7.5689	6.99073	7.3773	11.6151	11.3284	11.0668	12.525	11.8778	11.4386	12.3915	11.1406	12.309	11.0916	12.2966	11.7597	11.435	11.7685	10.8302	10.7395	10.4579	10.4121	10.9566	12.0093	10.4536	9.66638	11.5368	8.17354	11.4358	11.3085	11.0937	10.3069	11.8538	10.9709
205081_at	CRIP1	8.74497	8.32335	7.32747	7.73149	9.3433	7.74483	8.51569	6.92154	8.69407	7.56892	7.70811	8.44548	7.73183	7.87975	8.85716	8.79909	7.69259	8.34964	9.78619	9.44835	9.8342	10.436	9.74685	9.09569	11.3762	10.1778	10.9819	9.1246	10.1619	9.48825	10.2852	9.79585	9.45022	8.14589	8.97532	8.33946	9.58748	10.2337	8.73365	7.79133	9.5287	8.45982	9.56095	9.54072	8.69322	8.77253	9.75072	8.60449
205518_s_at	CMAHP	4.81897	5.24683	5.31072	5.64033	5.55028	5.74219	5.49148	4.98422	5.52661	5.92532	5.04057	5.23316	5.37695	4.36734	6.24088	5.95763	5.18817	5.14935	6.61557	6.9229	6.71242	6.67343	7.02672	6.56326	7.14861	5.63672	7.11114	6.61213	6.86307	7.43545	6.66436	6.8921	7.43417	7.58409	6.03139	5.22814	7.13688	6.41247	6.70903	5.5641	6.72606	5.23306	6.52154	6.69784	6.56801	6.1372	7.22125	6.24496
214598_at	CLDN8	6.54987	6.34819	6.23794	5.13334	4.64003	3.66917	5.8706	7.00581	6.19921	5.18108	5.07033	6.70604	3.86353	7.27303	7.13182	2.72961	6.79364	2.9495	7.43963	7.19541	7.18725	5.95284	6.83679	7.33527	7.00541	8.43088	7.46839	5.64132	7.52432	6.54222	6.33697	5.28466	7.1609	6.46576	7.60047	6.24709	7.57567	5.49923	6.63252	6.83124	6.60037	8.28958	7.68182	6.2879	5.80323	6.90246	7.90962	7.86514
206068_s_at	ACADL	4.54909	3.36128	4.37933	3.27466	3.50563	3.35314	3.65991	3.25385	3.70264	3.28154	3.42341	3.37791	2.8069	3.43655	4.18218	3.01328	3.23917	3.78744	5.10771	4.61438	4.79157	5.10654	4.90938	3.47284	4.72982	4.94613	3.60871	4.27227	4.30321	4.56877	4.3829	4.10348	4.58246	4.59332	4.33297	3.31806	4.25832	4.8536	4.87355	3.89334	4.77445	5.07903	4.72401	5.25926	4.02004	3.90884	5.04819	4.28126
207326_at	BTC	5.49685	3.81494	5.27861	5.74348	5.4551	3.93251	6.10508	5.02074	4.32177	4.02951	4.06662	4.50013	5.99676	5.59509	6.44802	3.42533	5.64902	5.8306	8.84777	8.85509	7.88428	7.56475	9.02616	6.63101	7.50969	8.50794	7.90568	8.10332	7.74855	8.55251	8.25921	8.02928	7.31866	8.508	7.34169	6.81086	6.92874	7.90367	8.41565	6.32717	7.19659	6.05728	8.22839	7.19659	8.12501	6.81826	7.77643	7.15304
213424_at	KIAA0895	3.20995	3.29243	3.88958	3.38954	1.95371	3.19699	3.17849	3.68357	3.01419	3.53814	2.20054	4.09278	3.18392	3.00344	3.01782	2.96158	3.78143	3.35978	3.87095	4.62173	3.3813	4.37257	4.69957	3.35478	3.74568	3.42804	3.80378	4.28641	3.86153	3.76955	3.26495	3.74127	3.63773	3.96267	2.80719	3.15821	3.87733	3.31771	4.52857	4.42545	3.7795	2.81621	3.54999	3.06898	4.12457	3.57234	3.7056	3.35171
205187_at	SMAD5	8.0711	8.02363	7.75731	7.95008	6.36076	7.84904	7.35413	7.76832	7.06604	7.60402	8.1806	7.88949	7.42139	7.65749	8.23556	7.27258	7.58306	7.37909	8.3133	7.86423	8.31202	7.93531	8.56668	7.86463	6.98428	8.0751	7.13788	7.97631	7.73147	8.34136	7.94864	8.03633	7.83976	8.02266	8.07287	7.48774	7.92323	8.37115	8.26749	8.14968	8.15709	7.67033	7.95	7.86434	7.98583	7.93005	7.66154	7.65127
207057_at	SLC16A7	7.84888	8.27371	8.95564	8.6395	7.39405	7.43437	7.35186	9.03379	8.02439	8.30335	8.63918	9.14316	8.21991	9.56644	8.28719	6.86129	9.77115	8.79429	8.48526	8.58428	8.48287	8.07117	8.56282	8.74976	7.09495	8.80822	8.10276	9.07086	7.81854	8.78543	8.08934	9.09577	8.1324	8.85356	8.48805	8.57186	7.62536	8.42475	8.45052	8.63417	8.8078	8.23972	8.54497	8.83437	9.85194	9.36029	7.78174	9.01759
215554_at	GPLD1	1.67926	1.60409	1.95705	1.69577	2.00678	2.26191	2.15556	2.03163	1.88302	1.60217	1.77361	1.95133	1.78162	2.13983	1.89192	1.89794	1.92168	1.71249	1.78116	2.34328	2.18818	1.93306	1.99634	2.00057	2.24234	2.21012	2.1436	2.07846	1.95491	1.98923	2.1193	2.187	1.93924	2.54002	1.77373	2.35713	2.06816	1.94016	2.17111	1.83384	1.6638	1.63757	1.87366	2.25108	2.28923	2.04348	2.41534	1.97358
209292_at	ID4	8.3098	8.44285	7.1538	8.06432	6.65641	7.57137	8.27584	7.83144	8.34393	6.13053	6.77315	6.92963	7.96831	7.50498	8.86363	6.43122	7.67515	6.91018	9.17902	8.89357	9.50491	9.2892	9.56333	8.40603	8.49267	9.53268	8.39335	8.58596	9.47833	8.5301	7.97284	8.69496	9.31672	9.22775	8.92381	8.27098	8.97958	9.28653	8.60189	8.67092	8.37145	9.61773	9.25882	8.5665	8.14169	8.77159	9.63581	8.74858
211081_s_at	MAP4K5	8.5451	8.13636	8.60096	8.29867	8.21905	8.05665	8.29435	7.78359	7.86134	7.76952	8.34322	8.03457	8.83067	7.81363	8.23896	7.69422	8.09322	8.08568	8.14062	8.69443	8.37851	8.81323	8.35025	8.28752	7.68164	8.35061	7.59166	8.11401	8.55105	8.20538	8.50457	8.23359	8.39335	8.85744	7.92337	8.39056	8.2615	8.44947	8.40835	8.53298	8.11215	7.9769	8.52655	8.31565	8.28505	7.89366	8.41222	8.04868
215516_at	LAMB4	9.33521	8.28217	7.67214	8.16542	7.94448	5.41426	8.57563	6.54209	8.24388	6.73584	7.93589	8.66069	7.19344	6.87501	9.05464	7.56739	6.59991	7.85478	9.2555	8.54653	9.21945	9.7512	8.70018	9.5062	8.21693	9.05734	8.08342	8.72414	9.35172	9.18324	9.08688	8.87896	9.37086	10.0156	8.44374	8.23103	9.65074	9.03258	8.05458	8.33921	8.7119	6.42608	8.32788	9.19868	8.97273	7.99635	8.98562	8.36497
206693_at	IL7	4.07803	4.95722	4.04056	5.50846	4.72146	4.80458	4.91529	4.82202	3.70571	4.91529	3.84185	5.97505	3.70152	5.95585	4.87026	5.09517	5.0609	3.80926	6.54503	5.90234	6.08727	6.27911	6.09748	5.68341	6.15195	4.94287	5.97288	5.40527	5.72163	5.97042	5.88747	5.94979	5.03962	6.43296	4.92877	5.16259	5.8299	5.55259	5.09919	5.13064	5.57541	4.3592	5.9272	6.21024	6.19523	5.1543	5.88479	5.84607
220038_at	NA	5.19253	5.5519	6.15264	5.49292	3.88623	5.27347	5.83516	4.96881	4.40816	5.83023	5.71377	5.41586	4.93063	5.57822	5.77374	5.0882	5.08807	5.36215	6.95928	6.28154	6.97379	6.28983	6.5119	6.055	5.8601	6.74437	5.29826	6.13116	6.10664	6.67068	6.16577	6.0733	6.60267	6.82099	5.65085	6.21876	6.00852	6.70711	6.64797	5.99006	6.14538	5.25766	6.08026	6.39095	5.83555	5.96689	5.0497	5.86291
217602_at	PPIA	6.44374	6.82358	7.08762	7.28952	7.90703	6.75741	7.02056	6.20677	8.17743	7.28271	7.57388	7.29762	8.14274	6.73496	7.49698	8.76259	7.16896	6.8507	7.26852	6.87986	6.85008	7.24025	7.34317	7.05399	7.99695	6.76736	7.20794	7.09927	7.49596	7.69293	7.13095	6.79603	7.54167	8.35456	7.4572	6.93833	7.81434	6.76688	6.54788	6.89726	6.93513	6.88923	7.70048	8.81896	7.78735	6.86694	8.05489	7.42069
208498_s_at	NA	5.59361	6.60332	5.58047	6.39533	5.8991	6.10537	6.05517	7.11752	6.81071	6.81786	5.07874	6.28182	7.34277	7.3521	7.25958	6.53325	7.45882	5.26967	6.1239	6.41493	7.09203	6.9979	7.02793	6.81724	7.23855	6.97315	8.31059	6.64071	7.52536	7.17589	6.47262	6.49585	7.53556	8.68502	7.13876	6.31949	7.25541	7.5805	6.58403	6.80911	7.45239	7.81945	6.64025	8.18313	7.80841	6.85367	7.80228	8.02906
210096_at	CYP4B1	6.2496	4.52319	4.63955	6.02688	6.28708	4.80421	6.56003	4.66377	5.11174	4.00021	4.44508	6.23871	3.80244	6.45074	7.89258	3.97921	8.31329	6.30179	9.16416	7.58445	8.42896	8.91722	8.66299	9.44799	7.81456	7.74069	8.28053	8.09627	6.88634	7.95392	9.21759	8.4774	11.2856	9.30222	8.58656	5.61241	8.78913	8.5044	7.98944	7.95772	7.21082	7.83131	7.01296	7.0455	7.92179	6.53015	7.16643	7.7451
215992_s_at	RAPGEF2	7.92713	8.36299	8.30066	8.18085	5.67036	7.72724	7.86659	8.35248	8.28293	7.45404	7.9582	7.45615	8.15413	7.84018	8.41868	7.68118	8.21905	7.87239	8.54837	8.33496	7.99687	7.6937	8.27542	8.0605	6.74754	8.34274	7.43721	7.62945	8.02922	7.93071	8.2815	7.76095	7.96725	8.60171	8.09711	8.09113	8.19476	7.81901	8.63868	7.71649	7.99715	9.12037	8.27129	7.92409	8.1683	8.01728	8.14049	8.26685
216614_at	NA	4.34316	4.13896	4.92055	4.91415	4.76253	4.24053	4.86655	4.3839	4.75598	4.25562	4.02176	5.60719	5.07888	3.79604	5.45117	4.71915	4.24488	4.25001	5.76179	5.11406	4.99135	5.18425	3.78639	4.06228	3.83429	4.30955	5.18094	4.20939	4.02868	4.3099	4.77233	4.28888	4.87728	6.86437	4.86728	4.53273	6.27439	3.7077	3.79357	4.10024	3.84371	4.8296	4.23972	4.82723	4.5891	3.59796	4.55365	4.8563
203178_at	GATM	8.01022	6.49905	7.64874	8.18518	7.88214	8.26375	8.09295	7.64703	6.37692	7.98074	6.36117	8.65439	7.15412	9.25039	8.2076	7.7035	8.6649	7.30895	9.71764	8.95834	9.48503	9.42921	9.72559	8.46856	9.3727	9.49157	10.1121	9.39973	9.74043	9.5537	9.2011	8.38377	8.66009	8.72145	8.86249	8.45891	9.03487	9.67419	8.7981	7.89458	9.18392	7.6936	9.50797	9.69007	9.10386	9.08223	9.51612	9.50563
207002_s_at	PLAGL1	5.06701	5.30302	5.84492	5.34567	6.31395	6.67859	5.46014	5.41812	4.80496	6.12896	4.65606	5.46753	5.38959	6.37723	6.34033	5.77564	5.42363	5.34716	6.46387	6.39815	6.25092	6.66668	6.85773	6.02532	6.90811	5.95752	6.59766	6.01053	6.8716	6.67184	6.19307	5.91158	6.89617	6.43428	6.28705	5.96459	6.48554	6.20284	6.06181	5.81542	6.81806	5.08663	6.26815	6.65006	6.34891	5.63848	6.20995	6.42703
205048_s_at	NA	8.9979	6.8726	7.69498	9.87899	7.25914	6.157	6.70346	9.34218	6.42552	7.90506	7.23323	7.93766	8.75961	7.90818	5.89455	9.35932	7.55288	9.10485	8.57366	7.18872	8.91651	5.8421	6.64114	7.42309	9.30807	6.1361	6.73464	6.59635	8.52426	7.97321	8.52383	8.42244	6.40355	6.51356	9.01655	6.87381	9.28187	6.41913	6.63165	6.81222	9.00057	5.33926	6.59323	6.7329	6.46086	6.42337	8.56133	7.14439
214705_at	INADL	4.15725	3.78001	4.94784	4.88825	4.35323	4.2591	4.19677	4.06817	4.92507	3.9598	3.50422	4.844	5.43264	3.11853	4.67222	4.05243	4.21313	4.35678	5.34612	4.9507	4.51447	5.0808	4.80367	3.90278	4.04385	3.69869	3.30205	3.92686	4.29523	5.29124	4.44955	3.83488	4.45835	6.88429	5.23659	4.16846	4.91415	4.88019	3.66739	4.52236	3.94464	3.94801	5.02137	4.49397	5.28141	4.34299	3.9206	4.36535
215220_s_at	TPR	9.80273	9.75321	10.0895	9.99537	8.866	9.48901	10.1054	10.1996	9.80751	10.6948	10.0066	10.0763	10.6676	9.84655	10.37	9.74618	9.97649	9.84962	10.0301	10.0825	10.1337	10.0495	9.76442	10.3297	9.17043	10.0641	8.3258	10.1077	10.044	10.1878	10.4187	10.3525	10.0863	10.9327	10.0312	10.17	10.0509	10.0851	10.2169	10.0771	10.1813	10.3218	10.1046	10.2735	10.0719	10.0124	10.0705	10.1646
213369_at	CDHR1	7.6093	8.3281	8.52687	7.80994	7.97392	6.6226	8.23025	6.07363	8.31909	6.68049	8.25449	7.51146	7.48498	6.83219	8.8761	8.28458	6.06068	8.11365	9.3358	9.33451	9.0557	9.65732	9.25704	8.42146	8.73197	9.11432	9.10769	9.14615	9.21526	9.19676	9.36973	9.27448	8.90236	9.29203	8.03366	8.03872	9.48205	9.43985	8.81856	6.53296	8.61498	5.89601	8.91209	10.299	9.0458	8.33079	9.31076	8.2833
218876_at	TPPP3	8.37495	9.38675	8.93701	7.25564	9.23038	7.39257	9.35723	7.04741	8.25707	7.66576	7.99718	8.25823	7.47591	7.50519	8.75655	8.88019	7.21407	9.21593	10.0774	9.85767	9.79904	10.698	9.77466	9.52637	10.4725	10.1484	10.3731	9.4423	9.38907	8.80783	9.79215	10.2656	9.29092	8.46128	8.81456	8.9351	9.1573	10.1127	9.65269	8.51313	8.69109	7.77714	8.86079	8.97553	9.24557	7.92938	8.28445	7.91519
210057_at	NA	7.58063	7.3329	6.74666	7.2915	6.84484	7.07043	7.45216	7.8221	7.76608	7.7916	7.34616	7.53116	8.05438	7.76783	7.80457	7.76892	7.72535	7.76361	8.07937	7.73417	7.95194	8.50395	8.08512	7.93817	6.55431	8.17025	6.51262	8.01652	7.96107	8.47891	7.98501	8.26085	8.10481	9.25919	7.96916	7.62933	8.19279	7.96827	7.76988	7.72997	8.21685	7.64528	8.03755	7.67654	7.80031	7.76769	7.96832	8.15549
207078_at	MED6	2.79754	3.2315	2.99642	3.44209	2.7509	3.07652	3.12062	2.61754	3.28592	2.8476	2.85816	2.69627	3.31633	2.81898	3.00853	3.37442	2.92982	2.83227	3.54153	3.13451	3.48502	3.7912	3.33988	3.61513	3.51222	2.72911	2.87234	3.34263	3.26568	3.10854	3.1308	2.36148	3.54894	4.22333	3.00404	3.13023	3.62042	2.55475	2.50389	2.84928	2.92849	3.02556	3.03766	4.0454	2.78909	2.93118	4.00394	3.66821
214012_at	ERAP1	3.74572	4.07352	3.05913	3.9955	3.18095	4.93455	4.91161	3.07082	3.87272	4.02168	3.45603	4.42669	2.52483	4.19494	5.79513	4.40074	3.69961	3.06181	3.74537	3.77313	4.05952	4.17816	4.32753	4.55221	2.64274	4.15284	4.07441	4.49346	4.0965	4.13877	4.80662	3.19424	4.1058	5.57007	3.2492	3.36998	3.61623	4.59387	4.18126	4.38614	3.87198	3.79351	4.14941	4.40973	3.8561	4.96612	3.92698	3.3992
207735_at	RNF125	6.01122	6.45256	6.67994	6.84617	6.63825	6.14016	6.22902	7.6811	6.15739	5.79823	6.42144	6.47732	6.06437	6.67185	6.2954	6.87504	6.73388	6.03179	6.33599	7.27631	6.99094	7.09119	6.75424	6.52616	5.90223	6.71067	5.22269	7.33693	5.77542	6.42259	5.96161	6.1396	6.17551	7.06054	7.11379	6.76139	6.96868	6.42689	6.96214	6.91326	6.53563	6.29408	6.44038	7.42077	6.42128	6.5914	5.61351	7.70423
214823_at	ZNF204P	4.17766	3.99192	4.41498	3.95457	3.52623	3.15905	3.56223	4.58654	3.70032	4.71161	2.42379	4.4732	3.37646	5.03984	4.54358	2.82335	4.66109	4.06753	4.84484	5.49979	5.02398	5.91564	5.23921	5.08227	5.23599	5.18407	5.49934	4.66535	5.40386	5.31477	5.29862	4.48229	4.96373	4.94814	4.83756	4.77096	4.80978	5.3977	4.15178	4.21978	4.4883	5.47909	5.35075	3.98682	4.47809	4.65496	5.6195	5.39506
221919_at	HNRNPA1	5.25007	5.8482	6.32414	6.19245	7.04101	5.57083	5.15917	5.33843	7.06112	6.36633	5.5886	5.97765	7.29522	5.28207	6.69169	6.54771	6.01831	5.17336	5.66552	5.83369	6.0404	6.40641	6.03457	6.27499	6.81009	5.06172	6.00849	5.71822	6.22051	7.09191	5.84541	5.04421	6.44021	8.59819	6.58917	6.1671	7.10453	5.75628	5.7469	5.41503	6.22866	6.12349	5.91485	7.50596	7.11679	5.00465	6.25042	6.38126
205883_at	ZBTB16	5.46902	4.90599	5.74712	7.28614	6.60079	4.64713	6.23525	6.44176	5.68853	5.54013	6.08671	6.38864	5.20086	6.99144	7.04128	5.23963	6.59849	6.37034	5.20161	6.22288	8.34507	6.75204	5.53792	7.54012	6.41647	7.92128	6.58157	7.09962	6.4892	6.02856	5.19363	8.25134	7.37001	6.76952	6.38833	5.97234	7.84083	7.55201	6.34227	7.80792	6.85067	6.484	8.1087	6.74916	7.38149	7.6284	6.2115	6.78273
207943_x_at	PLAGL1	4.07616	4.65382	4.89317	4.39083	4.8437	5.42998	4.88157	4.35784	3.84271	5.08081	4.26719	4.69816	4.17568	5.08126	5.00579	4.7449	4.52748	4.60206	5.63035	4.88738	5.02458	5.47062	5.30081	5.00077	5.58998	5.23529	6.11277	5.02281	5.27789	6.02633	5.06729	5.15	5.90905	5.08544	4.87635	4.8188	5.30108	5.24762	4.74594	4.63955	5.3884	3.89457	5.01797	5.56342	5.22362	4.87	5.57561	5.72252
220576_at	PGAP1	4.36393	4.54568	5.13345	6.27375	5.10452	6.24071	5.12369	4.265	5.91517	4.88309	4.29114	5.1297	7.39503	5.05844	5.42755	5.95676	4.30842	5.36836	5.82003	4.90177	5.71099	5.87425	5.22767	5.44735	5.84934	5.11571	5.97539	5.22298	7.09587	6.18891	5.87972	5.68358	5.53206	7.11557	6.29097	4.88577	7.05373	5.87487	5.07558	4.34247	5.67497	4.47702	5.81958	7.05522	5.89629	4.90279	8.03782	5.35792
207109_at	POU2F3	6.73875	4.78865	5.60254	7.04239	6.91229	7.11378	7.1437	6.38203	5.36182	7.46116	5.19483	8.01555	7.12285	7.65448	7.38331	7.11358	7.05411	6.518	8.74904	8.59877	8.18128	8.50944	7.78584	7.95898	8.67183	8.42179	8.44718	8.09987	8.64927	8.13253	8.37368	8.50173	7.20783	8.14395	7.86122	8.11139	8.00063	7.99582	7.34851	7.60498	7.86784	6.01608	8.11785	8.83505	8.85084	7.74114	7.82291	7.96917
213106_at	ATP8A1	4.23144	4.89782	4.39539	4.31148	3.43394	4.70237	4.20727	5.33856	4.45278	4.68211	4.06879	5.57837	4.35097	5.06307	4.35895	4.92571	5.29283	4.01888	4.55934	4.69556	4.36949	3.99553	4.72076	4.90154	3.54829	4.80524	5.50207	4.84455	4.80571	4.12241	4.4782	4.97346	4.76357	5.42537	5.00815	4.53405	4.62085	4.40004	4.42889	4.37925	5.13274	5.79855	5.41012	4.2161	4.5579	5.31463	4.83668	5.51248
215635_at	NA	4.10721	3.50986	3.28273	4.03808	4.22053	4.01019	3.73461	3.2962	3.51462	4.17028	3.62531	3.90814	4.07577	3.26324	4.07671	4.0933	3.61932	3.42727	3.81724	3.66623	3.88096	4.00649	4.43424	3.91582	3.51093	3.14001	3.30725	3.6779	3.60669	4.18157	3.22177	3.0781	3.63661	4.97413	3.60502	3.93181	4.06617	3.64067	3.97027	3.5811	4.20543	4.21847	4.46309	4.37422	4.52144	3.45034	4.25143	4.51285
213032_at	NFIB	10.5358	11.065	10.5063	10.3593	9.24587	9.72703	10.4261	10.665	10.9536	10.1219	10.1764	10.8685	10.7957	11.1886	11.7135	9.54076	11.0853	9.88978	11.2904	10.9931	11.0074	11.0585	10.9974	11.0018	10.3401	11.4229	10.1927	11.312	11.6476	11.0076	11.1058	10.8964	11.1482	10.6097	11.4648	11.1312	11.0428	11.0556	11.139	11.0209	11.4547	12.0831	11.6431	11.1021	10.8845	11.4974	11.5179	11.6334
214723_x_at	ANKRD36	6.79904	5.961	6.13287	6.39659	5.86581	6.58313	6.75704	6.81047	6.98069	6.72627	6.26739	6.90378	7.31215	6.41946	7.43727	7.26914	6.54098	6.37286	6.92125	6.57498	6.4609	6.57509	6.41181	6.73132	6.53692	6.79665	6.26239	6.86461	7.51844	7.00258	6.80647	6.63369	7.22118	7.7894	7.13998	6.84035	6.78227	6.83169	6.27201	6.83713	6.65519	7.4966	6.79552	7.02446	7.0342	6.7235	7.58651	7.11544
205440_s_at	NPY1R	4.56083	6.15777	5.37205	4.40468	5.19599	5.41312	4.72078	4.95255	5.28057	3.89753	3.66419	3.40616	3.80364	5.27011	7.36204	3.35043	5.01641	4.66415	6.06327	6.04455	5.71498	5.60454	6.28228	5.89473	6.61698	6.04455	6.33145	5.72991	6.74601	6.43944	6.12412	5.54527	6.55007	7.22412	6.3198	6.02565	5.31027	5.59913	6.2648	5.31242	6.21978	7.81668	6.60766	4.59293	4.86974	5.28442	6.63377	6.55617
218087_s_at	SORBS1	7.5549	7.34147	5.84554	7.7505	5.73373	6.59269	7.21372	7.96903	6.83992	6.005	6.57597	6.26856	7.0342	6.75122	8.82508	5.29631	7.13199	5.24779	7.93762	8.20762	7.18329	6.4888	7.94944	7.7207	7.35877	7.15794	6.37332	8.44208	8.37707	7.09348	8.17244	6.743	8.83445	6.95946	9.33172	7.93927	8.37223	8.05917	7.97328	8.55027	9.75027	9.4101	8.36718	7.64406	7.01334	8.54114	9.86873	7.93791
207908_at	KRT2	13.0059	13.5886	13.8283	13.4374	13.733	13.4196	13.6	12.8758	13.7354	12.6273	12.7603	13.0285	13.0974	12.987	13.4474	13.4672	12.0882	13.5654	13.5129	13.5439	13.4548	13.3781	13.6281	10.804	12.9802	13.3823	12.8331	13.3707	13.2706	13.1124	13.4432	13.1407	13.5036	13.488	13.2429	13.533	13.4278	13.421	13.4995	8.45197	13.2421	11.533	12.8557	13.1778	12.8149	12.956	13.3212	12.6229
205765_at	CYP3A5	5.83358	5.21423	6.68962	6.64245	6.76955	5.33909	5.77059	5.0628	7.05633	5.33708	6.97328	6.31888	6.55955	5.91874	6.35654	5.49854	5.00794	6.35802	6.88232	6.15491	6.28148	7.37528	6.61542	7.32101	7.70261	6.46088	7.85319	5.88622	7.18095	7.2244	6.32555	7.44032	7.02642	7.99689	6.25629	6.26993	7.0119	6.56643	6.27541	7.00736	6.21205	5.75588	6.32186	8.4755	8.74699	5.98905	7.50605	6.38935
213929_at	EXPH5	10.1308	9.96668	10.1418	10.2441	10.0028	9.84975	10.7149	9.46292	10.4101	9.91361	10.3047	10.2089	10.7696	9.71298	10.047	9.81313	8.97736	10.5466	10.8519	10.52	10.8148	10.8958	10.8476	10.3271	9.73486	10.6963	9.95913	10.4885	10.7915	10.8891	10.4251	10.7461	10.6957	10.8879	10.21	10.3282	10.5464	10.5789	10.5826	9.5945	10.5453	9.03314	10.345	10.7969	10.5958	9.90743	10.6337	10.0887
215513_at	HYMAI	4.86115	3.40147	4.44757	5.92418	3.92481	4.78583	5.6187	3.93704	5.59496	5.1607	3.65269	5.10241	5.87299	4.40144	5.2291	5.63808	4.70237	4.19881	6.47988	6.24288	5.76545	5.70943	5.47033	4.38456	5.95931	5.03171	5.38992	5.33601	6.11824	6.40739	5.1049	4.76919	5.81967	7.17827	5.56036	5.80889	7.60911	5.43368	4.81027	4.68047	4.46	4.69241	5.002	5.2517	6.38766	4.81382	6.59713	6.33679
215355_at	POU2F3	2.25313	2.38878	3.38039	2.84963	2.40319	2.50256	3.35478	2.50174	2.62697	2.38809	2.18622	2.89424	2.50615	2.35357	3.03724	3.28891	2.52666	2.04838	4.82639	3.53949	4.30089	5.42765	3.77111	2.62972	3.19255	3.84549	3.70402	3.78198	3.60183	3.68738	4.64965	2.59744	3.06677	6.65121	3.54361	2.91167	5.52321	4.47118	3.0336	2.64935	2.98338	2.77006	4.13712	5.49185	4.24755	2.63561	3.23385	3.57587
201737_s_at	2002-02-28	8.95138	8.99052	8.72737	8.61496	7.76644	7.94597	8.90926	9.21914	8.79203	9.01813	8.688	9.08382	9.05572	9.21966	9.54023	8.43387	9.00513	8.7105	9.37686	9.11933	9.52248	9.26016	8.9512	9.25872	8.36675	9.35943	8.20195	9.49117	9.46676	9.46035	9.34994	9.53725	9.5269	9.8883	9.34171	8.99629	9.08181	9.0332	9.14298	9.09352	9.53064	9.60972	9.47238	9.29365	9.28134	9.25531	9.19567	9.54076
219525_at	SLC47A1	4.28392	4.41615	6.36918	5.57583	6.30898	3.6806	6.55825	5.52728	3.5868	5.99652	5.38148	5.28111	4.99952	6.042	5.33084	4.81309	6.08236	5.34886	6.65925	6.8864	7.44639	6.59012	7.42667	6.89463	6.83459	6.5162	6.55598	6.09907	6.25459	6.58488	6.39508	6.57201	6.16489	6.84553	5.79195	6.21207	6.64509	6.62712	7.27559	6.85468	6.30834	4.44494	7.81	7.13037	6.50535	5.68156	5.39856	6.73345
201540_at	FHL1	9.25099	10.1777	9.32674	10.5152	9.98994	8.54332	10.9639	9.51872	9.81667	8.52522	9.15455	8.50099	10.2031	9.10959	11.3185	8.73277	9.26384	8.40829	10.818	10.9114	10.6848	10.6294	10.1605	10.0567	11.3984	10.5778	10.6602	10.6604	10.7863	10.152	11.0484	9.9144	11.1923	10.5448	10.4042	10.63	10.316	11.1153	11.1656	10.6772	11.6002	11.3364	11.1609	11.0835	10.3802	10.5194	11.1291	10.6575
204873_at	PEX1	6.58341	6.00454	6.31595	6.21494	6.1845	6.5901	6.33311	6.0628	6.5303	6.45803	5.77546	6.81621	6.54517	6.75688	6.0516	5.78796	6.51336	5.86973	5.96148	5.91495	5.6063	5.95026	6.31348	6.1589	6.25745	6.00183	6.09786	5.9366	6.24547	6.6349	5.92869	6.30566	6.46144	6.8416	6.13848	5.63845	5.68935	6.0231	6.52749	5.84315	6.33395	6.20276	6.4984	6.59166	6.22963	6.15801	6.67381	6.53644
204075_s_at	CEP104	8.61316	8.64847	7.8859	8.141	8.0591	7.7528	8.31989	8.45382	7.90802	8.70071	7.82208	8.42073	8.20266	8.38438	8.58046	8.4678	8.14431	8.41184	8.0594	7.97923	8.36411	8.66939	8.64004	8.15106	8.42918	8.36261	7.92032	8.82541	8.75359	8.60189	8.69087	8.50568	8.86425	8.48058	8.52665	8.25643	8.16755	8.5349	8.93326	8.44728	8.62947	8.61085	8.59859	8.79816	9.00651	8.62028	8.48901	8.42461
214790_at	SENP6	5.95382	6.0254	6.27761	6.09286	6.47391	5.53878	5.7326	5.55946	5.50424	5.67872	6.08161	6.21348	6.33099	5.8162	6.91348	5.73518	5.77248	5.2061	6.37102	5.75258	5.97276	6.2631	6.01735	6.0064	6.73363	6.12722	5.67325	6.2242	6.90695	6.27515	6.82491	6.23983	6.32671	7.4504	5.99595	6.10377	6.9083	6.50907	5.95216	6.04752	5.90524	6.58409	6.20577	7.24348	6.46301	6.14146	6.76717	6.33025
202976_s_at	RHOBTB3	5.41601	6.2377	5.84282	6.3433	6.92704	6.03939	6.70673	6.50908	5.5868	6.12581	5.31512	5.50178	6.25343	6.22734	7.50183	5.11818	6.79167	4.34382	7.31911	6.84508	7.05668	6.60007	6.2107	6.82304	5.52278	7.10539	6.78694	6.23392	6.42154	7.06184	7.05977	6.29436	7.35117	7.04867	7.11462	6.96944	7.76512	6.9765	7.95777	6.66768	7.26125	7.58205	7.67468	7.07631	6.21102	6.81058	7.13184	6.86754
214415_at	NA	4.53602	3.84067	5.40933	4.00661	3.83287	4.90872	4.12755	5.22123	5.22724	4.28139	4.34446	4.31444	5.03763	3.91536	5.20448	5.09921	4.33531	3.75922	4.66269	3.10221	6.28893	4.78026	5.17576	4.11124	5.07547	4.9859	5.48487	4.69117	5.22172	5.30205	4.93755	4.56748	5.01173	5.51657	5.12176	3.99774	4.90072	4.60147	4.49301	4.67284	5.19947	5.62849	5.12386	5.63329	4.44077	4.01498	4.96811	5.35465
219368_at	NAP1L2	6.46071	6.39033	6.61183	5.33254	6.04946	5.94589	7.4975	5.87035	5.93087	7.45685	6.61569	4.66833	6.78066	6.12302	6.40314	6.37654	5.8552	7.04757	6.81216	6.86003	7.46736	6.40839	6.85166	7.17191	6.57232	6.7236	6.08688	6.45893	6.92437	7.20488	7.58202	7.39004	7.24134	7.58749	6.3248	6.27374	6.17578	7.07555	6.6905	6.79557	6.69446	7.20121	6.72312	7.00101	6.89485	6.38884	6.72318	6.58563
218311_at	MAP4K3	8.73865	8.55222	8.63992	8.70459	8.38503	8.61782	8.75802	8.44317	8.54257	8.09594	8.39618	8.30245	8.65767	8.36559	8.56794	7.92426	8.37256	8.41622	8.88195	9.12413	9.11071	8.8909	9.11678	8.4943	8.216	8.78037	8.04802	8.82162	8.5832	9.10315	8.56919	8.64068	9.00623	9.75231	8.30052	8.82343	8.85581	8.77582	9.0069	8.52968	8.72823	8.26629	8.47709	8.84252	8.78729	8.174	8.61656	8.55046
209291_at	ID4	10.0214	9.86755	8.99227	10.0222	8.789	9.77839	9.90943	9.01136	9.62753	7.96225	8.29572	8.451	9.59955	9.04294	10.2462	8.26366	8.87513	8.52013	10.6144	10.1849	10.7589	10.5082	11.084	9.95353	10.1577	10.4702	9.94357	9.86281	10.613	10.1703	9.23255	10.3629	10.6375	10.6778	10.3913	9.74893	10.4372	10.5581	10.0405	9.81829	9.9163	10.7319	10.3974	10.0787	9.72522	9.88546	10.7537	10.2263
219970_at	GIPC2	5.54409	5.49645	5.94374	5.5969	6.22232	4.38921	5.53801	4.46739	4.46654	6.37881	4.48798	3.74792	4.28134	5.23077	5.87241	5.82777	4.80554	7.32209	7.14486	6.61473	7.22966	7.4335	6.58696	6.44073	6.71973	7.43225	5.46553	6.214	7.03752	7.48521	7.21787	7.1741	6.63758	7.3267	6.22063	6.17443	6.4176	7.14298	6.14873	5.5315	6.8078	5.45445	6.34991	6.74754	5.83225	5.00835	6.36899	5.82846
214136_at	NUDT13	3.26937	3.22907	4.27388	3.55699	3.39866	4.43949	4.29744	4.53614	4.33075	3.4886	3.275	4.30321	3.97787	4.36772	4.50556	4.20693	4.72778	2.67024	3.52907	4.136	3.67782	3.59391	3.64568	4.08596	3.98536	3.37741	3.9681	4.62728	4.0246	3.92097	3.95102	3.68621	4.25834	4.45307	3.98257	3.34095	4.15467	3.56864	4.14009	4.53819	3.63921	3.7744	4.06561	4.13265	4.61782	4.02828	5.04029	4.48008
215392_at	NA	1.74773	1.93501	2.0902	2.34669	1.95334	1.91594	2.15981	2.25031	1.85132	2.00331	1.96335	2.80398	2.06376	1.71597	2.11682	2.72773	1.89361	2.006	2.14633	2.03911	1.54267	1.96705	2.4266	2.07722	1.96845	2.02311	4.10418	2.31147	2.16318	2.55829	2.07699	1.72776	1.96641	2.60101	1.96782	2.05784	2.36377	2.15877	2.11543	2.27294	1.94674	2.40338	2.06657	2.6386	1.7679	1.78841	2.39551	2.38696
205594_at	ZNF652	8.60464	8.42929	8.44941	8.43886	7.62061	7.59444	8.21187	7.8906	8.73075	7.24148	8.40169	7.64806	8.03679	7.59252	8.43936	7.63177	7.6308	8.14348	8.43981	8.28365	8.91762	8.85398	8.65443	7.91672	5.9307	9.07314	6.955	8.03304	8.66436	7.7924	8.54282	8.66034	8.17609	8.23767	8.41917	8.2598	8.83176	8.8436	8.69636	8.89573	8.03233	8.90923	8.70917	8.38157	7.75995	8.27153	8.53726	8.22111
206884_s_at	SCEL	8.31616	9.17998	10.0893	9.41297	10.3451	10.5594	9.93104	8.88365	8.47935	8.45086	9.61074	8.72509	9.44015	9.83092	9.99001	8.66047	9.5619	10.0705	11.3531	11.2167	11.3646	11.4035	11.5652	10.5665	11.1005	11.1856	11.0161	11.0654	11.0154	11.1923	10.8604	10.9372	10.8724	11.8381	10.3367	10.768	10.9851	11.0783	11.0809	10.2338	10.3157	8.5414	10.6278	10.871	11.1182	10.6212	11.194	10.2293
210809_s_at	POSTN	9.52113	9.51031	9.11044	10.0688	8.93413	12.38	10.9297	9.46095	9.62826	11.2108	7.69538	10.0345	10.665	9.19007	11.6876	8.99874	9.01208	7.8116	11.0754	11.1789	11.7102	10.4385	10.6827	8.67724	9.78194	11.2148	9.63341	10.2106	11.499	10.548	10.805	8.16905	10.6945	10.8101	9.97915	10.0663	11.0964	11.1738	10.2885	9.04379	10.8487	9.37883	10.4877	11.1713	9.11493	10.5103	11.2368	10.4929
209447_at	SYNE1	7.17381	8.0284	7.53218	8.37383	7.44433	8.01298	8.93883	8.17891	7.98465	8.36736	6.59707	7.48504	7.97381	7.90225	8.93988	7.99701	7.97265	7.63261	9.03812	8.43262	9.02375	8.82907	8.85838	8.3773	8.20678	8.81527	8.56827	8.78007	9.16752	9.12306	9.31236	8.91473	9.50046	8.62807	8.63947	8.73694	8.73844	9.44433	8.87688	8.17456	9.4756	9.05769	9.12891	8.87819	8.54322	8.94311	9.47119	8.92495
219999_at	MAN2A2	6.67728	6.85943	6.67613	6.66391	7.6553	6.88809	6.28156	6.50928	6.88128	6.75235	6.07283	6.99991	6.73233	6.8613	6.894	7.35559	6.59766	6.65903	6.23371	6.43826	7.07772	6.85252	6.00028	6.45036	7.83638	7.48206	7.26924	6.85457	6.82716	6.85864	7.0009	7.20997	7.21739	6.43773	6.48362	6.18923	6.8834	7.23004	6.94774	6.47459	6.94993	6.97572	7.10431	7.78202	7.21116	7.15059	7.6797	7.55085
220855_at	NA	3.54662	3.46639	3.53969	3.57036	3.65926	3.8054	3.647	3.57933	4.00123	4.14922	3.65336	3.60255	3.88166	3.74872	4.20388	3.97527	3.71792	3.62676	3.96712	3.62954	4.12263	4.00059	3.60427	3.62134	4.15995	3.84526	4.2526	3.75979	3.88159	3.96457	4.01642	3.74424	3.84116	4.39155	3.83051	3.87259	3.92	4.29069	3.4963	3.40155	3.97238	3.91785	3.88532	4.01716	4.36598	3.55068	3.68717	4.12177
203969_at	PEX3	5.87213	5.27754	4.98167	6.139	5.65769	4.67082	4.78315	5.66848	6.18094	5.60451	5.58431	5.69681	5.46829	5.72189	6.11065	6.13829	5.14301	5.1247	6.04381	5.45524	5.11784	5.2433	5.32654	5.69727	5.28536	5.22822	6.02143	5.8971	5.28817	5.81351	5.75833	6.01865	5.83767	6.19604	5.48966	5.46699	6.29157	6.24814	5.98458	5.5515	5.80619	5.76068	6.72951	6.5545	6.15397	4.86657	5.15739	5.61637
209318_x_at	PLAGL1	5.95182	6.40674	7.2498	6.71015	7.03149	7.39257	7.22311	6.1261	6.51446	7.12379	5.47614	6.17253	6.86141	6.49795	7.56938	7.10109	6.92086	6.57209	7.843	7.88299	7.32122	7.31086	8.06605	7.35799	7.50201	7.58178	7.68756	7.15671	7.64587	7.6372	7.89505	7.11835	7.85461	8.31555	7.03472	7.34761	8.08789	7.42682	7.64555	7.01742	7.26348	6.50779	7.6503	7.43378	7.6469	6.72026	7.49601	7.44788
213267_at	DOPEY1	4.39402	3.1862	4.19387	3.64783	4.61501	3.83815	3.36163	3.34014	3.5921	4.93537	3.45236	3.61879	3.74321	3.87368	3.90999	3.46834	3.35478	3.56604	4.4177	5.03852	4.52211	4.01371	5.21962	3.86051	3.57201	3.8936	3.79667	4.04806	4.03363	4.70749	3.7082	4.07948	3.89475	4.37879	4.15586	3.74211	4.65475	3.66593	4.10944	4.37604	3.39565	4.07058	3.98982	5.18811	4.22609	3.86388	4.6266	4.48307
217608_at	SREK1IP1	8.85062	9.08997	9.38237	9.07136	8.2766	8.39102	9.02656	8.68976	8.43176	8.07464	8.54381	8.14675	8.20185	8.03819	8.54571	9.15308	8.56606	8.39973	9.10332	9.374	8.91858	8.95312	8.58286	8.74828	7.0211	9.12065	6.46205	8.68166	8.323	8.64816	8.66917	8.66099	8.77565	9.30708	8.62764	9.17097	8.81483	8.89455	9.35224	9.30895	8.26166	8.18765	8.58495	8.84131	8.52161	8.59025	8.21612	8.01474
222368_at	NA	7.25615	6.81734	6.5259	6.89377	5.08817	5.50776	7.04066	6.14729	6.54255	6.93066	5.57892	6.48182	7.00201	6.20475	7.73353	5.75646	6.39781	5.43346	8.34992	6.13123	7.55221	7.88929	8.08205	6.50169	6.4227	7.75576	5.56846	7.257	7.9194	8.17426	7.20394	6.44543	7.37468	8.93105	7.80332	7.41652	9.56142	7.34169	7.41065	6.59709	7.02739	6.56885	7.46843	7.00745	7.53119	6.16305	7.54783	7.24077
222102_at	GSTA3	6.60297	6.19263	7.09701	7.38779	6.55106	7.29698	6.0241	6.33461	6.67423	5.50417	4.25894	7.07452	5.1089	7.06038	7.42277	4.60065	7.16992	6.7546	8.7554	8.62091	8.07522	8.6895	8.3507	9.44856	7.43457	8.40693	8.49584	7.69018	7.98628	8.10652	7.70888	8.48463	7.79956	8.53574	8.04876	8.90839	8.28453	8.92592	8.36724	9.43618	7.12868	8.05991	8.44305	8.61209	8.36315	8.02399	7.98169	7.45628
205871_at	NA	4.5335	5.20178	4.21153	5.16764	4.15512	6.57244	4.78889	5.8889	5.50572	6.05718	5.07311	4.85897	5.87364	4.91657	5.70473	6.56356	5.07525	5.58998	5.50292	4.93579	5.53366	5.71361	6.18815	4.76464	5.04925	5.26611	5.58769	5.61428	5.24709	5.67804	6.18964	4.97254	5.84496	6.49966	4.96253	4.93844	6.40741	5.28073	5.47898	3.89139	5.82844	5.94085	5.95424	6.67814	5.64288	5.05307	5.97596	6.03295
213397_x_at	NA	8.07696	8.06901	7.66258	7.90085	7.92447	8.15103	7.83979	7.36153	7.94602	6.59963	6.44884	7.35517	7.74072	8.40181	9.05055	6.11376	7.69307	6.8991	8.55332	8.22779	8.51007	8.62315	8.55859	8.64061	9.57955	8.88706	9.46444	8.6454	8.76852	8.50343	8.92111	8.31499	9.63603	9.01827	8.97094	7.65116	8.4727	8.69625	8.42826	8.43996	9.18292	9.13216	8.74232	8.64195	8.23964	8.62804	8.50854	9.04106
205728_at	TENM1	3.4644	3.64856	3.23683	3.6563	6.2976	4.0195	3.8469	3.15215	3.35015	3.70224	3.33683	3.31745	3.64765	3.44225	4.2597	3.64616	3.96699	3.54005	3.79737	3.40638	3.78696	5.61386	3.32194	3.48714	4.65671	3.45698	3.37376	3.25564	4.63704	3.2377	4.62923	3.50536	3.89699	4.55252	3.43088	3.43279	4.38451	3.63791	3.68496	3.43269	4.21278	4.37612	4.12779	3.65349	3.97322	4.35992	5.55538	4.11941
222164_at	FGFR1	5.79541	5.69593	5.51433	5.77233	6.61712	5.77948	5.86743	5.82709	5.98948	5.93905	5.98345	5.83259	5.64838	6.26513	5.6497	5.53504	5.67108	5.55168	5.66754	5.52118	6.11028	6.03321	5.63308	5.49025	6.95486	5.55677	6.98359	6.08099	6.20061	6.17552	5.25324	5.89677	6.15159	5.64508	5.61449	5.51768	5.95697	5.9838	5.60066	5.58771	6.17584	5.53431	5.49585	6.05732	6.34583	5.60531	5.91634	6.08211
222316_at	NA	4.25154	4.27192	3.79241	3.91478	4.16289	5.94713	3.92293	4.56915	4.43097	4.65498	4.00804	4.10429	5.73466	4.67125	4.67871	5.15727	4.38788	4.22679	4.57697	4.74057	4.35276	4.3298	3.25	4.42983	3.8843	4.49622	5.1862	4.53198	5.55144	5.89529	4.30632	4.12166	5.06853	4.96605	4.78986	4.15805	5.02635	3.96121	3.52656	3.3815	4.33483	5.4359	5.25154	6.01907	5.40889	4.1433	5.4315	5.23686
205882_x_at	ADD3	8.11231	8.00458	8.24426	8.50748	8.00553	8.01574	8.87238	8.89385	8.82022	8.53602	8.03042	8.72013	8.58564	9.17159	9.95765	7.97354	9.06337	7.83137	9.26413	9.22964	9.42782	8.94382	8.61676	9.55672	9.22152	9.34868	8.74374	9.4393	9.58982	9.17607	9.40379	9.36204	9.57154	9.09645	9.29657	9.27812	9.10073	9.23462	8.97666	9.40387	9.33063	10.1182	9.61797	9.31458	9.69997	9.56371	9.0367	9.71857
220026_at	CLCA4	6.02892	4.96394	7.00473	7.07015	6.86162	7.38388	7.81874	6.27637	6.21122	7.32255	6.84874	5.35448	6.82513	5.70555	6.97744	5.97189	6.40498	7.36744	7.43809	7.18093	6.72162	8.37013	7.85393	7.67925	6.30337	7.03912	6.87818	6.64335	7.23601	7.15634	7.63636	7.24357	6.45982	7.69949	6.15527	6.53984	4.85804	8.17057	7.90734	6.69297	6.62523	3.63177	7.10175	7.25636	6.19854	6.19685	5.89421	5.24342
215268_at	KIAA0754	4.50085	4.42511	4.01407	5.79435	2.92904	3.34101	4.12781	3.96607	4.41413	4.59782	3.79346	4.7095	5.43556	3.28753	5.42154	3.20587	3.61002	4.55443	5.6836	4.65398	5.45641	5.26148	5.04697	3.99112	3.87491	3.89129	4.25641	5.16067	4.91515	4.66524	3.70123	4.40835	4.67633	6.37178	5.13356	4.91415	6.43435	4.78021	4.45852	4.48383	4.5933	6.02902	4.24101	3.98629	4.64642	3.77656	5.32782	4.89674
213922_at	TTBK2	5.35651	5.76351	4.38645	5.39086	5.2087	4.39115	5.22999	5.8545	5.12671	5.13718	5.1499	4.47448	5.57831	4.77	5.6134	4.59929	5.04251	5.02026	4.96203	5.91417	5.88602	5.16716	4.29065	5.69359	5.28668	5.48552	4.64307	5.48966	5.222	5.3554	5.44482	5.4874	5.4616	5.61572	5.45299	5.90624	5.51526	5.51429	5.5266	5.8098	5.19242	6.24317	5.99253	6.05494	5.5663	5.51974	5.30561	6.06857
215599_at	NA	2.85832	3.36514	2.90539	3.47965	3.01327	2.9913	3.57922	3.27036	3.27491	2.88268	2.55501	3.34966	3.54427	3.10784	4.06291	3.71436	2.71143	3.24993	3.88816	2.75248	3.78279	4.39631	3.75368	2.81458	2.64841	2.70671	2.67992	2.91549	3.29192	3.80779	4.10985	2.84238	3.36502	3.55038	3.9303	3.87551	5.0743	3.77279	3.68962	2.6544	3.68763	3.5881	3.6251	3.6798	3.39858	2.17228	3.46008	3.85772
206726_at	HPGDS	7.35344	7.09056	6.99495	7.61489	7.9222	7.80043	8.30861	7.38842	7.80568	7.456	6.25169	7.41914	7.66702	6.58299	8.06768	6.73068	7.20378	6.59241	8.62593	8.61649	8.87262	7.98598	7.37758	7.92838	8.20828	8.32032	7.69305	8.32417	7.82116	7.42111	8.97442	7.36246	7.74613	8.01113	8.27688	7.89192	8.05856	9.27069	8.72693	7.75888	8.12498	7.55674	8.34615	7.79125	7.67896	8.4668	7.38098	7.69445
60815_at	POLR2J4	7.26469	6.63957	6.75809	7.10724	6.90524	6.23654	6.85451	7.46259	7.95607	7.26134	7.68426	7.67504	8.75191	7.59538	9.07105	8.51062	7.17728	7.61634	7.8271	7.84299	7.36143	8.63836	6.92985	7.12903	7.16745	7.29754	7.62558	7.63773	8.95877	8.80057	7.84585	7.45339	7.68751	9.56202	8.14237	7.1495	9.10484	7.81536	7.12331	6.55992	8.33101	8.69618	7.99213	7.77504	8.1273	7.41817	8.71158	8.9349
207957_s_at	PRKCB	4.96055	4.68683	4.84624	4.93542	4.92523	6.58492	5.66484	5.64555	4.7156	6.1255	5.41186	5.59564	5.21316	5.13062	5.14578	5.89474	6.18242	4.91686	6.50744	6.2346	6.67759	6.91958	6.65789	6.3803	5.86011	5.87283	6.48442	5.72045	7.01511	5.41409	6.15636	6.89001	6.19866	6.18256	5.51875	5.67922	4.83503	6.80553	6.17287	6.10732	6.56427	4.50929	6.1422	6.36248	6.18192	6.39325	6.41966	5.48021
201752_s_at	ADD3	9.68249	9.45989	9.6559	10.0035	9.36401	9.49836	10.3793	10.1811	10.2673	9.85987	9.46781	9.8751	9.96072	10.4635	11.3969	9.09529	10.3393	9.08545	10.7139	10.5571	10.7915	10.3247	9.90971	10.9435	10.6311	10.8862	10.0446	10.8513	10.9363	10.4658	11.1518	10.7245	10.9285	10.4564	10.7711	10.6312	10.5338	10.7886	10.4631	10.6932	10.7696	11.522	11.0191	10.7048	10.7411	11.0027	10.3808	11.138
215300_s_at	FMO5	6.7276	6.62668	8.01565	6.02976	6.24112	5.59037	7.33967	7.15174	7.57563	4.66351	6.2635	6.19635	5.7544	7.56687	7.56024	5.24702	6.86763	6.50576	5.8252	7.41725	8.15731	6.24455	6.15942	7.5155	7.11198	8.12155	7.5037	7.25151	7.00872	6.20511	6.95964	7.03589	7.62132	7.16291	6.46282	7.58041	7.54498	5.90759	8.47596	8.63678	6.38853	9.02503	7.74676	5.97342	6.18319	6.84683	7.73362	7.23934
218692_at	SYBU	4.87335	5.56722	4.26558	4.88993	7.0345	4.42745	5.61894	4.43107	4.9236	4.27855	4.00716	4.38091	4.51399	4.58709	5.55765	3.41876	5.25078	4.89457	5.18174	5.19399	6.05134	4.98977	5.88312	5.97442	5.12494	5.93608	5.71114	5.15117	5.68191	4.78983	5.40341	5.64624	5.62098	5.75904	4.81992	5.3512	5.78852	5.82599	5.21973	5.70497	5.36489	6.07925	5.42287	5.23757	5.09747	5.29426	5.37276	5.64758
206393_at	TNNI2	7.29636	6.71058	6.52859	5.78953	6.96548	6.12321	6.76512	6.04449	8.8932	6.7389	7.24804	6.40992	8.1717	6.06025	7.06382	6.49552	6.18355	7.36281	7.29308	7.46947	7.61351	7.2656	8.19748	6.91669	8.59023	7.4382	7.78614	7.41799	7.76132	7.41585	7.8106	8.08346	8.8891	6.83743	6.8382	6.61301	7.56254	7.30271	7.59446	5.89786	7.94628	6.35622	6.94053	9.49656	8.15907	7.38674	9.57064	7.15243
220711_at	NA	4.81895	4.78565	4.68803	4.64916	4.72146	5.44649	4.72125	4.9564	5.13251	5.10308	4.9966	5.07423	5.41919	4.80302	5.22596	5.70325	4.76168	4.77717	5.28506	4.90659	5.29851	5.35336	4.71711	4.81559	4.88636	5.18984	4.07648	4.76135	5.06713	4.90019	4.90961	4.71549	5.03465	5.59537	4.98971	5.23814	6.2895	5.0217	5.44623	4.83052	4.76349	5.28406	5.16158	5.31336	5.33474	4.61305	4.54524	4.92527
222308_x_at	NA	3.82574	4.52851	4.95247	4.75205	5.22841	5.66806	4.5639	4.31653	4.4359	4.06971	4.83636	4.60613	4.51545	3.65402	4.27352	4.86298	4.40133	4.0306	4.85026	4.71378	4.91477	5.28275	4.6632	4.64684	4.86759	4.10263	4.48244	4.36731	4.14101	4.02475	4.80937	4.11452	4.10416	4.51458	4.27714	4.4595	4.62182	4.19358	3.90361	3.84946	3.50892	4.24037	4.79664	4.93917	4.44006	4.05999	4.96431	4.53332
221683_s_at	CEP290	6.5309	6.21629	6.0643	6.96918	5.33161	6.1074	6.82239	6.15833	6.08851	6.77457	6.18192	6.80479	6.55828	6.43649	7.05044	6.42757	6.62887	6.08925	6.22018	6.83195	6.61151	6.44291	5.34243	7.03072	5.92327	6.31919	5.58769	6.61128	6.44198	6.98496	7.09514	6.7455	6.79528	6.93486	6.34704	6.01641	6.70314	6.49562	6.85961	6.33463	6.7505	6.8667	6.58769	6.75511	5.83828	6.89634	6.40188	6.76521
219756_s_at	POF1B	10.9829	9.74183	10.9623	10.5714	10.6146	11.0692	10.9696	9.58701	10.3408	9.61608	9.55383	10.6107	10.1918	10.8088	10.4599	11.0112	10.283	10.6244	11.7883	11.4834	11.2269	11.6461	11.767	10.559	10.9449	11.3912	10.8463	11.5107	11.7398	11.6088	11.2539	11.2584	11.8445	11.4608	10.6764	10.9553	10.8286	11.1965	10.8526	10.3342	11.0123	8.15697	10.8008	10.9303	10.6243	10.5425	11.4489	10.8032
205668_at	LY75	6.64884	7.03842	6.68016	6.26194	5.01714	5.85819	7.47951	7.15795	6.01658	7.24752	5.97155	5.93555	6.57411	7.57883	7.28179	6.60002	7.39913	7.21859	7.28279	6.9039	7.70224	6.787	7.11175	7.27261	4.53351	7.07308	5.28965	6.85224	6.95648	7.69738	6.8021	7.68449	6.80739	7.7921	7.11384	6.7819	7.19014	7.15018	6.72484	6.96744	7.52502	7.925	7.00238	6.46301	7.38595	6.84613	7.30043	7.73577
205029_s_at	FABP7	6.07048	5.22055	6.07761	5.02155	5.64855	3.2748	6.44251	10.1324	3.33654	5.83677	3.90928	10.9429	5.18188	8.7689	4.5062	3.68547	10.0072	4.47263	8.61053	6.98306	7.53454	6.25806	9.3632	10.1154	8.22243	8.33018	8.29102	11.7802	7.60529	8.35725	5.25905	8.64125	8.32422	9.26342	9.18942	7.44377	7.52284	9.78137	10.0564	9.26697	10.6598	4.79506	9.87786	6.48733	10.4793	10.9911	8.93219	9.70032
221470_s_at	IL37	7.27638	7.29755	7.97042	7.30568	7.76712	7.01031	6.84127	6.77971	6.7708	4.18949	5.87707	4.88974	6.99115	7.51125	7.77015	5.99101	6.1951	7.35375	10.0938	9.56742	9.25974	8.96252	9.52195	8.15683	9.10315	9.28669	7.85833	9.26874	9.36689	9.84987	8.98534	8.39922	9.28394	8.57973	8.83816	8.42761	8.60071	9.80889	9.04618	7.3204	9.05189	4.71128	8.82995	7.14661	8.48709	7.74088	9.04658	8.60636
212913_at	NA	4.65987	5.434	4.7867	4.34112	4.06581	6.63721	4.79015	4.41705	5.48522	4.53504	4.75895	4.89521	6.7237	5.91688	5.57875	5.40929	5.56506	5.01907	6.73267	7.0384	6.2148	6.43964	9.00524	4.63635	9.59313	7.23762	8.59669	7.62529	7.81318	7.5458	6.76972	6.41217	7.84182	6.24357	6.17274	5.18643	6.69475	8.37805	7.1956	4.9608	7.94572	5.16697	7.22889	7.55177	7.52938	7.35085	9.18209	6.79175
220609_at	LOC202181	6.74116	6.62079	6.93323	7.2063	6.82786	7.4286	7.36306	7.57531	7.56577	6.85335	6.87573	7.48351	8.19582	6.60264	7.97309	7.58029	6.80718	7.35132	7.93341	8.02267	7.21152	7.79476	7.78662	7.31196	5.17377	7.13007	6.25086	8.06429	7.94267	8.12714	8.10989	8.17539	7.23632	8.94965	7.36972	7.56088	8.34439	7.82443	7.99151	7.72977	7.55054	8.21564	7.65163	8.55575	7.84247	7.19493	7.75754	8.08018
218967_s_at	PTER	5.59867	4.78256	5.30447	4.73819	4.29042	3.97492	5.55936	6.02466	4.99967	5.31822	4.86482	5.98333	5.05317	6.49896	5.32001	5.29104	5.57604	4.42052	5.41178	5.48064	5.61227	4.1555	5.35705	5.53055	5.1814	5.8888	4.54957	5.43956	4.96502	6.08212	5.03318	5.69583	5.6597	5.08708	5.08798	4.90218	5.42704	5.88865	5.74806	5.59715	5.78989	5.74156	5.90066	5.45147	5.35941	5.796	5.10561	5.61837
213469_at	PGAP1	7.17785	7.07425	6.89888	7.72428	6.74461	7.3252	7.44941	7.27217	6.84222	6.94572	7.19366	7.07776	7.66814	7.18185	7.21489	6.9849	7.15752	7.14038	7.79676	8.00625	8.01518	7.56309	8.48062	7.75182	6.75962	7.7508	6.31414	7.53487	8.09817	8.12446	7.26762	7.40065	7.51081	8.87601	7.17642	7.30452	7.48007	7.98987	7.42408	7.43705	7.56465	6.96861	7.32701	7.82845	7.71198	7.45139	8.03103	7.79348
220591_s_at	EFHC2	5.11197	5.21569	5.36528	5.06224	6.14254	4.37174	6.17415	4.32886	5.14463	5.2667	4.32506	5.53513	4.55393	5.21912	4.78129	5.18627	5.05064	5.27546	4.95599	5.61981	4.55541	6.03282	6.03333	6.30232	5.85349	5.686	5.72103	5.14818	5.28618	5.88339	5.51855	5.32285	5.15377	6.09837	5.10746	5.86888	5.59733	5.96336	6.37968	6.37683	5.09445	3.96133	5.40439	5.48814	5.71259	5.11955	4.47399	4.83648
209685_s_at	PRKCB	4.99421	4.84969	5.13036	5.60918	5.19399	4.65172	6.45069	6.19199	4.94312	5.93728	5.34368	6.1876	5.41545	5.38849	5.38707	5.94912	5.57405	5.52075	6.61553	7.00116	6.55651	7.25878	6.50844	6.271	6.6736	6.0854	6.73397	6.35714	5.98614	6.19869	6.65955	6.39183	5.78064	7.19506	6.50746	6.48746	5.31731	7.08852	6.42761	6.18719	6.60041	4.48033	6.54259	6.42992	6.41111	6.11502	5.91599	5.89579
215385_at	NA	2.90706	2.64673	2.94892	2.80622	3.35733	3.42778	2.8431	2.75446	3.32618	3.33728	3.0505	2.98978	2.97915	3.01733	3.9885	3.29791	3.17955	2.94973	3.42493	3.00503	3.08763	3.87205	2.9896	3.10456	2.97553	2.82562	2.78946	3.04931	3.37382	3.46043	4.18837	3.13827	3.7108	3.98732	4.10452	3.41098	4.03723	3.711	3.04754	2.98233	3.33141	3.54754	3.08895	4.16599	2.91524	3.09449	2.8811	3.71387
203989_x_at	F2R	6.65802	6.88697	6.36902	7.73904	4.91039	6.80633	6.69705	6.63057	6.6346	7.27232	6.39588	6.25454	6.44779	6.85582	7.88535	5.49343	6.58664	5.80887	7.21718	7.74229	7.97604	7.34614	7.33278	7.31056	7.27301	7.70828	7.48865	7.5735	7.34702	7.66874	7.90844	7.33869	7.51286	8.21539	6.82301	7.46192	7.61928	8.09042	7.73487	7.47388	7.38724	7.03941	7.98075	8.07097	7.12868	7.24559	6.86098	7.3304
215768_at	NA	2.62708	2.66826	3.02576	5.17617	3.52999	3.47	3.95516	3.1147	2.54802	2.37643	3.18623	2.55468	2.82562	3.74155	4.87026	3.83869	2.8371	3.20347	5.18517	4.68139	4.25107	4.68777	5.13579	4.53808	3.02725	3.23643	3.53294	4.17511	5.07871	4.77882	4.19218	3.70425	2.98669	6.90242	5.7473	4.95409	6.86731	4.49805	2.76363	3.00047	4.53988	3.34923	4.20666	5.59985	3.94723	3.64423	5.8983	4.48798
214814_at	YTHDC1	5.91759	5.42856	5.6356	6.55016	6.39292	6.33407	5.88615	5.12703	6.03291	5.64582	5.37181	5.7913	5.50515	5.70096	5.62044	6.336	5.54858	5.91244	5.96476	5.86135	5.14759	5.66307	5.3002	5.14459	4.57167	5.15895	6.39727	5.35453	6.20826	5.61422	5.62051	5.83561	5.62921	5.92645	5.57542	5.36125	5.90357	5.86728	5.08458	5.44894	5.5291	5.0329	5.69093	5.98858	5.65719	5.63171	5.91001	5.88391
37433_at	PIAS2	4.29001	5.57689	5.1102	5.18256	4.8756	4.85442	5.5704	5.40464	5.32757	5.793	5.21252	5.23889	5.07316	5.34234	5.38325	4.33456	4.9846	5.26953	5.20935	5.25582	5.80158	4.71633	5.99989	4.91204	4.05029	4.83736	4.8593	4.92533	5.2038	5.28615	4.8716	5.35311	5.56835	4.50376	4.78725	5.19875	5.42846	5.76877	5.47327	5.4611	6.00704	4.71857	5.25297	5.42593	4.89246	5.05874	5.20571	5.10357
206149_at	CHP2	7.75871	7.07643	8.75941	8.47997	7.82534	8.27984	8.21522	6.67752	7.24839	7.68105	6.77314	7.30439	6.58774	7.62237	8.36625	7.54311	6.45373	8.10608	9.52459	9.31706	9.28932	9.47777	9.38743	8.91066	8.72949	9.22971	9.22808	8.76204	8.99016	8.89159	9.10662	9.03346	9.00461	9.48108	8.37464	8.59328	9.02093	9.37365	8.81097	8.55534	8.26255	5.894	8.86009	9.12493	8.65049	8.38473	8.40776	8.20833
39313_at	WNK1	2.9429	3.37919	4.41538	3.20464	3.04723	2.95437	3.08212	3.16059	3.57679	3.41678	2.66007	3.60405	3.68409	3.15914	3.55234	3.44768	3.06754	2.97851	3.10859	3.48826	4.08248	3.45568	4.208	3.40362	3.43642	4.05984	3.19005	3.70474	3.49352	3.21764	2.95731	3.42102	3.20327	4.22045	2.8696	2.82669	3.67984	3.12391	3.84155	3.04007	2.95773	2.79797	4.51781	3.04497	3.5582	3.01668	2.79764	3.57721
215083_at	NA	4.31242	4.73011	4.25949	4.79251	3.66426	5.34698	4.97912	4.88445	5.17929	5.023	5.17784	4.91161	5.21656	4.75574	6.00076	5.7626	4.82856	4.32807	4.95651	5.21755	4.86048	5.43855	5.43086	4.19886	4.96724	4.46552	4.6647	5.54428	5.09129	5.25258	5.28278	4.11254	4.85763	6.4127	5.24212	5.048	5.7814	5.34977	3.96371	4.57042	4.36876	5.67601	5.09657	4.93329	4.99088	4.31905	5.27834	5.37786
205511_at	FLJ10038	4.87741	5.26321	4.52047	4.21412	5.80231	5.0005	4.77047	5.68966	5.10899	4.32383	4.9109	5.11548	4.37719	5.13039	5.01109	5.06673	5.1045	4.92922	5.15501	6.48052	5.23636	5.56525	3.68138	6.02428	5.69786	5.15142	4.79172	3.89329	5.17692	5.73011	5.01173	5.17884	5.18643	5.37639	4.94325	5.28962	5.07653	5.20969	4.6789	5.68725	4.77677	5.38532	5.04784	6.28851	5.39354	5.15411	4.93517	5.16694
222292_at	CD40	4.95741	5.14582	4.20794	4.8652	4.60667	4.78327	4.42844	4.99113	5.16895	4.39628	4.27725	4.57125	5.05548	4.09431	4.56228	5.97462	4.13602	4.59276	4.78525	4.42965	4.70029	4.62752	4.50646	4.35188	3.75191	4.28278	5.11125	4.70729	4.90733	5.36236	4.47905	5.09019	5.00865	5.64606	4.85993	4.47053	5.46754	4.18867	4.54813	4.08429	4.66032	4.93057	4.8366	5.59037	4.74764	5.05892	4.40989	4.6795
203765_at	GCA	7.3313	7.85737	6.67242	8.00356	7.24743	7.86815	8.32402	7.79106	6.89576	8.22866	7.10092	7.47276	7.27932	7.90031	7.98935	7.77692	7.9554	7.23539	7.34084	8.34722	8.10853	7.71743	8.1908	7.93196	7.69831	7.6341	7.81635	7.97469	8.02789	7.90697	7.62045	7.76089	7.99264	8.03499	7.68944	8.03868	8.40307	8.46748	7.74601	7.37981	8.00953	8.02767	8.36325	8.22732	8.1324	7.67222	8.41711	7.90912
205191_at	RP2	4.62666	5.14847	4.19222	4.71727	3.57612	5.34802	4.89542	4.97085	4.53941	5.22461	5.04158	3.95353	4.38522	5.06399	4.90352	4.77815	4.80404	5.01256	4.70868	4.03091	4.817	4.64548	5.02167	4.97509	4.52986	4.87625	4.59701	4.40477	3.84252	5.24951	4.60458	4.49897	4.79484	4.4486	4.12251	4.00154	4.60582	4.79798	4.48537	5.19454	4.89155	4.33181	4.54541	4.27178	4.88582	4.09849	4.18854	4.73648
213900_at	FAM189A2	5.92955	6.2377	6.42934	6.02885	5.46874	5.13624	6.03791	6.1723	7.06476	5.66082	6.0018	6.14645	5.85161	6.04032	7.01844	5.75646	6.4562	5.90583	5.76989	6.02484	6.31491	6.76638	6.99409	6.28597	6.30238	6.91779	7.40007	7.13621	7.19842	6.21691	6.1701	6.17701	6.36658	6.58909	6.4678	6.29359	6.19835	6.43129	7.02707	6.77388	6.21525	8.17121	6.79827	6.53286	6.55101	6.85315	8.35305	7.17178
216109_at	MED13L	2.61385	2.20109	2.32883	2.25224	2.20119	2.1602	2.2421	2.34681	2.30032	2.62565	2.12273	1.8148	1.91057	2.28314	2.34275	2.18101	1.97969	2.03891	1.72487	2.269	2.28387	2.40809	3.37397	2.07363	2.20512	2.02157	2.49079	2.09828	1.90786	2.3863	2.14684	1.91609	1.8556	3.0619	1.92293	1.89318	2.48489	1.8755	1.95506	2.17238	1.88093	2.06682	2.16629	2.84955	2.5788	1.94832	2.96139	2.30754
217627_at	ZNF573	5.37241	5.44813	5.92382	5.19961	4.54852	4.74969	5.97096	5.74392	4.99663	6.5139	3.90709	6.0065	4.76097	6.00084	6.03594	5.336	5.44874	3.08576	6.58202	6.68081	6.30456	6.11826	4.87402	5.86825	5.43305	6.04668	4.08729	5.99518	6.38611	5.58894	6.08317	5.64304	5.50609	6.34141	6.4345	6.10351	6.36591	6.33938	7.04178	5.94409	6.24423	6.01919	7.07202	6.19138	6.43244	5.87252	6.20274	6.42324
203724_s_at	RUFY3	5.50089	5.02812	4.95767	5.63449	5.17031	5.04938	5.17782	5.12714	5.50289	5.06049	4.71391	5.15307	5.6532	5.50161	5.92153	5.18073	5.31721	5.13153	5.76344	5.52489	5.45946	5.9751	5.33849	6.07056	5.02646	5.01543	6.1321	5.38473	5.50846	6.06001	5.68043	5.55752	5.9798	6.42654	5.77178	5.46357	5.54905	6.04304	4.92342	5.15724	5.64659	5.6672	5.57121	6.06069	5.7653	5.05809	5.57568	5.98141
208096_s_at	COL21A1	5.23254	5.78069	4.30938	5.04592	3.81261	6.06941	5.24903	4.78224	4.22579	3.49824	4.48842	5.87092	4.96979	4.73262	5.88452	3.89106	4.92471	4.10142	4.64012	5.41986	3.63925	5.53852	5.12758	5.10882	3.98428	5.69489	5.02993	5.39733	5.88322	5.21147	5.12184	5.17355	5.31283	6.62513	5.19341	4.35611	6.19203	5.76752	5.35149	4.63391	4.75691	5.56699	5.03005	5.80859	3.2419	5.39388	5.85624	5.27839
201951_at	ALCAM	6.67259	6.98109	7.77693	6.74527	6.46076	6.88915	7.03087	8.74183	6.26471	7.58518	5.26504	8.63877	6.29313	9.20094	7.58304	7.24706	8.66446	6.49591	7.26613	7.92369	8.07653	7.52875	7.66074	8.34206	7.01828	7.48018	7.50233	8.71575	7.85756	7.72839	7.48087	7.85063	7.65505	8.21109	8.12803	8.19101	7.71704	7.83181	7.77977	8.30654	8.6549	8.46801	8.18932	7.13174	7.55031	8.87655	7.85673	8.83159
217620_s_at	PIK3CB	8.60165	8.03746	8.29602	8.44478	8.53889	8.17648	9.06227	8.57068	8.50381	8.40998	8.15365	8.58052	8.21971	8.14001	7.8085	8.04262	7.95075	8.46799	8.58051	8.6423	9.44266	8.60189	8.77343	8.35551	6.75093	8.46954	7.5887	8.12142	8.16696	8.57178	7.89657	8.26131	8.09873	8.71078	8.11895	8.77898	9.12067	8.71783	8.73558	8.56212	8.41922	7.60327	8.35817	8.23452	8.24124	8.20101	8.62552	8.14308
64432_at	MAPKAPK5-AS1	6.30944	5.2697	6.19734	6.06376	6.13978	5.78845	5.7701	5.65888	5.88308	5.54194	5.50497	5.42186	6.08151	5.76091	5.73109	5.09563	5.20857	5.85452	5.8172	6.40309	6.21851	6.38522	5.42823	6.11015	6.58961	6.54711	5.28958	4.66101	5.78874	6.29588	6.02674	5.67125	5.4796	5.98306	6.15489	5.24417	5.2373	6.34489	5.83895	5.6777	5.70926	6.04227	5.90487	6.07898	5.33149	4.9233	5.37485	5.17721
205337_at	DCT	7.38153	7.01116	8.29729	8.12878	7.8856	7.14977	8.97738	5.41366	4.55029	7.40428	7.06801	4.75818	8.24686	7.96616	9.25825	8.92307	6.94196	8.80783	8.41332	9.46069	8.89643	8.45111	9.88594	8.52706	7.92655	6.49145	7.40715	7.21173	7.93727	8.30392	8.85482	8.70455	9.6371	9.82703	7.69467	8.77285	9.09162	8.88824	9.36856	9.00591	8.69114	5.2396	6.04739	8.51728	9.23173	7.14576	8.26164	7.4443
213353_at	ABCA5	7.04187	7.10955	6.8214	7.35301	6.84412	7.33848	6.87591	6.35938	7.18957	7.6826	6.21694	7.27987	7.49674	6.95722	7.52564	8.03189	6.8015	7.20053	7.55726	7.67869	7.74786	7.81009	7.55032	7.50978	6.60095	7.27573	8.58989	7.54335	8.13721	8.15443	7.89272	8.03446	7.93464	8.96648	7.21642	7.37346	8.55649	7.77381	7.38681	7.68257	7.50208	7.88472	7.45679	8.78157	7.8695	7.07801	8.36818	7.80224
213703_at	LINC00342	6.78164	7.59606	6.71898	7.54945	5.78941	6.50941	7.58173	7.02678	8.95486	7.48403	7.13786	7.9537	8.63719	7.24428	9.36872	8.60332	7.36579	6.82555	8.58704	8.2383	8.04919	8.88503	8.15489	7.19817	7.99727	7.54258	7.68681	8.1161	9.26154	7.85518	8.05062	7.2653	8.4479	9.67093	9.17223	7.71398	8.92382	7.64354	7.14092	8.14931	7.98042	8.93392	8.72711	8.42865	8.51946	7.48773	9.56807	8.95282
220728_at	NA	4.86638	5.39037	5.09933	5.3196	4.96048	5.06073	5.31545	4.85024	5.43835	5.26905	5.42369	5.12296	5.86486	4.77405	5.53338	5.27807	4.7032	4.94249	5.29155	5.35992	5.09501	5.24134	5.1576	5.07479	4.87349	5.04524	4.65053	5.17455	5.30844	5.44281	4.91704	5.22471	5.05646	7.68356	5.50805	5.06669	5.86428	4.91353	4.87819	4.89185	4.97631	5.40295	5.30536	5.15982	5.56583	5.07658	5.3374	5.15544
215203_at	GOLGA4	5.27083	5.75033	5.75533	5.67642	5.29278	5.85857	5.46267	5.5405	6.04124	5.57776	6.07033	5.99446	5.80207	5.51226	6.09646	5.70225	5.31281	5.42965	5.89376	5.91409	5.47262	6.38928	5.57626	5.69213	5.4831	5.66431	5.702	5.65171	5.92236	6.34029	5.69047	5.16109	5.7101	6.34354	6.08579	6.02332	6.4387	5.74295	5.34057	5.58001	6.03561	5.82061	5.36507	5.71427	5.75493	5.48072	5.8983	5.95871
215321_at	RUNDC3B	4.89931	4.41171	5.30569	4.84374	4.79422	4.75246	4.64277	5.26259	5.47511	5.06574	4.99863	4.68022	4.76903	5.60158	4.65152	4.65479	5.78498	4.99715	4.84567	4.9346	4.71766	3.87455	6.40224	4.90569	4.72146	4.71959	3.65919	5.48832	5.03584	4.26775	4.84905	4.56702	5.87816	5.58235	5.62517	5.87644	4.70344	4.43507	5.9167	4.51314	5.40312	5.11033	4.58597	5.40931	4.31124	5.04891	5.0272	5.56195
216983_s_at	ZNF224	5.98335	6.51118	5.84391	6.00324	6.26313	5.18893	5.85603	5.78346	6.61022	5.47578	6.12664	6.16276	7.25434	5.33536	7.09535	7.04807	5.68483	5.09073	6.29036	6.41247	6.62073	5.98805	5.17016	5.27863	7.28369	5.36446	6.86694	6.34217	5.695	6.37762	5.36861	5.96155	6.55304	6.87129	6.87657	5.51959	6.65113	6.84436	5.79859	5.92852	5.81128	5.90975	5.88643	7.73241	6.06355	5.85528	6.21797	6.19013
222061_at	CD58	4.45675	5.06127	4.8916	5.46987	5.00915	4.1391	4.6333	5.11482	5.19234	5.15926	4.92921	5.36436	5.94453	5.03861	5.80167	6.39754	4.76521	4.97937	5.20748	4.69372	5.93036	5.78596	5.60993	5.08808	4.89016	5.25303	4.98962	4.54969	5.11827	5.7087	5.14031	4.55405	5.4057	6.89849	5.18697	5.24321	5.82063	5.94565	4.82078	4.71215	5.61335	5.01239	4.57947	5.27545	5.75824	4.44565	5.01892	4.94721
209119_x_at	NR2F2	8.89966	9.47185	8.50263	8.72006	7.16897	8.24714	8.26696	8.86223	8.59277	8.95282	8.71667	8.07303	9.10753	8.7109	10.1558	8.65825	8.87258	7.58658	9.15596	8.4974	8.33205	8.03398	7.84261	8.90537	9.16217	8.84543	8.94342	9.14569	9.42377	7.9428	9.34439	9.22332	9.66076	8.00373	9.2465	8.53028	9.06329	8.3608	8.55958	8.71336	9.13851	10.5922	8.9349	9.29973	8.34853	9.17546	9.78527	8.91196
206652_at	ZMYM5	6.06038	6.29184	6.38985	6.21494	5.61822	6.06829	6.73291	6.45545	6.49575	7.1834	6.38877	6.60505	6.70612	6.52737	6.61941	6.49812	5.54494	6.25803	6.84548	6.43264	6.20415	7.26383	6.41714	6.98887	6.55312	6.38345	5.45079	6.19255	6.75514	6.34774	6.94245	6.66121	6.55418	6.91631	7.14928	6.97281	6.8492	6.52442	7.01769	6.97109	6.37666	6.87534	7.07205	7.1184	6.99192	6.41887	6.9805	6.91038
219353_at	NHLRC2	7.19178	6.72292	6.28437	6.80608	6.43468	7.37605	7.15524	6.60954	6.57439	7.07634	6.12991	6.83025	6.98711	6.98638	7.113	6.7926	6.78039	6.47654	7.12002	6.59142	6.95146	7.20242	7.15053	6.86629	6.77822	6.9888	6.68286	6.85818	7.44218	7.37675	6.93296	7.10481	7.18766	7.68028	7.16314	7.1693	7.03498	7.23143	7.01457	6.47341	7.33031	7.2933	7.22901	7.44603	7.0879	7.08381	7.63648	7.09688
216765_at	MAP2K5	2.03847	1.8367	2.60456	2.27923	2.43674	2.12553	1.84342	2.27001	2.27418	2.53555	2.40943	2.40249	2.9785	1.71287	2.76111	2.45007	2.21481	2.14564	1.8989	2.12251	2.48728	2.40874	4.03831	1.9531	2.44702	2.00089	2.2762	2.05956	2.19873	2.45193	2.81687	2.23365	2.34675	3.76164	3.07942	2.20549	3.74666	3.11422	2.72404	1.94553	2.17672	2.46313	2.29917	2.47307	2.72843	2.10003	1.96769	2.89731
209242_at	PEG3	6.34799	5.94612	5.17801	6.25759	4.62094	6.78226	6.14923	6.39431	5.93882	5.92532	5.74675	4.45122	6.56384	5.12027	7.37065	5.60619	6.03894	4.78694	6.339	6.43253	5.46312	6.51331	6.13257	7.14113	6.53073	7.09796	6.30516	6.34516	6.55705	6.37513	6.96609	5.78735	5.8355	5.70579	6.32106	6.41917	6.00425	6.3923	6.31846	6.82041	6.67684	8.21747	8.02487	6.33468	5.51965	6.85802	7.45966	6.68649
220553_s_at	PRPF39	7.875	7.51767	7.31046	7.98891	8.22606	8.08557	7.53832	7.68526	8.32374	8.11199	7.59853	7.94	8.62125	7.40486	7.9121	8.15388	7.68151	7.90698	7.61452	7.41383	6.99676	7.46514	7.61118	7.88486	8.49586	6.91782	8.24797	7.52277	8.17828	8.01546	8.02439	8.11846	8.44825	8.6491	7.77768	7.21847	7.79602	7.30923	7.66466	7.46972	7.93099	7.17845	7.5592	8.70008	8.23353	7.66338	8.21065	7.65238
204654_s_at	TFAP2A	11.0479	10.3489	10.838	10.8472	10.4837	10.2637	10.497	10.4328	10.7015	10.7849	11.1826	10.6984	10.8637	10.1293	10.6433	10.3482	10.5698	10.7386	10.9998	10.8587	10.9178	10.904	10.9259	10.6214	10.2246	11.0518	10.1842	10.7948	10.446	10.6413	11.0234	11.0143	10.5929	11.0731	10.6111	10.7352	10.6815	10.8597	10.889	10.3323	10.4675	9.90325	10.7708	10.8597	11.0717	10.5331	10.4992	10.2607
212850_s_at	LRP4	8.47111	8.15129	8.68908	8.70148	8.72093	8.70981	8.83677	8.24995	9.18063	7.79815	8.41593	9.28122	8.92593	9.00247	9.34068	8.40487	8.2995	8.45656	9.68646	9.64938	10.1301	9.92313	9.82261	8.93477	8.76749	9.92595	9.10582	9.66671	10.0215	10.001	9.36739	9.29728	9.58546	10.421	9.02308	9.04438	9.82669	9.88646	9.27129	9.32174	9.54865	8.37429	9.87564	10.8496	9.09614	9.2315	9.72176	9.49673
218804_at	ANO1	3.60785	3.48628	4.31709	3.68028	4.39783	4.10567	4.33885	4.3931	4.75814	4.65115	3.96145	4.64835	3.64832	4.4193	4.27917	4.26406	4.00097	4.63326	5.06343	4.66591	5.40511	5.08364	4.63672	4.22854	4.16066	5.01931	4.96521	4.54268	4.85924	4.65935	5.21328	4.86091	4.43596	5.14482	4.37395	4.54364	4.47818	4.67944	4.48911	4.42645	4.6826	4.38315	4.43533	4.71642	4.08455	4.48286	4.67671	4.50396
217353_at	NA	4.85176	4.97246	4.73619	5.13117	5.53747	4.99573	5.16757	4.72882	4.89548	5.1452	5.16395	4.9987	5.28099	5.27775	4.94527	4.6026	5.02212	5.40025	5.11951	5.26506	5.10623	5.05778	5.02247	5.24048	5.45859	5.45347	5.37092	5.1895	4.99507	5.61521	4.60056	5.10195	5.35183	5.72161	5.04132	5.31284	5.08351	5.08706	5.20367	4.96475	5.37104	4.89759	4.97927	5.01917	5.45495	4.87267	5.20202	5.26977
222366_at	NA	4.74884	3.65117	4.86444	4.7519	5.94032	4.33102	5.35298	4.04384	5.78527	5.46884	5.88914	4.88589	5.67225	4.66339	6.28337	6.12391	4.50639	5.41368	5.46326	5.02774	5.14048	6.0036	5.52781	5.97776	5.37555	4.99829	4.77271	6.59655	5.77647	6.34176	5.55459	4.75389	5.15911	5.62983	6.27106	4.44967	5.50184	4.72875	5.11524	3.661	5.64006	5.77282	5.48706	5.83679	5.97275	4.72836	6.45488	5.5099
215555_at	NA	2.97412	3.40115	2.66558	2.92014	3.30862	3.49963	2.98632	3.15259	2.85943	3.78722	3.44573	2.65247	2.78588	2.51461	3.04576	2.94802	2.5865	2.87421	3.04006	3.65192	3.2681	3.85254	3.50326	3.03122	3.31287	2.91231	3.37418	3.05366	2.59862	4.41434	2.88893	2.47579	4.18412	4.03857	4.02933	3.17085	3.80115	3.23926	3.02104	3.70461	3.54784	3.19031	3.9824	4.23848	3.13775	2.79559	3.01004	3.67236
204377_s_at	VPRBP	7.39195	7.94887	8.62725	7.61171	7.15606	7.35423	7.46635	7.36786	7.76487	7.33709	7.75229	7.72256	7.67482	7.32654	7.51879	7.40893	7.52439	7.73958	7.78077	7.50706	7.71481	7.90883	7.31938	7.50449	7.36995	7.87193	8.15968	7.70178	7.66148	7.75485	7.9377	7.99742	7.64062	7.87463	7.58943	8.10315	7.82741	8.02555	7.72875	7.60745	7.58782	7.89201	7.62419	8.18877	7.72197	7.56407	7.96293	7.71849
204010_s_at	KRAS	7.95014	7.15047	7.80494	7.52893	8.09784	8.19646	7.26394	7.54352	7.33865	7.11753	7.30761	7.45801	6.55705	9.11163	7.32151	7.50656	8.28896	7.56704	7.74624	7.62027	7.40259	7.78585	8.21716	7.73909	8.49384	7.62923	8.58942	8.05398	7.83562	7.83104	7.61742	7.5659	7.79001	7.65724	7.92609	7.45205	7.6505	7.78033	7.35595	7.51353	7.78249	7.26939	7.47085	7.27045	7.68706	8.22263	8.5135	8.67706
203378_at	PCF11	7.68362	7.78205	7.48545	7.65558	7.43254	7.92733	7.9923	7.73404	7.84839	8.29967	7.90244	7.97094	8.26339	7.82201	8.03005	7.68756	7.89246	8.07764	8.43996	8.09634	8.50256	8.61722	8.58266	8.41924	8.18606	8.53532	7.80218	8.26854	8.29308	8.07443	8.21372	8.58372	8.52407	8.75706	8.02929	7.70043	8.53682	8.16977	8.27437	7.80643	8.26285	7.86691	8.26869	8.46801	8.20518	8.06343	8.27114	8.07864
213930_at	ATG12	6.5058	6.19391	6.37511	6.29923	7.12504	6.50179	6.20777	6.15507	5.49411	6.48593	6.51241	6.5152	6.64613	6.8057	6.95278	6.36233	6.80413	6.09953	6.02661	5.74906	5.82073	6.62256	6.67525	6.41487	6.8298	6.47274	6.68896	6.66273	7.10721	6.59825	6.89188	6.93749	6.8614	6.95608	6.46746	6.11729	5.82601	7.24214	6.23239	6.00887	7.37573	6.17852	6.48322	6.45047	6.14761	6.30674	7.26425	6.60109
212427_at	KIAA0368	5.68	5.68829	5.45836	5.8601	5.93561	5.29288	5.25094	5.64272	5.04248	5.7837	5.16067	5.15195	5.34102	5.68844	6.01173	5.28559	5.80036	5.17906	5.88387	6.04715	5.93244	5.91909	5.73079	5.14903	5.86182	5.91772	5.87574	6.06249	5.95027	4.84494	6.31214	6.18961	6.37606	6.82134	6.52354	5.9871	6.54072	5.9332	6.22958	5.62904	6.31934	6.36269	6.11598	6.22378	5.61138	6.16594	5.77962	5.92484
213438_at	NFASC	5.57016	5.14774	5.28877	5.64739	5.00469	6.67021	4.69802	4.99565	5.52684	6.08913	5.07717	5.94305	5.46697	5.22119	6.23469	5.70859	5.56684	5.99632	6.13395	5.4589	5.99815	5.71489	4.95607	6.3803	5.50554	6.23528	5.60735	6.01001	6.26798	5.59406	5.79794	6.27365	6.79506	5.05334	5.78249	6.43244	5.28627	5.4492	5.03813	5.60301	6.41093	5.35424	5.80445	4.88909	5.9677	5.72285	6.10106	5.07193
215718_s_at	PHF3	9.77291	9.63698	9.43073	9.64429	8.94555	9.26031	9.93623	9.91146	9.79292	10.5818	9.69505	10.0987	10.0441	9.95124	10.4868	9.79691	9.66601	9.67475	10.2032	9.88458	9.97404	9.92525	9.81756	10.3721	9.58381	10.3602	9.73978	10.2514	10.4069	10.0818	9.94064	10.3704	10.2125	10.5027	10.2662	9.82685	10.0437	9.92796	10.0736	10.0694	10.2	10.5166	10.4699	10.4365	10.2164	10.2622	10.4225	10.272
216527_at	HCG18	4.81	4.66905	5.64285	6.2404	4.94472	5.88684	6.16599	5.64397	5.91111	5.94059	5.9306	6.09725	6.36637	5.12882	6.96469	6.29314	5.6023	5.77993	6.20469	5.76523	6.51608	6.62924	6.26052	5.25681	5.72734	5.12141	6.391	6.38331	6.36129	6.62185	5.92153	5.32267	6.07443	7.51761	6.74389	5.83622	6.51352	5.94103	5.65005	5.20117	6.05141	7.12621	6.65402	6.02712	6.00551	5.52607	6.39974	6.84193
217282_at	MAN1A2	3.60638	4.39738	4.24086	4.44438	3.33568	4.01463	4.08336	3.82579	3.7175	4.01907	4.253	3.91997	4.48134	3.97624	4.84094	3.84253	3.85253	4.21114	4.92608	3.99592	3.93624	4.67223	4.49049	3.97475	4.44687	3.79339	4.36078	3.42327	4.36568	5.64836	3.91864	4.01643	4.45961	5.87211	4.43414	3.83364	5.30566	3.1708	3.72695	3.80638	3.64508	4.07002	3.41153	3.87586	4.14675	3.95936	3.89996	4.08675
218352_at	RCBTB1	7.89338	8.19483	6.72469	7.52781	7.50196	7.80399	8.10443	8.2389	7.924	8.05391	6.7813	8.48883	7.25215	8.78122	8.08818	7.77345	8.36909	7.38244	7.48995	7.77418	7.79972	7.65312	8.16494	8.3339	7.67846	7.42238	8.05585	8.11466	8.04086	8.10075	7.86886	7.87007	7.93959	8.16226	7.94255	7.4723	7.48648	8.03774	7.98998	7.91507	8.40833	8.55806	8.03383	7.68007	8.06287	8.13147	8.07086	8.13417
215626_at	NA	3.85305	3.96105	4.23223	3.85551	4.59849	4.00624	4.14555	3.42778	4.30897	3.91106	4.04598	3.33421	4.80344	3.7463	4.89502	4.70655	3.84901	3.9234	4.34277	3.76203	4.09732	4.27479	4.21876	4.16213	3.56439	3.85305	3.88971	3.65512	4.47405	4.42779	3.58163	3.53661	3.95732	4.59233	4.00421	3.63464	4.78183	3.81764	3.76425	4.02688	3.85503	3.97726	4.43146	4.53504	4.50421	3.62951	3.97567	4.87651
204237_at	GULP1	6.97034	6.69251	7.84111	8.35322	3.87934	8.15546	7.6972	8.41616	6.23414	7.29268	6.50146	8.2121	6.78961	8.59164	7.84912	6.20684	7.81871	7.92398	8.40916	8.00399	8.92192	7.7839	8.74134	9.60633	7.75092	8.90385	7.3882	7.99903	8.18957	8.46797	8.18205	9.14556	8.62951	8.56381	7.96918	8.21066	7.89478	7.81715	8.42064	8.94353	8.02949	7.93946	7.83859	7.81712	8.59147	8.54359	8.0693	8.7216
217536_x_at	NA	4.52985	3.92454	2.76658	4.94358	3.63831	5.42538	5.95794	5.77684	4.80982	3.61961	5.77114	4.4569	5.66292	4.24888	5.17601	7.01543	3.59598	4.60646	5.32449	5.6296	4.73395	7.59494	4.56702	3.76192	3.14622	3.58501	4.69123	5.4402	5.6422	5.88809	3.26258	2.92031	4.98728	5.75241	6.02216	4.25331	7.10606	5.39323	4.73464	3.97077	5.26632	5.7539	4.63566	2.79122	4.79594	4.21981	4.84269	5.93857
203196_at	ABCC4	6.80786	7.78018	7.48575	7.51959	7.33859	8.05705	7.40953	7.26941	7.04966	8.1181	6.69444	7.10969	7.05729	7.15018	7.46236	7.25744	7.60493	7.33319	7.6914	7.57667	7.77131	7.97945	6.98406	6.65142	6.90376	7.60725	8.16056	7.15623	7.11361	7.08893	7.85801	7.36246	6.51518	7.66266	6.71742	6.91157	7.76339	7.94303	7.5082	6.99742	7.36767	6.17125	8.10159	7.7041	6.16741	7.38246	7.48502	7.03653
216682_s_at	SUPT20H	3.75241	3.32861	2.66706	3.65831	3.3395	4.03432	2.61195	3.21548	2.83045	3.3169	3.34554	3.51924	4.15951	3.50905	5.03899	3.89106	3.22061	3.11953	3.42752	3.49594	3.50934	4.26258	3.25945	3.55996	3.41153	4.05336	2.58317	3.06842	3.462	3.61998	3.62438	3.66593	3.67121	4.72518	4.24211	2.97748	4.01752	4.38152	4.04071	2.48349	3.28628	3.39155	3.98008	3.65967	3.83537	3.26499	4.54032	3.51145
217336_at	NA	5.00524	4.83725	4.8916	5.06763	5.78121	5.12518	4.72773	5.02056	4.5261	5.00861	5.28391	4.7816	4.90722	5.82662	5.0814	4.85233	5.16934	5.33269	4.99622	5.02774	4.91829	5.09471	5.11774	5.12084	6.05746	5.08572	6.67667	5.31175	5.33759	5.46959	5.01865	4.9032	5.43888	4.59095	4.98363	4.71118	5.2226	4.8883	4.75298	4.76351	5.54948	4.7398	4.92963	5.36892	5.6282	5.1018	5.05875	4.95904
212930_at	ATP2B1	4.21764	5.30994	3.91284	4.41938	2.72234	4.09014	4.59107	5.53895	3.8005	5.02063	3.37874	4.78255	4.20574	4.37992	5.13789	4.91211	4.85358	4.24741	5.27487	5.44012	5.1882	5.22766	5.31335	4.91778	4.41234	5.65399	5.77287	5.47318	5.11502	5.42524	5.50831	5.02822	4.95019	5.35911	4.47871	4.29085	4.49014	4.96749	5.01705	4.85485	5.39457	4.48574	4.68345	5.30021	4.27984	4.99873	3.99451	5.35405
215704_at	FLG	10.9334	10.3226	11.7133	11.4038	11.7758	11.8252	11.8933	11.1391	10.7472	9.73	11.6686	10.4318	12.0367	11.3014	10.8707	11.378	11.01	11.8088	10.8439	11.4686	11.219	11.3111	11.6039	11.4709	11.2469	10.8195	11.3393	11.3622	11.5777	11.8863	11.1189	11.6376	10.8397	11.79	9.93626	11.6816	11.1873	11.4	11.3653	11.1426	11.5039	8.73878	10.592	11.2172	11.8468	10.8901	11.7821	11.0052
219087_at	ASPN	7.06262	7.69421	8.19479	8.48908	8.9733	10.5449	8.82782	7.09661	8.42741	7.2252	8.1763	8.42981	8.318	6.37312	8.26341	7.5237	6.33323	7.56528	7.37367	7.98972	8.70238	8.16559	7.06199	5.65117	8.67219	7.16591	7.90261	6.82681	7.11343	7.3832	8.1485	7.24399	7.41976	7.50475	6.9467	8.2453	7.30392	7.56253	6.58667	6.98633	7.92898	6.4301	8.22979	7.39066	5.85104	7.14361	7.46347	6.14259
209211_at	KLF5	11.0758	11.507	11.5689	11.5879	11.1618	11.184	11.6582	10.4863	11.7568	11.107	11.8784	10.7299	11.5427	10.9203	11.5472	11.0704	10.852	11.6797	11.9805	11.9114	12.0455	12.1071	12.0832	11.6035	11.481	11.8606	11.3251	11.5868	11.8381	11.9069	11.9609	12.0272	12.021	12.3763	11.4103	11.4795	11.6958	11.9578	11.9676	11.1157	11.7538	10.8233	11.5747	11.8704	11.8672	11.062	11.8753	11.3157
215322_at	LONRF1	5.08224	5.00817	5.86287	5.68659	5.54992	5.36288	5.48943	5.12566	6.58735	5.32724	5.14354	5.52659	5.96395	5.51572	5.87087	6.9104	4.8963	4.98206	5.9876	6.65311	5.80503	6.15329	5.69422	5.6207	5.79293	5.87197	5.49207	5.76862	6.00216	6.41561	5.98265	5.38226	5.76636	6.64353	5.64641	5.36309	8.11568	6.01271	6.33179	5.29171	5.59921	4.54211	6.89208	6.7238	6.25174	5.68717	6.35075	5.76239
215378_at	NA	5.20935	5.6118	5.13027	5.84673	4.88757	5.58319	5.71626	5.64555	6.59756	6.42483	6.25596	5.95252	6.06749	5.56093	6.13508	6.17261	5.52187	5.30314	6.36917	4.59042	6.28134	6.69852	5.62288	5.43197	4.85726	5.05994	6.93033	5.76805	6.32942	5.95188	5.84322	4.97115	6.16021	6.41915	6.24248	6.47112	7.53715	6.45625	5.81818	4.87828	6.3115	7.15362	6.03503	6.03117	7.81496	6.22005	6.76687	5.81249
217257_at	SH3BP2	8.75256	8.69864	8.5802	8.95553	8.71271	9.52365	8.17835	7.99653	8.92014	8.73413	8.71076	9.07601	9.06299	8.38455	9.47157	8.84308	8.35968	8.69639	9.96417	9.47814	9.76149	9.87728	9.63328	8.86955	8.90078	9.19596	9.18943	9.56759	9.79436	9.42911	9.38911	9.75339	9.10206	9.86525	8.95037	9.40167	9.83421	9.75095	8.82808	8.91656	9.48296	7.93134	9.54476	9.91316	9.8532	9.35721	9.77046	8.54767
214981_at	POSTN	2.49156	2.72708	2.60773	3.15607	2.92618	6.72193	3.41923	2.48068	2.55753	3.31966	2.30385	2.33987	3.11622	2.51068	3.66585	2.93618	2.5891	2.59992	3.36939	3.51108	4.45993	3.26356	3.64472	2.49886	2.75491	2.81341	3.34173	3.50929	4.44561	3.78617	3.38502	2.66879	3.0523	4.85284	2.93841	2.61737	4.57119	3.4856	2.77211	2.6952	2.9709	2.74082	3.60326	4.25012	2.49467	2.76397	3.49798	3.31057
206542_s_at	SMARCA2	9.44595	10.1717	9.70913	9.50856	8.74665	9.43906	9.68042	10.194	9.66429	9.73971	9.31021	9.74365	9.82675	10.2522	10.5012	9.70007	10.2001	9.51998	10.0445	10.0804	10.0581	10.0632	9.99547	10.2572	9.45461	10.3737	9.29804	10.1706	10.2099	10.1387	10.1307	10.1947	10.2447	10.6019	9.97501	9.9676	9.78839	10.2777	10.152	10.0115	10.4227	10.2495	10.1667	10.1626	10.1734	10.1998	10.1179	10.4114
221986_s_at	KLHL24	9.10927	8.82077	8.70157	9.05086	7.59445	8.67919	8.69812	9.08604	8.67692	8.65881	8.8408	8.67511	8.36242	8.42706	8.82555	7.82338	8.3709	8.00405	8.40539	8.27944	8.95044	8.49352	8.55497	8.72517	7.73797	8.68533	7.15062	8.17184	8.34835	8.33879	8.3927	8.38788	8.65601	8.86612	8.52343	8.90089	8.54804	8.31469	9.14791	9.16726	8.74119	9.32708	8.69563	8.39417	8.56992	8.73612	8.47632	8.95648
202662_s_at	ITPR2	8.79649	8.74991	8.80819	8.85653	8.07189	7.8461	8.23334	8.69811	9.16636	8.34806	8.15879	9.00276	8.33054	8.28486	9.52383	8.37412	8.53927	8.83444	9.1008	9.16069	9.22378	9.81208	9.15244	9.46045	8.40041	9.47529	8.66397	9.11946	9.73165	9.169	9.14078	9.27925	8.92938	9.73914	9.07433	8.56496	8.84156	8.9566	8.6717	9.22939	8.9822	10.1097	9.85341	8.61735	8.45283	8.79241	9.53927	9.42318
216278_at	NA	3.94486	3.24919	3.60959	4.26885	3.58486	5.13752	4.10167	4.12237	3.82469	3.27149	4.95123	3.36495	4.1707	4.69377	4.8303	3.93407	4.74421	3.47468	4.25834	4.03155	4.51584	4.78166	5.90784	4.73033	4.24101	4.1157	3.7435	4.37613	4.93015	4.7208	4.57645	3.84568	4.52589	5.12551	4.18668	4.24833	4.79228	4.42212	4.43997	3.73829	4.03877	5.15518	5.08067	3.60563	4.52018	3.84789	3.70886	4.8196
215123_at	NA	6.25388	7.45082	7.03043	7.84974	7.01619	6.77884	6.7617	6.99654	7.05405	7.03828	7.2162	6.94209	7.72454	6.25025	8.34127	7.54749	6.03634	6.41831	7.2673	7.13839	7.62584	8.22799	7.38386	6.89201	6.49926	6.70301	7.02757	7.12979	7.46122	7.74237	7.92984	6.8675	7.11678	9.68737	8.07812	7.33996	9.29158	7.70667	7.36097	7.33698	7.64979	7.96422	7.33544	7.48732	8.21247	6.93665	7.75781	7.6084
214374_s_at	PPFIBP1	9.58881	9.84316	10.0106	10.1901	8.82817	9.66	10.1889	9.86102	9.71767	9.55569	9.64316	9.43966	9.93612	9.73172	10.1434	9.25121	9.58823	9.39373	10.3384	10.4212	10.5958	10.4149	9.92362	10.2402	9.05017	10.646	8.84371	10.0334	10.1525	9.97117	10.5023	10.0803	9.83642	11.0535	10.1078	10.1084	10.6281	10.2149	10.329	10.3152	9.85992	10.7662	10.0385	9.70939	9.93987	9.95447	10.0979	10.2799
215409_at	LPCAT4	4.33571	4.39728	4.22463	4.3378	4.45728	4.3908	4.59468	4.11197	5.13907	4.46052	4.35112	5.00595	5.37393	4.7173	4.1813	4.75276	4.32222	4.69578	4.49541	4.74136	4.56753	4.70544	3.78348	4.01853	4.63111	4.26873	4.67788	4.85978	4.2984	5.0769	4.35139	4.63936	5.00457	6.1531	4.49533	4.16897	4.71661	4.99565	4.28651	4.34859	4.32622	4.32835	5.47674	6.2604	6.20657	4.68074	5.80115	4.32549
205321_at	EIF2S3	9.28185	10.2295	10.5243	10.3294	9.98711	9.60285	9.78816	10.6586	9.77064	10.2545	9.90069	9.89302	9.93817	10.0409	9.91784	10.1785	10.0172	9.74587	9.96354	10.4614	10.5908	10.2984	9.60629	10.206	9.83021	9.98022	9.06978	10.1203	9.61229	10.0486	10.5109	9.91796	9.98998	10.6242	9.83716	10.4293	10.3231	10.2222	10.216	10.7496	9.56512	10.2416	9.7702	9.76917	10.14	9.77643	9.54961	9.94305
203543_s_at	KLF9	5.39186	5.84776	5.67157	7.36383	6.25073	5.37094	6.41682	4.85792	6.93882	5.26736	6.45017	4.69592	5.27373	5.4258	6.43515	4.94086	5.73755	6.08524	3.62895	5.86551	7.5568	5.65258	6.22402	5.79834	5.50669	6.58764	6.09201	5.30829	5.96685	4.67028	5.31584	6.97994	6.73366	6.64179	4.53221	5.59261	7.74203	6.3002	6.37424	6.47637	5.6378	5.74865	6.76003	5.61955	5.85475	5.73447	5.56193	5.69822
217951_s_at	PHF3	8.92043	8.71762	9.03614	9.02577	7.89743	8.27544	9.4393	9.18609	9.05333	9.24815	8.77464	9.15866	8.85365	8.97748	9.67878	8.974	8.97731	8.63995	9.22879	9.09178	9.55255	9.42602	9.47214	9.4702	8.42072	9.47866	8.46087	9.4593	9.42823	9.46956	9.4303	9.37144	9.48262	9.70632	9.2871	9.22324	9.54408	9.32296	9.70813	9.56667	9.50247	9.77799	9.46024	9.25479	9.47242	9.56282	9.41295	9.52049
205803_s_at	TRPC1	5.70354	4.85233	4.82666	4.96592	3.28697	6.26911	5.20467	5.22917	4.89499	5.30949	3.62416	4.08076	5.07116	4.51622	6.01645	4.56067	4.69301	3.80146	5.091	4.87887	5.1248	5.17752	3.79805	6.11995	5.09185	5.5007	4.97454	5.60209	5.76619	4.76726	5.53736	5.4165	6.06387	4.77566	5.62517	4.70926	5.75538	5.40755	5.83855	5.62821	5.96697	6.20927	6.01823	5.70962	5.41394	5.48094	5.27529	6.2824
209212_s_at	KLF5	10.6452	10.4361	11.1571	10.9784	10.7494	10.3732	10.9507	9.69268	11.6494	10.609	11.5442	10.4318	11.0405	10.5042	11.0973	10.8552	10.5115	11.4673	11.8956	11.4772	11.639	11.8378	11.6503	11.3776	11.2172	11.8685	11.253	11.5393	11.65	11.576	11.8516	11.8768	11.7901	11.5069	11.1178	10.8958	11.2383	11.5705	11.5031	10.291	11.2295	10.7504	11.527	11.4654	11.6417	11.1047	11.5869	10.8131
35147_at	MCF2L	5.97472	5.85371	5.86173	6.31467	6.4283	5.97621	6.36279	6.49434	6.18829	6.63982	5.65111	7.02742	6.7305	7.15154	7.21015	6.63674	7.11564	7.17573	6.77615	6.64797	6.78235	7.57314	6.87324	7.41252	6.77145	6.89219	7.18701	6.82309	6.96319	6.85592	7.51251	7.10983	7.33168	6.57624	6.63158	6.98002	5.86643	7.35207	6.90609	6.7958	7.17192	6.37522	7.13396	7.26833	7.14538	6.83822	6.8371	7.76672
219195_at	PPARGC1A	8.04948	8.96968	7.75537	7.51195	6.32275	6.07183	7.04308	8.59782	8.91867	7.29865	7.41738	8.9059	7.01533	9.09853	9.16808	4.716	8.88614	5.57449	7.7253	8.05494	8.74075	6.69998	6.94856	8.72973	6.85055	9.28988	9.10854	8.60988	9.04262	7.61553	6.90555	6.21678	7.71736	7.66557	9.03326	8.27514	8.6858	5.97374	7.61783	8.40463	8.06409	10.4957	9.55862	7.6303	6.0574	8.91315	9.5047	9.46079
215269_at	TRAPPC10	3.44298	5.17816	4.23945	4.57589	4.33082	5.04063	4.49237	4.07819	4.71315	4.54815	4.53048	4.44241	4.87927	4.96014	5.78492	4.81118	4.66599	3.73266	4.57664	4.70929	4.77173	4.71247	5.06608	4.45311	3.36549	4.05872	5.73125	4.34717	4.43157	4.90446	4.51889	4.1706	3.21985	5.01133	4.36999	4.83654	5.31154	4.8406	4.54326	4.52212	4.36715	5.40153	4.76633	5.20058	4.52013	4.60647	4.17231	4.91864
52255_s_at	COL5A3	6.66352	7.45518	7.05581	7.17624	4.89871	8.18633	7.34385	6.29969	6.27694	8.27066	6.22617	7.11907	7.14712	6.69119	7.0616	6.75497	6.62512	6.32813	7.1475	7.66731	6.99775	7.27549	7.12968	6.07488	6.83414	7.70176	6.66018	6.9529	6.88877	7.82002	7.03768	6.81366	6.88165	7.15523	7.10427	7.19131	6.76998	6.68857	6.78493	6.38302	6.97013	6.53555	7.4211	7.30699	5.92661	6.84693	7.1543	7.1532
215990_s_at	BCL6	8.05486	7.16747	8.17022	8.75319	6.77275	7.16417	7.86266	7.25038	7.69473	7.59081	7.66464	8.25234	7.66575	7.92345	8.3157	6.83283	8.04038	8.03764	7.79589	8.86545	8.49966	8.26757	8.86584	8.53059	7.55583	8.50307	7.9491	8.26537	7.94939	7.98594	7.88734	9.03614	8.18316	7.6462	8.00888	8.08746	8.69998	8.62523	8.73796	8.11321	7.89845	7.9191	8.64619	8.10374	8.43461	8.31476	8.11124	7.96065
213686_at	VPS13A	5.81357	5.20297	4.86726	4.73121	5.70203	6.18818	5.13556	5.17622	4.79464	5.66881	5.11142	5.91498	5.41555	5.71467	5.85419	5.00965	5.9148	4.51717	5.22325	6.0663	6.28051	5.81616	6.98815	5.42306	4.9331	5.46364	5.59209	5.84531	6.3372	5.71917	6.06684	6.04113	5.91628	7.07266	5.77108	5.38128	6.17384	5.91916	6.05355	5.49038	5.69344	5.90168	5.50023	5.97274	6.52046	5.85781	6.51377	6.05966
218218_at	APPL2	8.83033	8.38364	8.90413	8.61733	8.79255	8.70304	8.86766	8.65941	8.70839	7.78706	8.79783	8.68217	8.44073	8.67625	8.37218	8.86795	8.8817	8.76257	8.63616	8.65902	8.69472	8.21222	8.73373	8.34917	8.49476	8.47183	8.26548	8.63741	8.27922	8.5498	8.42505	8.51111	8.61821	8.93481	8.53257	8.77094	8.24901	8.44349	8.80836	8.76656	8.6448	7.66571	8.292	8.42634	8.94987	8.36863	8.07573	8.15984
214999_s_at	RAB11FIP3	5.22902	6.29756	4.4997	5.75645	5.35635	4.92812	5.9801	5.14679	5.69857	5.77002	5.83693	5.55771	5.96395	5.15205	5.46954	5.75461	5.6667	5.47111	5.58882	4.61452	5.31864	5.14599	4.25176	4.86513	5.51199	5.30075	5.23464	5.26698	5.05452	5.17472	4.64374	4.91184	5.37261	4.92199	5.45593	5.11351	5.14376	5.52007	6.15457	5.03223	5.24613	4.96497	6.4378	5.13245	4.79442	5.21669	4.73474	5.76861
215629_s_at	NA	3.26492	3.1575	3.15603	3.71491	4.29261	4.67082	3.76857	3.16703	4.161	4.64752	3.55397	3.72202	3.99306	3.55136	3.54279	3.45864	3.09116	3.65157	3.71954	2.69081	3.82781	3.50331	4.89575	3.09498	2.77455	2.86551	2.92523	3.50874	3.29017	4.87814	3.74454	4.19423	3.45046	5.10429	4.02264	3.38577	4.15855	3.24767	2.74969	3.37422	3.86551	3.36562	3.03498	3.57539	3.62908	3.8139	3.80256	3.83963
222270_at	SMEK2	8.54702	8.07094	8.26189	8.90465	8.63662	8.32148	8.49487	7.60122	8.57328	8.15775	7.99145	8.00757	8.76226	7.92606	7.86378	8.5227	8.16286	8.31817	7.53846	8.32467	8.90885	7.68463	8.7126	7.47684	8.80501	8.34708	8.36648	7.12683	8.50731	8.25222	8.05706	8.01005	7.55887	8.67111	7.69348	7.88405	8.94779	7.83866	8.20254	7.88629	8.22244	7.74624	8.69046	9.12692	7.38356	7.73928	8.99633	7.93446
213761_at	MDM1	2.61614	3.42591	2.22277	3.13476	3.45436	4.33801	3.3767	3.17163	2.85745	4.09291	2.30742	2.61656	3.50233	3.74695	3.10632	3.34862	3.58415	2.71327	3.10632	2.95693	3.04138	2.8863	3.09805	4.0283	3.61466	3.16313	3.36274	2.7359	3.32453	3.68682	3.26174	2.6024	3.27852	3.54145	3.60011	2.97347	3.05899	3.38758	3.1973	2.81731	3.23637	3.66657	3.69698	3.20115	2.87573	3.34928	3.76251	4.11682
214093_s_at	FUBP1	7.8969	8.24822	7.65843	7.9834	7.13444	7.89691	8.05055	8.34707	8.27125	8.78655	7.96323	8.537	8.60808	8.35004	8.56803	8.46458	8.59901	7.56435	8.31335	8.28682	7.83603	8.2409	8.23702	8.07349	8.40275	8.22425	8.36499	8.1449	8.88643	8.74675	8.18205	8.33921	8.93225	9.16858	8.78119	8.05725	8.89386	8.52849	8.12889	8.30924	8.64706	8.902	8.46302	9.37405	8.21597	8.62116	9.38954	8.73668
221350_at	HOXC8	4.10478	4.18971	4.02169	4.97188	4.80349	3.80926	4.5713	3.7715	5.17768	4.11161	4.53801	3.98486	4.10214	4.08255	4.49994	4.81756	3.95517	4.21886	4.98637	4.55914	4.05345	4.94841	4.45046	4.43413	4.51045	4.51069	5.33532	4.8401	4.71913	4.03957	4.81257	4.52364	4.60095	4.36404	4.50015	4.57933	4.15925	4.91722	4.5145	4.07586	5.11281	5.27391	5.11936	3.91003	4.46968	4.54327	5.31164	5.05423
206115_at	EGR3	9.49687	8.89136	9.92875	8.93673	8.89524	9.68924	9.36212	9.77931	8.5976	8.26886	9.11407	9.74313	9.703	10.0781	8.39616	8.86157	10.0114	9.64742	10.0581	10.392	9.56165	9.74978	10.6151	9.74161	9.13726	9.54591	9.06777	10.2439	9.47313	10.0536	9.38931	9.82484	9.64282	10.1004	9.64624	9.96444	9.09323	9.77707	9.96145	9.56572	9.82907	6.25578	9.18106	9.09376	9.86492	9.71968	9.21163	10.0221
202975_s_at	RHOBTB3	6.09242	5.71906	5.9237	6.54767	3.12496	6.42063	6.88779	6.58018	5.88723	6.43611	5.96566	5.16605	6.04445	6.58822	7.65916	4.55476	6.81519	4.78971	7.14672	7.39781	6.93383	6.91912	6.93485	6.37649	5.06017	7.36864	5.98205	6.51356	7.01577	6.76416	6.93644	5.7281	7.06424	6.86093	6.70835	6.75964	7.06767	6.91948	7.76929	6.73182	7.14547	7.7382	7.6617	6.91482	6.50936	6.41891	6.56139	7.01761
219517_at	ELL3	7.1878	7.85454	8.34365	8.27827	8.28979	8.32545	7.41878	7.90208	7.44964	7.6361	7.35998	8.03834	7.87056	8.30335	8.20705	7.72962	8.21136	7.78683	8.8782	8.73035	8.67909	8.87951	9.2887	8.78757	9.37551	7.77295	8.85171	8.4197	8.35188	8.79964	8.94616	8.79758	8.85354	9.50423	8.10614	7.80828	8.50386	8.96777	8.67342	6.8422	8.7349	7.28363	8.45889	9.14142	9.25072	8.33556	8.58114	8.75452
221550_at	COX15	8.52288	8.4583	8.98464	9.23033	8.13856	7.87238	9.06038	9.59083	8.90244	9.5611	8.36062	9.36485	8.92438	9.65119	8.97879	8.03819	9.22814	8.98361	9.05173	9.50879	9.2539	8.61664	9.08408	9.35183	8.83899	9.15231	8.2477	9.41251	8.93063	9.30418	9.32545	9.1282	8.69686	8.99114	9.21195	9.17664	8.12767	8.66216	9.54288	9.27347	8.90542	9.23838	9.03856	9.13679	9.13088	9.22506	8.95698	9.52858
213239_at	PIBF1	6.9112	7.3667	7.23222	7.89656	6.46457	7.97008	7.49254	7.50042	7.95832	7.9244	7.09813	7.75168	7.59842	7.5521	8.04627	7.49933	7.70861	6.92582	7.54046	7.4706	7.9295	7.55848	7.94071	7.85135	7.66877	7.97154	7.95594	7.65752	7.64382	7.35529	7.46495	7.83819	7.76459	8.10739	7.64036	7.48387	7.67772	7.96755	8.05161	7.18493	7.91889	7.41095	7.58876	7.7962	7.9895	7.64313	7.46272	7.70579
205802_at	TRPC1	5.44546	5.30947	4.04085	4.68012	2.41591	6.21	5.48527	4.74728	4.83104	5.30679	3.94782	4.19795	4.86874	3.91518	5.89046	4.9634	4.51122	3.92507	4.58781	4.92957	4.67993	4.56143	4.56694	5.3707	4.89742	4.68426	5.89051	4.51363	5.9399	5.07883	5.46744	4.88168	5.57003	4.75025	5.08851	4.05481	5.67604	4.81515	4.73588	4.94314	5.32627	5.48796	5.71976	5.65577	5.09747	4.74614	6.41157	5.40995
212847_at	FUBP1	6.79197	7.02573	5.67821	6.23716	5.30249	5.60698	6.65799	7.04413	6.63589	6.98013	6.72564	6.91414	7.14469	7.01891	6.79596	6.62864	7.28289	6.19077	6.29396	6.11974	6.58567	6.38269	6.89855	6.63645	6.46743	6.72013	6.37563	6.57518	7.03734	7.3169	6.98147	6.58024	6.96821	7.62748	6.55668	6.43404	6.5511	6.61429	6.27645	6.24121	7.28478	7.56613	6.915	7.42469	6.51494	6.88836	7.22158	7.01958
210268_at	NFX1	5.2263	4.49147	4.19393	5.20228	5.11921	4.71839	5.39117	5.10771	5.52895	3.93455	4.82883	4.7199	5.82414	4.37521	4.92235	5.16901	4.36658	4.29528	5.13825	3.81115	4.45426	4.50832	4.68558	3.60797	5.04262	4.06282	4.16719	4.89235	5.0864	4.77298	4.25908	4.56748	4.83115	5.07013	4.78025	4.5723	5.43403	4.1269	4.29078	3.97768	5.19809	4.6785	4.05221	6.31205	4.63546	4.37392	5.65989	5.06076
212368_at	ZNF292	8.35031	8.0333	7.94035	8.35469	7.18821	8.0916	8.13025	7.90808	8.13552	8.40032	8.2371	8.73634	8.49966	8.05982	8.76411	7.94747	7.96795	7.80786	8.80837	8.29888	8.81375	8.78418	8.72792	8.45069	6.90553	8.95377	6.81466	8.86297	8.77721	8.54525	8.58075	8.60758	8.41121	9.05906	8.71847	8.36823	9.03183	7.99731	8.40895	8.1659	8.21808	8.91873	9.2172	8.4755	8.44134	8.70227	8.89543	8.59792
214235_at	CYP3A5	5.29536	4.10024	5.68612	6.04791	5.78545	4.38179	5.56531	5.29544	4.77413	4.81056	5.79787	4.72146	6.02975	5.72277	6.54477	5.14779	5.23964	5.7365	6.73738	5.79515	5.49744	6.63775	6.45034	5.18895	5.45859	4.89108	4.77979	5.15149	6.82507	6.45536	4.99707	6.47692	6.34945	6.70485	5.43211	6.25309	7.35447	5.92162	4.73826	5.39339	5.62082	5.34313	5.44693	6.84784	6.18484	4.61305	6.07154	6.02894
213624_at	SMPDL3A	8.37851	7.9176	8.7565	9.0439	8.98255	9.32958	8.83911	9.03393	7.96389	8.87351	8.39059	9.67513	8.13183	9.79636	8.92855	7.95432	9.5801	8.56559	9.32868	9.41539	9.59233	9.5662	9.51368	9.58641	9.31158	9.27614	9.79399	9.36266	9.2248	9.59444	9.50358	9.41603	9.18749	9.55233	8.90726	9.00574	9.07616	9.50016	9.18267	9.15824	9.26208	7.24917	9.32441	9.69619	9.29636	9.34526	9.32252	9.48371
220774_at	DYM	2.11275	2.02949	2.19623	2.26051	2.61861	2.56097	2.12809	2.5492	2.25536	2.4057	2.21894	2.19065	2.48389	3.0326	2.02519	2.51999	2.2307	2.32253	2.28908	2.14471	3.37202	2.68384	2.38091	2.29992	2.20327	2.34747	2.41712	2.359	2.37583	2.43019	2.00929	1.99495	2.28559	2.40279	2.11654	2.29954	2.63868	2.15896	2.40362	2.12956	2.49466	2.45753	2.38041	2.2316	2.20172	1.94946	2.13991	2.47141
210832_x_at	PTGER3	5.16216	4.33076	6.01328	5.1337	6.02448	5.75394	5.8732	4.88543	4.63435	4.47137	4.99482	4.75759	5.27628	5.46768	5.23936	4.86074	5.41585	6.14657	6.72132	5.6135	6.1298	5.43329	6.2253	5.36854	6.99009	5.82195	5.24666	5.64708	5.90149	5.90483	5.74191	5.16033	5.4247	6.16356	5.18694	5.27929	5.06965	5.3325	5.89847	5.41503	6.09023	4.9997	5.73551	5.12499	5.17234	4.77841	5.50022	6.0542
215239_x_at	ZNF273	6.884	6.85242	7.17632	7.52344	7.95094	7.87326	6.90991	6.59737	7.83675	7.70215	7.3464	8.26241	7.82098	8.23733	8.37244	7.97111	7.94492	7.29018	8.5638	8.21182	8.65922	8.92858	8.35625	8.26548	8.44978	8.17128	9.04266	8.54624	8.36728	8.87532	8.13245	8.26981	8.54058	9.73954	8.13073	7.72295	9.7962	8.55628	7.93873	7.49576	8.44973	7.49878	8.17311	9.99117	8.91912	8.44613	9.38401	8.8048
215228_at	NHLH2	4.11171	5.19268	5.57234	4.36004	5.92212	4.34615	5.79193	3.72849	3.99352	5.02375	5.52222	4.15154	5.28013	4.6728	4.03671	6.07511	4.14941	6.89669	4.79304	4.8093	4.18761	4.98977	6.03107	4.69694	4.56406	4.45006	6.46714	3.92686	4.49908	4.57669	5.25128	4.9141	5.06019	5.27544	4.17984	4.81715	4.23147	5.89881	5.40046	4.00031	4.55137	3.44944	5.33776	6.08057	4.88994	5.07624	5.27157	4.82455
205289_at	BMP2	6.25057	5.91145	5.40222	6.20336	5.87491	6.8301	6.86439	5.6756	6.73465	4.72337	6.6927	5.42811	5.96711	5.23642	5.53382	6.63191	5.32199	6.39673	6.86434	6.90031	7.39907	7.09882	7.55507	6.0994	5.76138	6.84254	5.80723	5.76777	6.40629	6.18635	6.46768	6.64328	6.94764	7.04872	5.95443	5.2222	6.20358	6.04944	6.09961	6.01183	5.96676	4.26404	5.38644	5.89624	5.66805	5.58051	6.33243	5.10299
217643_x_at	NA	6.00659	6.10387	6.23383	5.67138	5.92766	5.25326	5.94652	6.21058	6.6547	6.39017	6.40351	6.05116	6.6335	6.20744	6.7803	6.40272	5.66597	5.98948	6.41088	5.72839	6.00804	6.0886	6.07544	6.11691	5.45859	7.20748	6.68264	6.16033	6.79312	6.83215	7.01549	6.14385	6.78305	8.06254	7.17193	6.34049	7.01103	6.28121	6.27368	6.13806	6.12894	6.05267	7.54563	5.72097	7.72591	4.87915	6.96045	6.64705
222128_at	NSUN6	6.05004	6.83962	6.06306	6.35784	7.36127	6.51889	6.78639	5.99856	6.9871	6.76988	6.5833	6.45103	6.74152	6.39268	7.26404	6.89221	6.52627	6.45091	6.70391	6.31254	7.02992	6.42104	6.42571	6.02894	6.76437	6.6311	6.9063	6.6646	6.85443	7.04237	7.09561	6.83058	7.17817	7.64121	7.16239	5.994	7.05476	7.26864	6.72632	6.57331	6.84302	7.08045	6.97734	7.47171	6.8374	6.79128	7.31641	7.17109
204235_s_at	GULP1	5.1306	4.75385	5.59808	6.63595	4.52967	5.66806	5.45065	5.8796	3.38808	5.48643	4.71051	4.75385	3.73196	6.3903	6.05584	2.92035	5.91916	5.25034	5.87538	6.48287	6.40817	5.3026	5.78785	6.9488	5.40423	6.10383	6.23502	5.30338	4.78608	5.81124	4.51455	6.35964	5.57468	6.54342	5.48966	5.998	6.18008	5.49245	5.78816	6.67852	5.62473	5.55708	5.38841	5.08238	6.14376	5.84858	5.21523	6.36791
212911_at	DNAJC16	7.07084	7.08458	6.66189	6.56589	5.68319	6.79725	6.86833	7.72263	6.01642	7.05339	6.5182	7.19545	7.04713	7.48427	6.8801	6.67416	7.18021	6.79147	6.53145	6.72423	6.75135	7.07693	7.05083	7.02785	4.78057	6.50662	5.47187	7.01207	6.39148	6.98664	6.79409	6.89222	7.06695	6.45615	6.71828	6.59957	6.51193	6.718	7.13837	7.12066	7.05104	6.77219	6.66645	6.75821	6.86916	6.76992	7.11687	7.15175
219983_at	HRASLS	7.63975	7.24103	8.89964	8.19228	7.36814	5.27806	5.38707	6.30633	8.48081	7.14824	7.64947	4.73782	5.82005	6.72513	6.67456	7.37976	6.88944	8.84882	7.48387	7.99609	8.34154	6.76696	7.47572	6.21539	7.12109	7.54927	7.74224	7.28228	7.23395	7.44211	7.79955	7.5305	7.819	7.88358	6.73882	7.76341	8.20759	7.81405	8.26326	6.97437	6.82247	6.9106	7.82772	6.70687	7.85458	6.89853	7.05026	5.59083
221705_s_at	SIKE1	8.91379	9.13009	9.25903	9.23258	7.95923	8.61866	9.11887	8.98102	8.53164	9.34022	9.00368	9.16237	9.03992	9.27193	9.24408	8.79668	8.92861	9.19858	9.60875	9.44671	9.28137	9.13307	9.11687	9.01227	8.81485	9.1952	8.67334	9.34017	9.14709	9.44993	9.06662	9.61012	9.47882	9.65346	9.13568	9.21596	8.86904	8.94388	9.19315	9.13269	9.20426	9.0506	9.18543	9.32891	9.42321	9.0675	9.00626	9.21123
214234_s_at	CYP3A5	4.42582	3.59218	6.5564	5.40375	7.15687	3.57604	5.29602	4.40479	5.89759	4.24812	6.1505	4.31385	5.88278	4.79523	5.9125	5.01475	4.02053	5.66024	6.1364	5.929	5.93036	6.55063	5.62198	6.26576	6.69038	5.66232	6.51912	5.19777	6.12199	6.28409	4.93353	6.29062	6.02938	7.241	5.05073	5.30682	6.80317	5.93806	4.8009	6.26694	5.49554	4.35147	5.32914	8.0894	7.84498	4.87601	6.54379	5.29268
208711_s_at	CCND1	7.91182	7.30862	7.56131	6.56774	8.25559	6.94151	7.19781	7.59207	7.8018	7.82724	7.53607	7.85534	7.35813	7.53117	7.62221	7.68633	6.80742	8.01605	8.68045	8.41194	8.12217	8.55402	8.21697	8.53249	8.00104	8.41814	7.21996	8.50008	8.25146	8.05903	8.51637	8.27768	7.93834	7.77908	7.93312	7.71039	7.44121	8.4271	8.08966	8.1933	7.8138	8.23356	7.97191	8.36617	8.3699	8.06909	8.33176	7.84666
203347_s_at	MTF2	4.30576	6.22147	5.63932	6.03819	6.20572	6.05742	5.32789	5.86531	5.44741	6.58297	5.37955	6.05011	5.84263	5.87273	5.59533	5.79833	6.09454	5.12209	5.52173	5.24977	5.5681	5.7812	6.55449	5.17002	4.73156	5.73612	6.05119	5.59186	4.89051	5.94223	5.23074	5.64879	5.88653	5.99883	5.26231	5.21548	4.77817	5.06296	5.76317	5.11568	6.10833	4.75725	5.38005	5.74629	5.40418	5.99292	5.69234	5.39369
221014_s_at	RAB33B	6.57897	6.41525	5.95995	6.67487	6.41549	6.75423	6.71158	6.29516	5.49613	6.54531	6.46717	5.97716	6.05057	6.40061	6.52415	5.92493	6.07817	6.13462	6.63362	6.33073	6.6707	6.72149	7.64608	6.46692	7.22543	6.88168	6.5131	6.66742	6.16107	6.64814	6.20553	6.64876	6.63	6.98122	6.25526	5.81023	6.39991	6.85075	6.6367	6.41399	7.11634	5.95565	6.66915	6.68464	7.0087	6.15342	6.4599	6.06166
211310_at	EZH1	5.30188	5.14194	5.13439	6.07553	6.62538	6.8299	4.48182	5.40504	6.70461	4.68534	4.72371	5.36318	5.92706	5.90497	6.74109	5.99443	4.7183	3.43305	5.20371	5.60156	6.36781	5.34672	5.92053	6.27615	7.82621	5.39252	4.98778	6.67271	5.74972	6.80041	5.92852	5.73793	7.09297	6.82765	6.25167	4.1455	6.79387	5.5633	5.65324	4.53166	6.64056	6.60477	6.70011	7.65636	5.86244	6.21614	7.00461	6.64991
210867_at	CNOT4	6.249	5.84408	5.66821	6.26455	5.1286	5.0443	5.57556	5.81104	5.86025	5.50766	5.28373	5.50643	6.23511	6.6617	5.79745	4.80129	5.61612	4.8381	6.10315	5.98227	6.71004	6.48653	5.64258	5.95463	5.55641	5.99788	5.03852	6.59809	5.897	6.2792	6.20457	6.3991	5.96143	6.83214	6.99183	6.77603	6.12455	7.07941	6.7411	6.92138	6.45168	6.16006	6.03675	5.99273	5.71675	6.50393	5.72961	6.55948
210742_at	CDC14A	2.77336	2.90211	3.11634	2.5914	3.25675	2.6079	2.80523	2.43986	2.53417	2.55254	3.41556	2.70901	2.63231	2.81538	2.20346	2.76882	2.50861	3.44881	2.69971	2.49854	2.99148	2.82518	2.73158	2.76109	2.78313	2.63361	3.80687	3.13535	2.72606	2.95898	2.39876	2.61959	2.60906	2.98686	2.36006	3.69447	3.67632	2.65451	2.47765	4.74916	2.45546	3.32562	2.32932	3.16926	2.58144	2.66473	2.35818	2.80787
220149_at	C2orf54	6.55731	7.21885	8.42505	8.04746	8.65663	9.04804	7.67786	7.4475	7.24569	6.17239	8.05703	7.51171	7.01658	7.89589	7.5649	7.823	7.52652	8.69793	7.93257	8.66518	8.60387	9.39243	8.10662	8.75715	8.19108	8.07252	7.72027	8.39856	7.71826	8.58911	8.38956	9.06288	7.10005	8.41983	7.21244	8.85645	7.62866	9.0096	7.6817	8.8176	7.65567	6.20941	7.71779	7.45243	8.91196	7.50644	7.64841	7.62976
205229_s_at	COCH	8.57128	4.0713	6.44766	3.35076	4.25908	7.66364	8.48875	5.04165	4.64907	4.45133	4.10362	8.14628	6.7755	6.46057	5.2824	4.89719	6.59503	3.83317	7.49592	5.30649	4.79131	6.70716	6.18919	5.60862	6.4601	8.02793	6.51918	9.29593	8.41863	6.84347	8.12388	7.56902	5.12291	5.41032	8.97693	7.07345	6.52761	8.67004	7.39344	7.74561	7.77569	4.54893	8.55313	4.76739	4.64345	7.1276	7.72977	7.31419
217593_at	ZSCAN18	4.89518	4.67797	5.35823	4.88251	5.37289	5.03294	5.21514	4.16752	5.2436	4.25078	4.40829	5.11314	4.91946	4.23684	4.92666	5.46728	4.83759	4.96182	5.31542	5.45254	4.99599	5.46952	5.27847	4.9959	5.69586	5.58919	6.34196	4.99907	4.95455	5.00676	5.4033	5.18009	5.32164	4.98214	5.39602	5.09385	5.28072	4.95763	4.88357	4.98391	4.72182	5.11847	5.41951	5.05318	5.11379	5.29928	5.26033	4.98345
222286_at	SNAPC3	4.50768	5.84548	5.23296	5.79151	4.58588	4.34064	5.02803	5.1665	5.41342	5.34717	4.98754	5.81912	5.76086	4.92484	6.09523	5.78364	5.40073	5.06412	5.76418	5.7072	6.74972	6.42438	6.26151	5.77311	5.1314	5.27648	5.00716	4.93705	5.40882	6.04295	5.5623	6.17122	6.63268	5.96908	5.80788	5.39536	6.34121	5.63011	5.05707	5.05537	6.11543	6.86191	4.97497	5.48253	5.94663	5.39318	5.91733	6.57597
205500_at	C5	4.19527	3.60291	3.63512	4.31594	4.13396	2.94349	4.64641	4.43928	4.03965	3.41443	3.45255	4.62779	3.9119	5.07782	3.91456	3.811	4.48858	4.04383	5.06248	4.49008	4.75047	4.82449	4.92162	4.70161	4.88268	3.88101	3.74737	4.48102	4.55565	4.56847	5.11438	5.17375	4.95488	5.67329	4.7661	3.36245	5.49413	4.35807	4.11964	4.24607	4.80844	4.48629	4.30673	4.54322	4.77331	4.9096	4.96465	4.98988
202901_x_at	CTSS	5.30519	6.84154	4.68803	6.50328	6.09579	6.63173	7.58633	6.66651	5.4302	7.05776	5.88822	5.46746	5.33448	6.84308	6.38779	6.95646	6.06584	5.87547	5.38706	5.23066	6.27354	5.36598	4.90425	5.90737	6.71018	5.52702	6.23483	5.65455	5.54081	5.8305	5.65717	5.69345	6.35925	5.62111	5.72441	6.09792	5.18828	5.72928	6.11661	5.86309	6.5281	5.43719	6.01153	6.06573	5.94913	5.87009	5.01827	6.10106
213375_s_at	N4BP2L1	5.82775	8.07201	6.15025	7.27609	7.28712	6.82057	7.86262	7.311	6.27019	7.51791	5.76259	7.03022	6.91676	7.5185	8.32221	7.46915	7.60204	6.26369	7.82104	8.08514	8.18488	8.31345	7.88796	7.79841	7.95373	8.44407	8.7754	7.94154	8.06406	7.97107	8.03737	8.49225	8.07905	8.69578	7.46693	7.7133	7.92659	8.27987	8.49305	7.98869	7.91691	7.79132	8.12132	8.4142	8.15682	7.93447	7.51782	8.33772
222310_at	SCAF4	2.84765	3.06406	4.00538	3.71491	3.07367	4.7741	3.55449	2.80745	3.11921	3.61904	2.72683	3.99379	3.69323	3.15252	4.27922	4.36107	4.38788	2.45319	3.22478	3.00898	3.46138	3.82833	3.18364	2.77501	3.17908	3.55748	3.54351	3.29075	3.49556	3.3818	3.89154	2.92137	3.71397	3.02071	4.00915	3.52464	3.60911	3.72407	2.91763	3.00377	3.42893	3.49764	2.67521	4.01716	3.68523	3.43707	3.61375	3.78327
205613_at	SYT17	6.51456	5.79388	6.48646	6.68629	5.68698	5.61707	5.98045	6.25865	5.9511	5.81187	6.33626	5.92358	5.97537	6.54629	7.04366	5.9652	5.43467	5.61747	6.91576	7.43547	7.29816	7.47745	6.58091	6.76919	7.18919	7.35876	6.7216	6.39913	7.27723	7.34258	7.01297	6.33235	6.08308	6.39458	6.59651	6.88613	7.06341	7.06546	6.29639	6.58355	6.97329	7.06055	7.2227	7.34713	6.80795	6.68805	7.26849	7.11856
213582_at	ATP11A	5.8386	6.1141	6.31177	6.37671	5.45475	6.33067	6.52401	5.82491	5.84973	6.73703	5.70215	6.2833	5.9136	6.06379	6.03645	6.32306	6.26077	6.49872	6.25554	6.47573	6.18741	5.72892	6.2392	6.21588	5.59028	6.05084	5.70153	6.34464	6.38807	6.54719	6.5573	6.63485	6.36069	6.47506	5.95761	6.2463	6.21272	6.28836	6.11151	6.41399	6.47311	5.52857	5.86902	6.44884	6.6817	6.30563	6.61014	6.06258
206417_at	CNGA1	5.61968	4.76487	5.05955	4.47789	4.54297	3.88398	3.91805	4.2192	5.02394	4.07354	4.53625	4.63256	4.72105	5.00425	5.19192	4.05268	5.10234	3.8992	5.25388	5.84106	6.27849	5.12484	6.2582	4.99314	5.11953	6.51591	5.38789	5.43357	5.96349	6.57112	5.8492	5.83981	5.71498	5.25062	5.37202	5.32961	5.24353	5.63709	5.75307	5.85229	5.08623	6.0926	5.99896	6.4838	4.89377	5.20881	5.27763	5.20466
204519_s_at	PLLP	6.756	7.00094	7.23729	8.01752	8.21101	7.17179	6.46768	6.98299	7.43808	6.60288	6.78988	6.99422	6.80253	7.03259	8.01808	5.36275	6.80689	7.5495	8.47261	8.08149	8.8895	8.2943	9.20129	8.9043	9.34787	9.26537	9.63034	8.15101	9.00119	8.7838	8.29274	9.15153	8.61159	8.41552	7.80872	7.10999	8.37621	8.5015	8.18401	8.14328	7.81558	8.12715	8.93052	9.00945	9.00769	7.97649	8.97815	7.47267
36920_at	MTM1	7.20007	7.33859	7.37605	7.23543	7.03683	6.95972	7.26726	7.73097	7.05158	7.81372	7.48608	7.67152	7.41417	7.14917	6.69689	7.44023	7.23536	7.54172	7.06317	7.6571	7.65999	7.29938	7.36681	7.69923	6.38051	7.35944	7.63476	7.2201	6.84118	7.3159	6.98589	7.35417	7.16174	7.87669	6.95983	7.44239	7.34699	6.98886	7.45504	7.80128	7.35732	6.21115	7.30083	7.6719	6.78763	7.15438	7.0257	6.95552
204291_at	ZNF518A	6.16785	5.4503	5.67992	4.96936	4.88098	6.20312	5.9854	5.36104	3.81019	6.37984	5.33783	5.28694	5.26108	6.19846	5.69698	5.56142	5.67319	6.09069	5.70823	5.57003	5.34676	5.39443	4.88256	6.6409	5.246	5.8271	5.59634	5.56497	5.70882	5.747	5.80663	5.90944	6.28252	5.84521	5.03708	5.21112	5.74961	6.13867	5.63011	6.12734	5.37404	5.43067	5.68074	6.07378	5.59504	5.48894	5.56048	6.09808
216006_at	NA	3.03368	2.35687	2.65763	3.39592	2.36606	3.63302	2.99972	2.43929	2.73792	3.65287	2.86036	3.12645	3.10795	2.88531	3.61138	3.07906	2.43032	2.66869	2.58591	2.43435	3.27248	3.90315	3.31726	2.55185	2.64841	2.89828	2.51337	2.87696	3.239	3.16718	3.46487	3.03281	2.74699	3.2018	3.34844	2.64671	3.18388	2.82051	2.74778	2.41505	2.85029	3.38678	3.08796	4.64895	2.8459	3.06714	2.57591	2.85456
218911_at	YEATS4	7.58742	7.65638	6.5122	7.41936	7.91564	7.02196	7.60003	7.20396	6.67441	7.23018	7.07964	7.29563	6.86357	7.26954	6.70272	6.85092	7.36984	7.46603	7.24783	7.35761	7.08447	6.70932	7.68231	7.13436	7.69707	7.03361	7.06153	6.75509	6.31578	7.20588	6.71943	7.47096	7.05663	7.68503	7.00191	7.20498	6.73551	6.64117	7.11282	7.35211	7.36404	6.81279	6.77251	7.20725	7.21693	6.90726	6.3855	6.42607
221208_s_at	MSANTD2	3.90982	3.84416	3.4016	4.86437	2.87291	4.82404	3.91833	4.40605	3.5663	3.90113	3.24655	3.56379	3.79041	3.73785	4.3867	4.20179	3.74322	4.21114	4.05416	4.29257	3.39207	3.54768	4.68776	3.86051	4.36915	3.67969	4.24898	3.8703	4.49825	3.98978	3.90312	3.26728	4.00098	3.1157	4.17855	3.10124	4.19913	3.59902	3.54675	3.59559	3.98413	3.76932	3.55847	4.72425	3.98262	3.60372	4.77653	3.67201
206552_s_at	TAC1	2.64574	6.12745	2.02519	2.36051	1.75282	1.78595	2.36692	1.74921	2.77176	2.01259	2.2284	1.87297	1.76879	1.85343	2.97261	1.85437	2.49255	1.84078	3.88481	3.75354	2.87355	2.20608	3.4658	2.28055	2.8598	3.45837	3.544	2.1771	2.49762	2.75385	3.89816	2.36877	3.23834	3.08763	2.66995	2.48283	1.93596	2.51193	4.0198	1.84512	1.95212	2.5367	2.46306	3.58177	2.02974	2.56982	2.59551	1.8369
217856_at	RBM8A	8.29517	7.81891	8.32916	7.90018	7.72503	8.12178	8.15471	8.15169	8.14395	7.9945	7.85069	8.07385	7.97268	8	8.81321	7.91099	8.57965	7.75758	8.86047	8.42707	8.59417	9.07969	8.50684	8.68358	7.93182	8.63333	7.38881	8.35892	8.60824	8.52386	8.70914	8.51722	8.76344	8.20077	8.60408	8.16628	8.17265	8.82325	8.30761	7.91738	8.3773	8.61316	8.63437	8.19072	8.32387	8.30417	7.99721	8.06172
218877_s_at	TRMT11	7.12919	7.93539	7.23729	7.7355	7.8724	7.4672	7.79348	7.29017	7.55442	8.37377	7.26516	8.02317	7.98806	8.23725	8.02738	8.68122	8.25619	7.54273	7.81199	7.68864	7.39601	7.50894	7.9692	8.14838	8.41556	7.6953	8.12001	7.85811	7.9728	7.90855	8.12374	7.89165	8.06292	8.27678	7.94288	7.50571	8.08752	7.40419	7.75401	7.74852	7.74613	8.53902	8.34756	8.0875	7.91626	7.93113	8.02684	8.15003
217671_at	NA	1.83733	1.68506	1.8695	2.18269	2.328	2.06578	2.16115	1.96264	2.17708	2.36657	1.85289	1.75106	2.1428	2.06685	2.53325	2.16711	2.16711	1.93687	1.88558	2.01337	1.57727	1.90747	2.49139	2.76659	2.23333	1.85345	2.57453	1.99981	2.5764	2.13626	2.06923	2.41716	2.06923	2.49845	2.35819	1.9898	2.68237	2.07688	2.4262	1.94553	2.12304	2.01506	2.31154	2.49636	2.45201	2.11524	2.28369	2.1496
214850_at	SMA4	6.78493	6.77617	5.90169	6.94076	6.82756	6.23546	6.67235	6.49896	6.87456	6.70058	6.4171	7.09162	6.56046	6.4652	7.65506	6.71497	6.90376	6.19308	6.9428	6.8984	7.48445	7.48662	6.5308	6.72633	6.95767	6.81341	6.48599	6.98754	7.32953	7.39035	7.14723	6.77279	7.12936	7.9942	7.47845	6.94801	7.87975	7.22673	7.16991	6.84996	6.88985	7.87046	7.04554	7.01736	7.15125	6.99937	7.21478	7.48779
215483_at	AKAP9	3.32171	3.24573	3.33703	4.16917	3.92343	4.31912	2.87524	3.89409	4.76916	4.04941	3.19668	4.08169	4.15594	2.99437	4.49744	3.72525	2.51103	4.22947	3.85367	3.47323	3.12761	3.19704	4.01967	3.78069	3.42488	3.35915	5.07028	3.5283	4.27906	4.32204	4.04854	3.76669	4.03522	4.53826	3.45291	4.04943	3.8265	3.15846	2.18074	4.33101	2.80652	4.48218	4.09854	4.8248	4.21373	3.9706	4.23895	4.59904
213094_at	ADGRG6	6.92586	6.9645	7.59476	7.65287	6.23653	7.25327	6.81603	7.51362	6.77174	8.00021	6.30722	7.74241	7.08574	8.06275	7.42537	6.2121	7.69941	7.16259	8.26709	8.19198	8.26028	8.89594	8.69139	8.11468	7.49476	8.3163	8.09931	7.71698	8.32763	8.61367	7.98623	7.75115	8.11467	8.86084	7.70255	7.39845	7.86345	8.44848	7.78806	7.49205	8.13321	6.77135	8.34624	8.11427	7.24513	8.00351	7.51488	8.28282
214925_s_at	SPTAN1	6.59292	6.84056	6.22913	6.43764	7.30279	6.9275	6.8446	5.71744	8.26824	7.05832	6.54422	6.81318	7.49776	6.17449	7.69403	8.13138	6.65417	6.19371	7.41205	6.58747	6.32704	7.95108	6.85817	6.82321	7.689	6.28009	8.1554	7.0067	7.37305	7.55423	7.2939	6.28124	7.74228	6.94418	7.56971	6.14652	8.5481	6.80413	6.16169	5.99779	7.1705	7.47537	7.38102	8.79397	8.08125	6.394	8.3195	7.42781
222151_s_at	CEP63	7.83084	7.42059	7.76532	7.78944	7.71843	7.06127	7.56355	7.45822	7.7766	8.15188	7.19717	7.93142	7.45216	7.64523	8.0303	7.5264	7.4605	7.47423	7.79882	8.00441	8.01558	7.36899	7.15699	7.32871	7.1721	7.28932	7.38198	7.63214	7.67547	7.61633	7.67679	7.88701	7.24545	7.93686	7.70499	7.51549	7.40976	7.30785	7.13316	7.11124	7.64466	7.83636	7.78824	7.9709	7.73834	7.74659	7.25632	7.31201
222214_at	NA	2.98044	3.92905	3.10432	3.19267	3.07002	2.77272	2.92925	2.58179	3.89288	3.00408	2.80002	3.24949	3.19104	2.78046	2.90162	2.92984	2.71034	2.71365	3.44122	2.60155	2.78929	3.61723	3.39942	3.05621	2.77256	3.27861	2.96815	2.84389	2.6004	3.04763	3.3788	2.77092	3.01134	3.69717	3.63768	3.00587	3.52143	2.97612	3.80667	2.59961	2.89479	2.82524	2.93952	3.25185	3.27946	3.06383	2.86266	2.73913
204798_at	MYB	6.35304	7.4461	7.54691	7.29423	5.77669	7.03741	7.38081	6.62695	6.27834	7.99042	6.94444	7.67272	7.18226	7.34277	7.38862	7.16888	7.57389	7.71292	7.83378	7.82278	6.77128	8.10906	8.64137	8.25474	8.4374	8.70106	8.47741	7.63571	7.39738	8.33474	7.95985	9.32657	7.89965	8.61684	7.50485	7.74905	7.71984	8.70363	8.48543	8.02549	7.71058	7.50626	8.23014	8.17392	8.64573	7.74945	6.80828	7.81914
221892_at	H6PD	6.78811	7.72235	7.445	7.11158	6.74077	6.73125	7.59392	7.41636	6.94343	7.25227	6.47356	7.61986	7.00819	7.01272	7.86519	7.56206	7.36386	6.81426	7.95621	7.98938	8.07353	7.7986	7.45558	7.69685	6.85475	8.11241	6.9955	8.00398	7.6357	7.48849	7.85901	7.64393	7.73572	9.10546	7.43614	7.68255	7.71461	8.25198	7.60757	7.8115	7.68643	7.87691	8.3488	7.48094	7.61202	7.69909	8.08448	7.59377
206069_s_at	ACADL	4.27051	2.94223	2.81723	3.14062	2.75441	3.10405	3.03614	2.81462	3.97283	2.4886	2.79934	2.18841	2.65115	2.39053	3.47556	2.83379	2.93732	2.589	4.31018	3.87279	4.60326	3.74586	4.35183	2.72186	4.37128	4.34773	3.68799	3.5908	3.95353	4.1708	3.74454	2.96382	4.64003	4.08949	4.07153	2.72587	4.55659	4.80719	4.88395	3.43403	4.2547	5.23162	3.09928	5.02127	3.10347	4.18766	4.04725	3.82434
219518_s_at	ELL3	6.89204	6.96427	7.35502	7.40816	7.70598	6.58501	6.80025	6.83342	6.80224	7.11924	6.60941	7.31042	7.38237	7.65297	7.47534	6.89396	7.26321	7.21127	7.85036	8.09094	7.9488	7.73978	8.1407	7.84511	7.86038	7.40629	7.29371	7.79079	7.45165	7.99606	8.06121	8.1997	7.90527	8.55374	7.05361	6.76455	7.43149	7.96135	7.79428	6.5668	7.6993	6.49575	7.4443	7.89011	8.37294	7.68723	7.71314	7.3872
204201_s_at	PTPN13	9.15846	7.96953	8.46385	8.18142	7.81436	8.96026	8.5837	7.58137	8.64374	8.34738	8.4339	8.06211	8.63484	8.32887	8.69108	8.08563	7.87073	8.43456	9.08192	9.0731	8.65823	9.18188	9.25079	8.79729	8.54119	9.14091	8.948	8.97055	9.19153	9.43605	8.71722	8.70225	9.5931	9.87553	8.43992	8.61165	8.60676	9.03715	8.83051	8.22223	8.8114	7.29947	8.62914	9.0087	8.40548	8.46509	9.27501	8.62643
205141_at	ANG	6.83034	6.76213	7.17498	6.98683	6.53109	7.25001	6.54586	6.32008	6.96538	6.26526	6.56262	6.69361	6.87668	7.5956	7.31095	5.36824	6.8246	6.63318	7.79483	7.37712	7.41946	8.00523	8.5711	7.16733	8.1883	7.87609	8.00877	7.41002	8.11021	7.33073	7.75386	7.57182	8.10016	6.97173	7.69138	7.24178	7.49961	7.65957	7.28023	6.97322	7.37116	7.61483	7.63252	7.06656	7.29319	7.6876	7.18966	7.72262
211721_s_at	ZNF551	4.86353	4.57438	5.38567	4.58663	4.37601	4.99202	5.3065	5.13342	5.07792	5.18468	4.92095	4.87683	5.09104	5.22877	5.57307	4.63257	5.53814	4.58783	5.05671	5.64875	6.49884	6.53394	5.79728	5.9581	4.94876	6.19024	5.16966	5.31366	4.98527	6.0615	5.63382	5.23984	4.6139	5.65859	5.42628	5.51721	5.57972	6.19184	5.78514	5.55565	5.42281	5.37021	4.40673	4.23445	5.29205	4.77377	4.76629	5.6414
218513_at	TMA16	7.13516	7.15886	6.93428	6.6454	7.42725	6.74104	7.06801	6.95979	6.01336	7.5618	7.06103	6.7655	7.21602	7.11723	6.72335	6.72477	6.99357	7.03298	7.10847	7.27525	6.7289	7.1019	7.14007	7.37129	7.92617	6.75014	7.82209	7.21692	7.47734	7.83183	6.72594	7.514	7.41447	7.53702	7.04952	6.83485	6.48505	6.97638	7.07369	6.68475	7.40038	7.00996	7.16305	7.43012	7.48364	6.85884	6.76627	7.31046
212065_s_at	USP34	8.09898	7.32413	7.47588	7.50558	5.97529	7.20617	7.221	7.68435	8.1085	7.54558	7.6959	8.01282	7.79693	7.81008	7.84176	7.07062	8.0611	7.68299	7.79121	7.34208	7.84563	7.61045	7.9333	7.37499	6.4041	7.7663	7.00689	7.69257	7.90462	7.82866	7.72645	7.92204	7.95914	7.93991	7.5037	7.49028	7.33731	7.66208	7.53102	7.35371	7.87814	8.05661	7.89634	7.56078	7.5328	7.64786	7.76283	7.77596
206239_s_at	SPINK1	3.87148	3.31739	3.55279	3.5153	3.67413	4.64863	3.56778	2.95158	2.86773	2.80305	3.37511	3.1435	4.07752	3.17872	3.62178	2.74706	2.86679	3.71943	4.5682	3.16919	4.30488	4.85897	4.02401	3.35481	5.06081	3.54485	3.70562	3.37413	4.47167	5.15192	3.07514	3.44322	4.04478	3.25523	2.98685	3.29631	3.06168	3.49732	3.89369	2.96399	3.01073	3.54976	3.51861	2.87959	3.48338	3.65862	4.80249	3.25296
204369_at	PIK3CA	9.63978	8.97605	9.20308	9.19453	8.37919	8.9225	9.4339	9.17398	8.91526	8.99933	8.71321	8.73792	8.84816	8.77723	9.16113	8.86105	8.74138	9.02793	9.3245	9.51838	9.64027	9.1524	9.39688	9.48407	8.79	9.32724	8.62678	9.05004	8.81004	9.22755	9.19432	9.45776	9.3198	9.62705	9.19742	9.31899	9.30629	9.221	9.6015	9.39577	9.11672	9.31957	9.3351	8.82459	9.26738	9.16783	8.75349	9.1705
210222_s_at	RTN1	6.05736	5.88983	5.59558	6.79645	5.89923	5.9086	6.97014	5.967	5.86418	7.64361	4.73407	6.35075	5.56307	6.46248	6.24176	6.87802	6.15114	5.9045	6.41176	6.70472	6.58849	6.12857	6.05752	5.9361	6.38401	6.47032	6.193	6.64052	5.77504	5.75781	7.33485	6.43398	7.91997	5.89932	6.77646	6.9992	6.795	7.36994	6.17854	6.78391	6.41435	5.81335	6.54311	6.7195	6.01937	7.16475	5.91977	6.45715
213388_at	NA	6.22892	5.77164	6.17989	6.02339	5.95777	5.96175	6.52914	6.109	5.73067	6.28788	4.80957	5.29832	5.87851	5.91024	7.02372	6.12573	6.03142	5.332	6.69106	7.09853	6.99865	6.2819	6.24995	6.70568	5.98141	6.80262	6.54238	6.33086	6.62503	6.51578	7.08128	6.84026	6.15166	7.74701	5.58472	6.28235	6.41255	7.13946	6.30175	6.37717	7.12868	6.87601	7.41716	6.93292	6.67987	6.66004	6.91603	6.69523
205063_at	GEMIN2	7.60811	7.7747	7.61028	8.11491	7.41249	8.0683	7.83539	7.98651	7.71905	8.5448	7.63619	8.28697	8.13842	7.27949	7.67833	7.91434	7.70725	8.00188	8.16517	7.98658	7.58889	7.76453	8.06738	8.15337	8.24816	7.65823	8.29165	7.91989	7.50865	7.97639	7.79719	7.58419	7.94297	7.6235	7.67982	7.59043	7.37191	7.62962	8.24868	7.61278	7.69743	7.40488	7.66841	8.21561	7.87338	7.15709	7.7767	7.84811
218929_at	CDKN2AIP	8.67864	8.36386	8.33545	7.73088	7.61938	8.21925	8.23977	8.32213	7.92168	8.37108	8.58702	8.28967	8.47989	8.28629	7.97618	8.36419	8.19334	8.53807	7.98873	8.0717	8.29677	8.14894	8.30082	8.49561	7.6355	7.99119	7.25611	7.96988	7.84619	8.39161	7.95872	8.36516	8.11383	8.51688	8.2116	8.08179	7.69539	8.24679	8.66931	8.45782	8.13697	8.15716	8.20748	8.01969	8.25481	8.0326	7.90402	8.32694
215046_at	KANSL1L	7.64548	7.93366	7.72863	8.00538	6.53518	7.2599	8.37122	8.20759	7.67993	8.28616	7.09037	7.6272	8.79577	7.76679	8.67778	8.58138	7.56119	7.79314	8.61055	8.10388	8.5143	8.90369	8.23833	8.19373	7.53404	7.9379	7.4359	8.48545	8.57826	8.76051	8.77024	8.44435	8.35636	9.59732	8.53296	8.0514	9.20383	8.6976	8.73023	8.42112	8.24962	9.10438	8.57754	8.67721	8.38669	7.64067	8.00563	8.75769
222282_at	NA	4.75934	4.93205	4.67047	6.39175	3.75613	5.27284	5.6599	5.09257	6.04002	4.95686	5.55723	5.69894	6.31183	5.50177	6.12122	6.39395	4.38521	5.10906	6.06722	6.13407	5.43103	6.04022	4.40599	5.50178	5.22095	5.02562	4.21032	5.37318	6.07461	6.25997	5.71383	5.02821	5.76956	7.60756	5.72223	6.17827	7.24949	5.79212	4.89287	5.5126	5.69466	6.41075	5.9098	6.70905	5.96484	5.01659	6.05355	6.29988
213626_at	CBR4	6.15295	6.29332	5.65958	6.03899	5.26324	5.76399	6.17599	6.11776	5.37061	6.05971	4.84492	5.99108	5.53976	6.44677	6.12689	6.02784	6.11973	5.9745	5.88443	6.25022	5.99381	5.96702	6.03858	6.03319	5.86183	5.69045	5.33814	5.73969	6.10257	6.33864	5.86937	6.13488	6.1668	6.89709	6.1545	5.67679	6.09357	6.08982	6.08926	6.21583	6.28156	6.37789	6.16205	6.39095	6.08916	6.29586	6.50934	6.45303
212935_at	MCF2L	6.05355	6.18906	5.50353	6.14537	6.61974	5.88278	5.90507	6.69395	6.08808	6.95679	5.58082	6.97994	6.78533	6.99826	7.0203	6.74598	7.07903	6.78981	6.91073	6.62152	6.67156	7.46844	6.82651	7.40757	6.60785	7.3134	7.3572	7.04958	7.19502	6.70898	7.25088	7.12616	7.09743	6.69784	6.68963	6.64014	5.54383	7.42458	6.89146	6.93471	7.11228	6.61978	7.04091	7.18026	7.04126	7.30652	6.85157	7.28365
204840_s_at	EEA1	9.2244	8.74383	9.16277	9.45652	8.54834	9.10324	9.01285	9.17672	9.12571	9.44538	9.53627	9.45112	9.21641	9.23095	9.51103	9.1575	9.25208	9.59503	9.4645	8.95619	9.24968	9.31746	9.32333	9.59172	8.7877	9.40527	8.38547	9.67377	9.1273	9.53187	9.40629	9.87275	9.59833	9.46312	9.05084	9.34655	9.01383	9.32927	9.38557	9.43041	9.7668	9.30054	9.44974	9.19568	9.38535	9.38244	9.15543	9.09548
213742_at	SRSF11	5.89576	6.307	5.98517	6.32448	7.1769	7.34272	6.01683	5.58847	7.62037	6.56284	6.11937	7.37388	7.74337	6.68324	7.24994	6.90939	6.51952	6.31264	6.73069	6.27997	6.57335	7.47723	6.4418	6.73929	7.54273	6.6979	5.58769	6.19936	7.3133	7.25048	6.38923	6.65169	7.46592	7.80402	6.75607	6.15751	7.94396	6.46975	6.37648	6.49797	6.96714	7.10948	6.40867	7.72846	7.54726	6.64671	7.75741	7.45196
203427_at	ASF1A	7.10123	6.96741	6.37193	6.35292	6.27993	6.41389	6.6609	6.67373	6.53027	6.97925	6.6177	7.15444	6.70346	7.19623	6.5214	6.11698	6.89276	6.57922	6.73143	6.68471	6.4057	6.71922	6.79671	6.67917	6.4142	6.54408	7.33389	6.8145	6.81335	7.16935	6.44545	7.08039	6.7709	7.11815	6.59589	6.27085	6.30815	6.85791	6.269	6.59774	6.94929	6.32486	6.49359	6.89966	6.32471	6.89349	6.6756	7.09
205791_x_at	ZNF230	6.88682	6.98523	6.77893	6.64506	6.38799	6.52223	6.80392	7.00748	6.45661	7.02923	6.67836	6.63621	7.17927	6.65634	6.84815	6.93309	6.7938	6.09971	6.71693	7.33027	6.78487	7.31438	7.20552	7.12298	6.52644	7.25089	6.54795	6.83982	6.93704	6.94381	7.5927	7.09202	6.84138	7.38033	6.80812	6.73876	6.9711	7.35797	7.12909	7.22816	6.64169	6.7782	7.25211	7.32308	6.55796	6.56061	6.90378	7.06626
210701_at	CFDP1	3.07451	4.01035	5.62627	4.12691	3.51015	3.3452	4.07819	4.49824	4.44087	4.59107	4.53481	3.59409	4.14531	4.49902	4.48741	3.36078	3.92427	3.85308	4.61374	4.00969	5.40853	4.52344	5.06306	2.99712	2.83977	4.40748	3.77853	4.47974	4.46396	4.29007	4.37883	3.78295	4.00576	7.31796	4.58575	4.41111	5.92373	5.18406	4.03577	4.62017	3.6052	5.59389	3.61227	3.60563	4.63941	4.37547	3.54185	4.73492
203799_at	NA	7.738	8.20818	6.40931	7.97076	6.7965	7.04044	8.32067	7.55887	7.03875	7.64681	7.43044	7.36359	7.69995	7.55342	8.73545	7.30243	7.96958	5.8407	7.4985	7.29329	7.67102	7.16761	6.99966	7.98492	8.33094	7.55866	7.0716	7.80324	7.91259	6.88762	7.65163	7.18634	9.11542	7.59595	7.76431	7.6948	7.66777	8.2664	7.91655	8.19351	8.18342	8.63433	7.82754	8.24587	7.73337	8.11097	7.34554	7.76413
210306_at	L3MBTL1	2.93308	2.92108	3.92171	3.98378	4.40338	3.89732	3.58243	3.06013	2.98886	3.65648	3.12457	2.65258	3.57127	3.75478	4.53375	3.70155	3.45275	3.67341	3.96131	3.62017	3.13815	3.96814	3.56025	3.50984	3.68162	3.38004	3.81065	3.42508	3.65433	3.38368	3.12126	3.81011	4.06617	5.75453	4.25984	3.87085	4.39684	4.73979	3.66961	3.5493	3.21162	5.22556	4.03806	4.59765	4.28386	3.30471	4.2968	3.94409
209289_at	NFIB	8.19312	8.29735	8.21187	8.10018	6.87848	7.08929	8.04433	8.04254	8.29991	7.12517	7.70533	8.4551	7.78843	8.5697	9.4292	7.0794	8.90678	7.42063	8.25839	8.51881	8.28843	8.53056	8.92578	8.59856	6.64567	9.03786	7.10438	8.83051	9.05979	8.36041	8.72324	8.44473	8.82366	8.93987	9.01766	8.48618	9.1665	8.4864	8.63984	8.47655	8.93987	9.57734	9.03701	8.46204	8.11116	8.85949	9.20516	9.14363
214876_s_at	TUBGCP5	5.52762	6.05481	5.33942	5.78127	4.73686	3.96146	5.80305	5.8672	6.06061	5.50447	5.54108	6.13759	5.33117	5.36045	5.35096	5.6634	5.07128	5.42241	4.20817	5.3316	5.07179	6.18557	4.92769	4.66558	4.88774	4.80868	6.99226	4.22641	5.47793	5.69676	5.30522	5.0179	4.47007	5.80988	5.58597	5.76382	5.513	5.5985	5.48186	5.55023	5.59829	5.15816	5.52946	5.65749	5.09255	5.04683	5.54076	5.80145
208797_s_at	GOLGA8A	7.99068	8.67037	9.04531	9.10489	9.34419	8.28888	7.9315	8.96254	10.2256	9.50137	7.9528	8.70615	9.47685	9.01491	10.0269	9.91559	9.47691	7.94651	8.75653	8.87226	9.13431	9.44917	8.27183	8.18029	9.40178	8.93991	8.40877	8.73037	9.20736	9.53571	9.26688	8.40847	9.37874	10.7717	9.50496	9.02643	10.1382	9.01073	8.67823	8.49091	9.41922	10.4761	8.95445	10.6394	9.53875	8.71851	10.3851	10.1838
220777_at	KIF13A	3.52987	3.46101	3.07104	4.4771	2.58676	3.30802	4.0037	3.65703	3.84451	4.49486	3.79351	3.82842	4.24488	3.41349	4.72126	4.4236	3.46895	2.90453	4.20622	4.02212	3.12249	5.05638	5.31409	3.18674	3.93434	2.44652	3.52115	3.1466	4.3526	4.36071	3.2556	2.76495	4.19407	5.66859	3.84276	3.44974	3.42575	3.15681	3.10605	3.56895	2.54728	3.57993	4.16918	4.8621	3.30033	2.95134	4.47399	4.61855
213684_s_at	PDLIM5	3.26202	4.70396	4.44575	3.6759	5.1761	6.79538	4.35877	3.47493	5.23024	3.39275	3.85278	4.3385	4.60082	2.84601	4.60787	4.70836	3.87448	4.09677	4.77061	4.43692	3.99532	3.72883	5.75367	4.98486	3.44861	3.56996	4.18309	3.31541	5.78668	4.14704	3.22793	2.98584	4.11697	3.72097	4.47871	3.27159	4.67832	5.085	3.91315	3.60213	4.7232	3.2601	4.88828	5.87457	5.67616	3.39696	6.22868	4.19788
214321_at	NOV	6.34126	7.24582	5.77304	6.55695	5.65044	6.50829	6.62966	5.62856	6.27524	6.0262	4.89336	5.23723	5.91921	5.61094	7.5744	6.58723	6.86984	6.33156	6.48373	6.60993	7.50974	6.23849	6.64413	6.61679	7.01811	7.6075	7.50484	5.90862	7.35249	6.0177	6.24297	6.13604	7.81349	6.53846	7.16346	6.18989	7.17985	6.80074	6.89016	5.87196	6.91551	8.92666	7.14646	6.91952	6.03777	6.29897	6.91809	6.4677
209674_at	CRY1	4.95324	7.20051	5.7733	5.48705	5.73538	7.26362	6.41237	6.24338	6.18629	6.2316	5.92579	5.54031	5.79756	5.83084	6.03231	6.26564	6.05912	6.17467	5.1769	6.07565	6.04866	6.67666	6.616	6.07664	6.98281	6.3175	6.566	5.91759	5.24691	6.1398	5.76395	5.27849	6.99729	6.87003	5.50913	5.72808	4.55654	6.60397	6.51961	5.69112	6.26965	6.06162	6.04668	6.78128	5.4813	5.59592	5.58748	6.12833
215344_at	NA	4.78092	4.95955	5.40266	4.92586	4.3372	4.99454	4.13598	4.89611	4.61138	5.12379	4.55013	4.7065	4.77056	5.08215	4.91021	4.44674	4.56222	4.53135	5.19576	4.8569	4.82772	4.33647	5.10926	4.74064	4.53162	5.25363	5.21841	4.26999	5.14218	5.12098	4.56121	4.7336	4.35822	5.39925	5.74517	4.82528	7.17237	4.72297	6.11729	5.23082	4.4878	5.05834	5.36035	4.829	4.46569	4.77857	5.01137	5.11509
208015_at	SMAD1	4.12714	4.57655	4.51031	4.48563	4.24972	5.02343	4.42092	4.59018	4.75978	4.55986	4.34643	4.51693	4.77233	4.75774	4.90298	5.26403	4.56209	4.69295	5.23162	3.79257	4.72129	5.3746	5.08534	4.17728	4.27983	4.53141	4.66258	4.59812	4.62348	4.70396	5.21996	4.57389	4.99194	4.95191	5.16339	3.99962	5.17924	5.16702	4.85389	4.47666	4.83349	4.57027	4.5567	5.6908	5.06127	4.76872	4.45729	5.35405
215389_s_at	TNNT2	7.84584	7.34569	7.52435	7.97209	7.78933	7.75729	7.70584	7.15894	8.39944	8.4328	7.24839	8.07093	7.78453	6.8684	7.60816	9.0597	7.15385	7.9462	9.6597	8.33817	9.7014	8.26144	8.95581	8.19364	8.71699	8.83916	7.90111	8.19459	8.14713	8.68421	8.26007	8.63942	8.77847	7.95813	8.24762	7.98725	8.97963	8.36633	8.4012	7.55854	7.909	7.11611	8.637	9.34159	9.02601	7.96015	9.30463	7.93648
209314_s_at	HBS1L	7.71728	7.5663	7.29864	7.13602	7.80505	7.90865	7.74873	7.63207	7.3686	8.10717	7.67508	8.13703	7.81457	7.8228	7.13083	7.79635	7.53432	8.27422	7.21353	7.48093	7.31716	7.23095	7.88962	7.49571	8.2601	7.39965	7.58006	7.3925	7.50983	7.81904	7.16141	7.47681	7.53684	7.60855	7.42351	7.32031	7.32677	7.70233	7.62763	7.38661	7.7195	7.10062	7.62995	7.42077	7.79592	7.47	7.7703	7.51237
206500_s_at	MIS18BP1	8.96865	8.90613	9.1697	9.58757	8.98223	8.50676	9.41488	9.56663	9.09965	10.2349	8.91777	9.51636	9.47305	9.17257	9.68453	8.5578	9.18155	9.25624	9.50828	9.50764	9.72337	9.84319	9.32652	9.64351	9.06736	9.34209	8.93631	9.26228	9.06895	9.53319	9.09872	9.99462	9.04464	9.99774	9.28921	9.4463	9.66618	9.63097	9.5894	9.21307	9.42031	9.19421	9.37056	9.52076	9.15125	9.25075	9.27047	9.299
220432_s_at	CYP39A1	6.72342	4.56321	6.88404	6.34543	5.48924	6.50126	5.48488	6.16123	5.13198	5.56229	4.92364	6.05945	5.14228	6.52488	5.9163	5.97953	6.0789	4.73597	7.71934	7.32361	7.25145	7.93597	8.32661	6.26838	7.69509	6.70516	7.60511	6.53937	6.65926	7.54352	6.57676	5.65803	5.98606	7.1444	6.09286	6.02849	6.07332	7.60819	7.34448	5.44736	6.80385	4.79453	6.31826	5.85406	5.6801	5.97339	5.37697	6.74322
205911_at	PTH1R	6.86269	6.51629	6.72879	6.46631	7.21868	6.83748	6.29388	6.59273	6.5699	7.06296	6.61779	6.75884	6.6705	6.87754	6.60741	6.63152	6.59701	6.6677	6.39303	6.53501	6.69407	6.30485	6.29703	6.33755	6.94408	6.36174	6.64713	6.98714	6.55616	6.58577	6.81589	6.50822	6.47889	6.10847	6.66504	6.51941	6.57317	6.55041	6.52957	6.3116	6.44021	6.60545	6.60753	7.11832	6.68807	6.83962	6.72323	6.95595
215212_at	NA	4.35583	4.53581	3.94123	4.53193	5.15993	3.97854	4.25107	3.89504	4.39467	4.29426	4.45481	4.39371	4.08165	4.28009	4.55797	4.85328	4.19117	4.08342	4.52297	4.18972	4.81379	4.71914	4.63275	4.20983	4.44247	4.5004	4.33639	4.68977	4.36611	4.4517	4.10529	3.99832	4.44014	5.68859	5.0214	4.43278	4.9506	4.14208	4.35014	3.80641	4.25963	4.36776	4.54377	4.50634	4.47928	4.79579	4.67403	4.39845
34031_i_at	KRIT1	3.92914	3.57853	4.0454	4.65293	2.28675	4.26367	3.79395	4.7153	3.64384	4.41169	4.56509	4.23937	3.71867	4.09933	4.26118	4.17774	4.00708	4.50274	3.9298	3.67636	5.36443	3.77313	3.71556	4.60075	3.76526	3.52059	7.14493	3.57715	3.64576	3.82927	4.02168	4.54049	4.33197	4.9172	4.00631	3.57237	3.91969	4.23588	4.21806	4.10833	4.48357	3.85205	4.83799	3.82738	3.81598	3.9333	4.02225	4.40587
219644_at	CEP83	5.25642	5.0691	4.95481	5.5275	5.72776	5.34943	5.82073	5.17515	5.0115	6.32813	4.98153	5.14344	5.62911	5.72841	5.76467	5.61626	4.76241	5.32352	5.24031	4.00694	5.36741	5.30323	5.69989	5.08782	5.32928	4.75124	5.81842	5.06727	5.65935	5.74545	4.87308	5.60261	5.36829	5.37028	5.74718	4.70508	5.9528	5.23365	5.60138	4.93433	5.64909	4.7836	5.24866	5.69602	5.61639	4.81697	6.00491	5.28461
201753_s_at	ADD3	8.02289	7.78494	7.88755	7.8817	7.24928	7.47869	8.677	8.33342	7.70269	7.48781	7.29119	7.67218	7.87915	8.44665	8.9981	6.19491	7.89931	6.67737	8.37336	8.73715	8.8609	8.39793	8.52806	8.8288	8.35885	8.7007	7.82302	8.54422	8.54082	8.45089	8.7813	8.38967	8.82974	8.66625	8.57818	8.6358	8.6417	8.82403	8.71999	8.62569	8.75009	9.17667	8.7404	8.45332	8.98703	8.41817	7.92908	8.73121
222043_at	CLU	6.30259	6.99528	6.45481	5.80809	6.2601	4.6398	7.6042	5.92455	7.51266	6.548	6.5249	5.52287	7.08752	6.97495	7.6922	5.03511	6.96798	5.76334	6.65389	6.57755	6.83658	6.67661	5.83689	6.98041	7.32948	6.9939	7.42088	7.3843	7.25788	6.04339	7.3417	6.45495	7.53067	6.87937	6.64087	6.63398	5.85021	7.20763	7.31592	6.75945	7.38507	8.22249	7.39398	6.95169	6.32551	7.06141	7.21684	7.43281
216609_at	TXN	11.4251	10.9841	11.3542	11.2513	11.7226	11.9008	10.7999	11.4236	11.1876	11.3585	11.1968	11.4453	11.2341	11.6555	10.9505	11.2668	11.6512	11.572	11.3342	11.3432	11.0679	11.563	11.348	11.105	11.9411	11.1219	11.638	11.1549	11.1213	11.5876	11.1007	11.3075	11.2206	11.4673	11.0551	11.1914	11.1211	11.6149	10.924	10.9583	11.5238	10.3267	10.9472	11.1105	11.3098	11.1418	11.0637	11.2472
217894_at	KCTD3	8.09602	8.46864	8.33748	8.44918	8.69964	7.96589	8.91355	8.07871	8.75285	8.83115	8.43971	8.29661	8.80636	8.11653	8.57634	7.36034	8.21302	8.6018	8.43537	8.68842	8.88735	8.35457	8.39694	9.01612	8.10776	8.92639	7.76461	8.08778	8.33786	8.63125	8.28649	8.74487	8.59207	8.69695	8.25941	8.36185	8.66055	8.7242	8.69031	9.09454	8.57293	8.66291	8.71676	8.71478	8.78291	8.3554	8.59829	8.41357
221249_s_at	FAM117A	7.40625	7.0627	7.36518	7.01714	6.43173	6.66269	7.84109	7.52998	6.93734	7.13741	7.04427	7.13542	7.1824	7.66081	8.21494	8.042	7.29859	7.30412	8.13828	7.80296	8.73861	7.54587	8.48641	7.80915	8.33502	8.35598	7.5658	7.80668	8.40285	7.76085	8.68041	7.84194	7.5195	7.00884	7.66575	7.64816	8.15863	8.3871	8.37448	7.56176	7.49911	7.42508	7.77493	8.19653	7.66032	8.24652	8.85644	7.75402
212036_s_at	PNN	10.3089	10.5763	10.5964	10.6585	9.68548	9.86288	10.3258	10.7631	10.7392	10.8376	10.4296	10.8312	11.262	10.3073	10.9239	10.7413	10.6078	10.2552	10.8312	10.6801	10.8046	10.9905	10.6409	10.9379	10.6259	10.5694	9.4905	10.6693	10.6865	10.78	10.8532	10.7792	10.7901	11.5049	10.7943	10.5979	11.1565	10.5799	10.4941	10.526	10.6601	11.0215	10.5645	11.0525	10.7809	10.5494	10.9589	10.8465
201691_s_at	TPD52	7.37203	7.36488	7.43355	7.92869	6.71788	6.96224	6.88584	7.25534	6.85486	7.48491	6.60596	8.15838	7.35318	7.39657	7.63351	6.21931	7.43334	6.75981	7.9766	8.17053	8.61335	8.40572	8.12718	8.14502	6.86062	7.56993	7.89168	7.99157	7.5366	8.14831	7.92901	8.09408	7.3737	8.46158	7.39309	7.60024	7.82208	7.81416	7.22609	7.94338	6.93186	7.51404	8.10102	8.2284	7.86669	7.98934	7.88988	7.19071
202973_x_at	FAM13A	6.71447	7.40591	7.36782	6.97889	5.35668	7.08419	7.57706	7.06445	6.94007	6.57226	6.73965	6.36509	7.23517	7.43412	9.04723	6.05298	7.48548	7.1118	6.61461	7.65539	7.962	6.80243	7.44009	7.98654	6.3849	8.17346	7.07369	7.40391	7.41408	7.14103	6.775	7.90769	8.21044	8.22715	7.34316	7.6328	8.0305	7.72153	7.90673	7.99649	7.92081	8.94886	8.08473	7.8504	8.41344	8.03881	7.87152	8.34566
212706_at	NA	8.02747	8.97509	9.08505	7.73142	7.84367	7.84625	8.06606	9.2769	8.10919	7.75315	7.91286	8.52267	9.53992	9.07093	8.83997	8.56534	8.48469	8.23278	8.63419	9.23698	8.29606	8.78465	8.54502	8.84627	8.89751	8.58673	7.92157	8.53028	9.46191	8.83125	8.2548	8.62626	8.43306	9.39266	8.62987	9.64767	8.11802	8.89769	8.25027	8.76695	9.47132	8.46975	8.3814	8.51702	8.57684	8.47173	9.62753	8.8541
221675_s_at	CHPT1	9.64843	10.1009	9.95779	9.71229	9.54843	9.32134	9.76091	10.5019	10.2915	10.0189	9.34069	10.7022	10.037	10.852	11.371	8.70789	10.8216	8.7512	10.0975	10.3806	10.419	9.78873	10.1191	11.1009	10.9651	10.829	10.7781	10.7117	10.8584	10.115	10.0328	9.96963	10.3871	10.8417	10.601	10.4028	10.4561	10.2753	10.4355	10.9326	10.8849	11.3985	10.8603	10.5202	10.5921	11.0036	10.5566	10.9518
209309_at	AZGP1	11.599	11.4289	12.0717	11.6408	11.8345	11.3214	11.484	11.7638	11.5538	9.16491	11.7551	11.7877	11.5451	12.053	11.3359	11.35	11.8099	11.9421	11.9553	11.9654	11.8356	11.5636	11.6971	12.0285	11.8662	11.8361	11.3748	11.9699	11.5591	11.8802	11.4291	11.9523	11.8678	11.8343	11.5313	12.0786	11.4406	11.6399	11.78	11.9946	11.7359	11.4478	11.4633	10.1785	11.9043	11.5625	11.5945	11.8159
204909_at	DDX6	10.5222	10.306	10.5727	10.4304	9.82235	10.4292	10.4496	10.6088	10.059	10.777	11.0373	10.5112	10.8096	10.5399	10.5788	10.2954	10.5055	10.6284	10.6572	10.5873	10.6295	10.6242	10.5447	10.5638	9.37791	10.6218	9.56169	10.6563	10.6673	10.613	10.375	10.7583	10.4782	10.9688	10.4642	10.5912	10.3672	10.4958	10.4914	10.4118	10.6327	10.8109	10.4342	10.494	10.562	10.5917	10.3017	10.4864
210361_s_at	ELF2	7.01212	7.40424	6.55013	7.09831	7.43758	7.09813	7.28637	6.88293	7.26388	7.27764	7.26413	6.73209	7.03824	6.92437	7.19334	7.27978	6.88291	7.06956	7.25891	7.19084	7.05705	7.05882	7.5687	7.16325	7.55117	7.35427	6.90345	6.75716	7.19301	7.24258	7.26744	7.32785	7.4463	7.65398	7.05904	7.26474	6.98487	7.0623	7.50073	7.43496	6.96606	7.08879	7.57572	7.56811	7.33014	6.71274	6.91634	7.03909
203187_at	DOCK1	7.50581	7.98878	7.43222	7.97766	6.98743	7.30549	8.11637	8.37108	7.7678	7.41264	7.79271	7.45319	7.56095	7.67946	8.45058	7.95936	7.73676	7.49987	7.61909	7.89701	8.40158	8.25959	8.06142	8.03415	8.27125	8.29235	7.43074	7.66972	7.91883	7.91222	8.18814	8.21445	8.04939	9.14296	7.42842	7.66785	8.19279	7.9154	8.20655	8.37692	8.23285	8.89519	8.08476	8.02445	7.60444	8.04814	8.31371	8.12813
205841_at	JAK2	4.58208	5.84109	5.64251	5.15857	3.863	5.61407	5.3815	5.76014	4.94913	4.95988	5.09307	5.30604	5.22329	5.6807	6.13977	5.95831	5.57261	5.8095	5.7613	5.42493	6.30545	5.63465	6.26573	6.03481	4.32178	5.85962	5.51032	5.85037	6.27497	5.67949	6.27607	6.26974	5.95825	6.19276	5.32703	5.83168	6.31204	6.25656	5.82516	5.94402	5.61292	4.84319	6.24132	7.09895	5.8119	6.351	5.54075	5.30469
219023_at	AP1AR	6.56604	7.03762	6.53478	6.53555	5.4339	6.05379	6.51201	6.37074	6.05592	6.14297	5.91387	5.74827	6.23647	6.37254	6.17052	6.21251	6.42171	6.47254	6.17934	6.21222	6.36443	6.04274	6.43077	6.03436	5.80483	6.29773	5.68914	6.06751	5.86958	6.06046	6.03225	6.46713	6.08819	6.25995	6.00216	5.75849	6.09302	6.22004	6.36231	6.0134	6.3155	5.73298	6.17734	6.1828	6.22674	5.78654	5.80878	6.02503
210556_at	NFATC3	2.04068	1.94241	2.04202	2.25237	1.82245	2.14253	1.9989	2.1305	1.84419	2.00929	1.98947	1.9491	2.91392	2.29745	2.48593	1.86316	1.92489	1.94225	1.70581	2.18091	1.82948	2.57849	2.21953	2.07291	2.13302	1.78085	2.11237	1.88704	1.81828	2.32549	2.22039	2.34825	1.90999	2.20867	2.16801	2.6719	2.62775	2.28673	1.85588	1.8867	1.7686	2.02766	2.3883	1.81828	1.92522	1.87902	2.44356	2.17318
218602_s_at	HAUS6	4.60199	4.94217	5.18638	5.02028	4.58784	4.81661	5.16295	5.45647	4.79102	5.07201	5.09124	4.86529	5.05663	4.89447	5.04995	5.07294	5.18008	4.99977	5.20048	5.21713	5.08731	5.45039	5.11069	4.80301	4.46306	5.37142	4.65905	4.7326	5.18643	5.30696	4.80068	5.00629	4.36566	5.41897	5.1324	5.17129	4.90222	5.52007	5.62081	5.25063	5.02453	4.717	5.01333	4.86386	5.05478	4.99333	5.39824	4.9681
211386_at	NA	3.81192	3.8282	4.09167	5.09288	4.70035	4.42048	5.134	4.15582	5.38981	5.33881	4.68368	4.8918	4.99638	3.93233	5.14823	5.64708	4.42185	4.39349	4.11937	4.25512	4.32066	4.67346	3.60447	3.64958	4.87207	4.18847	4.83519	4.5849	4.70667	5.06874	4.14563	4.62494	4.59219	5.52065	4.23385	4.31181	5.67976	5.46432	3.98284	4.081	4.18914	4.85049	4.20815	5.45584	4.62333	4.44787	4.87517	4.7317
222364_at	SLC44A1	7.82459	6.9369	6.46493	6.8059	6.06503	6.90271	6.7058	6.9328	6.8736	6.30455	7.22277	7.01709	7.12017	7.32509	7.29823	6.32297	6.91142	7.07478	7.46106	7.40259	7.52206	7.0699	6.63924	6.80161	6.2046	7.42536	6.75047	7.12291	7.67807	7.28376	7.10995	7.31505	7.76128	7.16277	7.45823	6.73078	7.19931	7.267	6.94222	7.7717	7.15465	7.16003	7.73327	6.79877	6.25995	7.14847	7.38307	7.60512
214071_at	GNAL	7.48395	6.75191	6.21383	6.05672	3.69936	5.70947	6.19795	6.63477	6.49307	6.76304	7.33187	6.45968	6.39511	6.10545	7.642	6.26802	7.21679	4.9869	6.42845	6.60474	6.89088	6.42542	6.43796	7.60402	6.95441	7.29564	6.34566	6.95165	6.99356	6.76817	7.05421	6.35857	6.71718	7.11524	7.19162	6.56599	6.84036	6.84661	6.70874	7.27855	7.22802	7.58572	7.38698	7.31991	7.48762	6.9284	6.45886	6.3672
218706_s_at	GRAMD3	8.73861	8.52321	8.70402	9.08908	9.0813	8.93188	8.84972	8.31426	8.57265	7.62252	8.6064	8.79518	8.68659	8.66867	8.57114	9.0727	8.51481	8.70056	8.96633	8.76194	8.51169	8.86241	9.17586	8.47273	8.74673	8.87405	9.5022	8.97252	8.76222	9.02331	8.87734	8.79904	9.14884	8.43406	8.64407	8.48448	8.37207	8.70485	8.76959	8.49943	8.62147	8.59021	8.54736	8.59814	8.64838	8.85776	8.54813	9.11286
213430_at	RUFY3	5.87404	5.61845	6.55905	6.67655	5.3212	6.05063	6.15628	6.03767	6.0973	5.81693	6.49969	6.35683	5.70207	6.33957	6.10431	5.60975	6.04737	5.97457	6.30561	5.761	6.10477	6.10753	6.42226	6.52795	5.15363	5.98663	6.05831	5.97411	6.20484	6.35558	6.44096	6.32501	5.65484	7.1286	6.24442	5.87495	6.60941	5.80732	6.33024	6.47561	5.72864	5.70824	6.54277	6.82039	6.71139	5.82494	6.52151	6.15094
212107_s_at	DHX9	8.14789	8.36368	7.85118	7.99105	7.58018	7.44606	8.27674	8.31499	8.28849	8.76245	8.13336	8.37486	8.49381	7.59889	7.82063	7.77361	8.00082	8.42675	7.92736	8.07033	7.9133	8.02595	7.46968	8.1065	7.91798	8.53177	5.29042	7.74588	7.87823	8.50802	7.27982	7.75121	7.68087	8.09034	7.91585	8.12575	8.22649	7.85988	8.21632	8.44336	7.65475	8.11955	7.74006	8.04462	7.50012	8.13087	7.53164	7.68993
214369_s_at	RASGRP2	4.44017	4.08161	3.77052	5.0289	4.35998	4.09779	4.27649	4.01419	4.61049	4.26994	4.88612	3.77489	4.21582	3.77034	4.04499	5.92324	4.09941	4.07706	4.06992	4.10356	4.21365	3.90206	4.04186	3.96179	5.1831	3.56257	4.37548	4.21234	4.34057	4.16	3.86415	4.1482	4.39778	3.74469	4.06664	4.42981	3.8401	4.86993	4.0198	4.05685	4.46853	4.82141	3.74094	4.03462	4.10531	4.88093	5.32117	4.22175
206858_s_at	HOXC6	5.44012	5.82682	5.53993	6.03907	5.09417	5.56145	5.42916	4.64875	5.08906	5.5194	5.14758	4.91161	5.52965	4.20909	6.2846	4.82679	3.20692	5.58904	6.12631	6.57437	5.10832	6.36618	5.98057	6.42619	6.37578	6.0183	6.24085	5.98241	6.95075	6.31761	6.57186	6.78073	5.95296	6.52035	6.57978	5.80346	6.22658	6.19626	6.64363	6.02423	6.73676	7.44641	7.21079	6.04326	5.63805	6.44837	6.77132	6.55761
212943_at	C2CD5	8.44692	9.29856	8.75592	9.00187	8.10009	8.98889	9.17276	9.40618	7.65757	9.17694	8.2198	9.09428	9.18091	9.24442	9.35559	8.98324	9.11666	8.18536	9.04223	8.94474	9.4792	9.33627	9.31815	9.24778	9.31968	8.42369	9.01842	9.00323	9.36862	9.423	9.32674	9.46402	9.68797	10.0843	9.1479	9.1862	9.41151	9.25343	9.24572	9.24901	9.42503	9.73397	8.80714	9.29396	9.24851	9.19414	9.34648	9.67279
218031_s_at	FOXN3	8.7748	8.94176	8.66295	9.02998	8.26384	7.9647	8.67284	8.60195	8.10194	8.60304	8.86676	8.42633	8.77984	8.39756	9.28137	8.19038	8.44482	8.78082	9.2758	9.14487	9.63119	9.40877	9.00445	9.0935	8.63832	9.68355	8.53595	9.50174	9.50081	9.00482	9.37873	9.52241	9.47949	9.77653	8.73163	9.09227	9.09888	9.37078	9.33716	8.98038	9.24825	8.62928	9.39667	9.1642	9.2236	9.0859	9.4363	8.83401
209293_x_at	ID4	6.18069	5.85769	6.40796	6.07694	6.06956	5.92674	6.2006	6.06069	6.15345	5.56383	6.25971	5.76791	6.04933	5.75604	6.2637	6.09722	5.79909	5.97992	6.78327	6.14079	6.39037	6.20759	7.22999	6.31193	7.0263	7.07602	6.5989	6.12265	6.65488	6.15823	6.38191	6.24136	6.62017	5.69533	6.35208	6.39142	6.45422	6.31788	6.38102	6.03214	5.86759	6.49775	6.25727	6.3892	6.45281	6.47243	6.61929	5.99003
222313_at	NA	3.48215	3.02437	2.84245	4.11263	2.87364	3.82701	3.56696	3.43318	4.41023	4.30054	2.98471	3.81189	5.01801	3.74309	4.41025	4.3288	3.48608	4.13147	3.28291	3.38902	3.77512	3.5594	3.83085	3.66648	3.95088	3.43205	3.544	3.38981	3.71864	4.38383	3.66877	3.78745	3.89722	4.77914	4.26561	3.72266	4.49014	3.4565	2.9548	3.72281	3.8607	3.85809	4.05596	4.35966	4.02692	3.61108	3.80887	4.23662
214764_at	RRP15	6.44505	5.7536	5.52606	5.63148	3.63429	4.70119	6.0471	6.00086	6.13181	5.96742	5.57395	5.94106	6.00867	5.54724	6.29665	5.34084	6.22493	5.92239	6.09868	6.34248	6.27736	6.25194	6.25166	6.17947	6.70953	6.11316	5.11125	5.78821	6.12632	6.17832	6.22586	6.26301	6.59211	6.47958	5.89521	5.73942	5.41671	6.13171	5.92651	5.88421	6.50512	6.51407	6.32528	6.06286	5.91794	6.10525	6.53473	6.54538
217813_s_at	SPIN1	9.11344	9.27559	9.00224	9.26363	8.65075	8.69948	9.18317	9.34452	9.13567	9.39249	9.09478	9.01251	9.29788	8.77902	9.17265	8.70888	8.90676	8.90234	8.57791	9.56482	9.38265	8.87307	9.14604	8.94778	8.69355	9.24932	7.93559	9.12607	9.02708	8.70934	9.17276	9.26745	9.35417	9.39345	8.87181	9.37709	9.31028	9.0616	9.13371	9.5815	9.14405	9.20121	8.99232	9.17336	9.01579	9.04467	8.92134	8.71739
209315_at	HBS1L	4.72523	5.70582	4.92652	6.21459	3.55381	4.67082	5.78253	5.26111	6.4065	6.13324	6.25104	6.12614	6.26583	6.14255	6.66856	6.89036	6.30413	5.97031	5.78011	6.08117	6.54965	6.50606	5.82748	5.49884	5.51284	6.3121	4.70967	5.7885	6.83977	6.04693	6.90739	6.03428	5.98203	7.66911	5.58076	6.30732	7.42005	6.13558	6.15377	5.08136	5.90087	6.62424	6.31038	6.29078	5.77101	5.42556	5.77807	6.30308
210479_s_at	RORA	11.3175	10.7928	11.9949	10.9784	11.104	11.6053	11.7158	10.9417	11.4682	10.0318	11.2321	11.1183	11.2574	11.3018	10.8826	10.9807	11.0821	11.3943	11.8812	11.9575	11.8268	11.6982	12.1145	11.0337	10.8332	11.7337	10.8373	11.6387	11.3764	11.5207	11.6016	11.2492	11.473	12.3037	11.3067	11.7388	11.5907	11.6044	11.8707	10.7906	11.1845	8.78667	11.1456	11.2007	11.2711	11.3269	11.3176	11.2187
219825_at	CYP26B1	9.80713	10.0036	8.6012	8.51178	9.48812	8.35002	8.72691	8.86954	9.73275	8.028	10.5167	8.27499	8.94164	8.23392	8.66741	9.06322	8.80174	10.181	9.20401	9.91093	10.0141	9.70358	9.97058	11.2343	8.72082	9.31823	7.39619	9.62242	9.78089	9.697	9.62264	10.921	9.93533	9.54703	9.01349	9.75584	9.94563	9.77402	9.30618	10.9162	9.67696	8.53171	9.49546	9.38157	10.2982	8.90669	9.38657	8.98625
205887_x_at	MSH3	7.02747	7.50783	7.47365	7.32677	7.30423	7.42288	7.63822	7.67555	7.39699	7.93367	7.2834	8.09288	7.65409	7.68266	7.60609	7.39105	7.40354	7.44343	7.81181	7.51742	7.56934	7.79167	7.54331	7.96157	7.24363	7.52504	7.53796	7.88813	7.08557	7.92165	7.53377	7.59969	7.53915	7.92271	7.98957	7.59742	7.52323	7.58937	7.73305	7.55666	7.78225	7.72915	7.36328	7.41714	7.75932	7.60852	7.32519	8.09964
211248_s_at	CHRD	4.04753	4.38262	4.22123	4.79872	4.6895	4.64794	4.38083	3.93144	4.48521	4.0996	4.57425	4.43061	4.4835	4.14499	4.24112	4.71535	4.16058	4.10476	4.12786	4.25872	4.1431	4.10822	3.83798	4.30742	4.81782	4.33072	5.48428	4.31843	4.5464	3.56073	4.36364	4.53485	4.60295	3.88281	3.89336	4.53514	4.23147	4.39664	4.0844	4.5368	4.765	4.43821	5.19672	4.75265	4.62522	4.74345	4.13568	4.36867
201719_s_at	EPB41L2	9.97242	10.9813	9.44648	10.0737	9.90636	10.7342	10.806	10.6994	10.6726	10.5905	10.2563	9.84703	10.7337	10.6105	11.6039	10.6027	10.5811	9.72462	10.1463	10.6191	10.5303	10.3923	9.99595	10.6273	11.3443	10.9567	10.745	10.7699	11.129	10.106	11.0975	10.6866	10.915	10.0263	10.7122	10.6029	10.8718	10.8209	10.7182	10.5579	11.1459	11.7692	11.3834	11.1448	10.9824	10.7812	10.8405	11.315
218236_s_at	PRKD3	6.82562	6.73599	6.67382	6.89234	6.72572	6.11939	7.38328	6.25567	6.78279	6.6915	6.76414	6.2169	6.81528	6.80811	7.30958	6.72417	6.92623	6.59856	6.46508	6.5882	6.83442	6.72254	6.6555	6.45795	6.63655	6.89602	5.27083	6.92488	7.13074	7.00234	7.18735	6.98667	7.43249	6.8581	6.94681	6.94837	6.98487	7.43956	6.85107	6.61086	7.45128	7.17272	7.12395	7.46404	7.07445	6.86134	7.38511	7.00051
216756_at	NA	3.68888	3.40348	3.61345	4.13098	4.97421	4.19272	4.20187	3.63387	3.95423	3.77136	4.14718	3.9846	4.08171	3.77865	3.91426	3.87128	3.36906	4.05465	4.22626	4.27671	3.63083	4.03914	4.04129	3.83219	4.1973	3.78218	4.29725	3.822	4.16367	3.94733	3.84031	4.00901	3.89267	4.53943	4.0995	3.92045	4.03637	3.75257	4.08913	3.4579	4.11239	4.17009	3.61676	5.14416	3.85285	3.97317	4.82915	3.56941
207623_at	ABCF2	8.40791	8.39822	8.42441	8.29312	8.55299	8.28366	7.84143	7.95898	8.38573	8.38071	8.34664	8.16272	8.67697	8.51458	9.57858	8.2248	8.19186	8.45801	9.19823	9.07475	10.1742	10.0878	8.76633	8.61532	9.30983	9.35975	8.61348	8.82247	9.61588	8.76021	8.81418	9.26927	9.15144	8.56507	8.2083	8.6386	9.04565	9.52901	8.2447	8.38166	8.76021	8.2948	9.22262	9.57063	8.7548	8.41991	9.20582	8.73254
208476_s_at	FRMD4A	7.05925	7.24076	6.94076	7.02014	6.8283	7.05205	7.76335	7.38456	7.45553	7.43228	7.02339	7.26856	7.58613	7.03301	7.56446	7.71885	7.05186	7.82655	8.40766	7.35747	7.40218	8.04243	7.57548	7.54151	6.85511	7.78132	7.73685	8.08013	8.18813	7.60452	8.48996	7.71893	7.63985	7.73659	8.09126	7.70099	7.39388	8.52375	7.94045	7.62022	7.46334	7.36033	7.48004	7.93989	7.46985	7.80544	8.26945	7.55599
202979_s_at	CREBZF	5.86148	5.82404	5.99568	6.18498	6.86613	7.09006	6.61172	6.72361	6.28055	7.14514	6.21128	6.96216	7.14768	6.97648	6.89522	7.25778	6.61759	6.5274	6.37462	6.39048	6.61179	6.7477	6.79914	6.61245	7.02706	6.61228	6.74099	6.67781	7.08088	7.26361	6.8268	6.87035	7.22211	7.95968	6.27311	6.13184	6.80564	6.1105	6.86138	6.53865	7.03519	6.97923	6.31719	8.11874	7.17877	7.07703	7.50064	7.27263
214786_at	MAP3K1	7.94326	7.83244	8.2286	7.93219	6.81393	7.78462	8.00747	8.05773	8.05633	8.21631	8.64572	8.51651	8.07707	8.28805	8.28984	7.76319	7.80882	8.12626	8.97775	8.063	8.27505	8.56395	8.53507	8.59973	7.03898	8.51249	8.2631	8.22245	8.53318	8.73853	8.27347	8.60225	8.43607	8.68785	8.37261	8.68775	7.71753	8.34853	8.53631	8.38179	8.40315	7.80089	8.40807	8.28729	8.5229	8.30755	8.28609	8.28898
203485_at	RTN1	6.89664	6.56101	5.67747	7.33844	7.9255	6.73806	7.81348	7.12701	6.65013	8.35198	5.02539	7.41662	6.53449	7.6809	7.58751	8.13617	7.03227	5.46555	7.12586	7.30486	7.18564	6.79015	7.5274	7.0994	7.20463	7.09961	8.0206	7.77852	6.60262	6.48885	7.76857	7.43353	9.17175	7.67917	7.317	7.96218	7.80697	7.87751	7.53028	7.42929	7.81786	6.80083	7.14204	8.40479	7.63051	8.00298	7.36413	7.80092
219658_at	PTCD2	4.73418	3.98498	3.61787	3.44127	3.78408	4.42216	4.14941	4.66812	4.00398	4.603	2.85697	4.25614	3.81823	4.23274	3.96334	2.80699	3.76473	3.96981	5.52756	3.9982	4.15663	4.30858	2.93576	4.12144	3.20162	3.73344	3.91742	4.68718	4.68155	4.78151	4.07956	3.71679	4.25627	5.08534	3.26933	3.44501	2.52284	3.79684	4.16827	4.41491	4.63668	3.97413	3.2215	3.15604	3.54182	3.65918	3.15529	4.18958
217164_at	NA	3.60754	3.53571	4.03121	4.86342	3.4312	5.10105	3.87465	4.71973	4.81189	5.03291	5.68986	3.5446	5.13552	3.72634	4.9888	5.3041	3.53953	4.0075	4.80893	3.8095	3.10914	4.96936	4.74382	3.87629	3.39255	3.17537	3.05901	4.63921	4.25286	5.36763	5.32949	3.74244	4.13472	5.88147	4.17984	4.05586	4.6693	4.9531	4.36384	4.87308	4.20363	4.35714	3.76543	4.72509	5.70501	4.30905	4.21924	4.93974
210711_at	LINC00260	2.91689	2.59432	3.20865	3.00745	3.49975	2.26735	2.71795	2.76992	3.07117	2.77029	3.09728	2.94948	3.26242	2.5474	2.94808	2.85015	2.50557	3.19858	2.91689	2.90496	2.75287	3.44747	2.97124	2.80133	3.36699	2.8421	3.25748	3.25442	3.06725	3.06114	2.94457	2.8081	3.01753	2.9604	2.86208	2.86208	3.09227	2.73222	2.94929	3.21357	3.13915	3.36789	2.91201	3.23497	2.7673	2.62322	2.71739	2.55964
215567_at	FCF1	2.78132	2.84322	3.02576	3.1452	3.11212	3.80176	3.06735	2.66086	4.4315	3.14002	3.13036	3.2719	3.22026	2.94808	2.99134	2.88882	3.04905	2.83893	2.53704	3.26255	3.05219	3.07003	2.92614	3.04739	3.07322	2.56596	3.91121	2.5454	3.30822	3.00285	3.77382	3.26485	2.9134	4.10915	3.07231	2.85383	3.30831	3.01819	2.67797	2.5971	2.78366	2.64608	3.68406	3.31631	3.10632	2.45902	3.37382	2.86592
219355_at	CXorf57	4.43439	4.36894	4.56122	4.45642	4.48592	4.74326	4.4773	4.88446	4.84892	4.98166	5.05091	4.44193	4.3605	5.09612	4.4436	4.6001	4.93237	4.82485	4.79161	4.68634	4.52881	4.86405	4.43224	4.68881	4.7489	4.65172	3.91742	4.42755	4.41508	4.66494	4.04955	4.67607	4.7322	4.84511	4.20592	4.98034	5.22744	5.20156	5.24952	4.58886	4.41938	4.13874	4.41426	4.74415	4.9647	4.7928	4.99752	4.68304
207474_at	SNRK	2.10391	2.91758	3.04966	2.8104	2.31043	2.34791	4.33396	2.11683	3.53101	2.25318	2.67788	2.69891	2.85857	2.77038	3.37778	2.9232	2.47859	2.65013	3.17221	2.60755	4.56878	3.61492	3.79624	2.21727	3.17007	3.67176	3.08999	2.69823	3.90017	3.18488	2.77184	2.36148	2.85844	4.36296	4.34395	3.48459	4.98885	3.03564	3.38866	2.45356	3.23336	3.3061	2.76556	4.21092	2.80528	2.07516	2.8475	2.79826
219925_at	ZMYM6	9.11426	9.42681	9.48715	9.30798	9.14097	8.98827	9.16289	9.57994	9.26789	9.33597	9.02374	9.06863	9.53994	8.94345	9.24922	9.33069	9.01827	9.36878	9.15419	9.30606	9.1307	9.53926	8.60191	9.25769	9.48074	9.30699	9.55106	8.98637	9.10165	9.47013	9.27223	9.59344	9.02939	9.97336	8.70408	9.54041	9.71213	9.1847	9.20572	9.35038	9.37737	9.23027	9.46184	9.69936	9.50647	9.1554	9.30411	9.36043
202259_s_at	N4BP2L2	6.65348	6.79409	6.51545	7.27868	6.08202	7.436	6.91534	6.49731	6.92236	7.03828	6.95446	7.09287	7.27017	7.08844	7.60147	6.60603	6.92745	5.9404	7.54571	7.3437	7.6042	7.90826	7.8981	6.85115	7.68623	7.43108	7.21994	7.65843	7.72549	7.68362	6.96609	7.37101	7.58871	8.84595	7.42869	7.47956	7.86787	7.87303	7.38314	7.36244	7.27244	8.28092	7.7601	7.99235	7.77072	7.5772	8.01085	7.89405
210374_x_at	PTGER3	5.44887	4.23791	6.25606	5.19832	6.56325	5.35354	6.05377	4.9478	4.79953	4.29571	5.65538	5.12347	5.34371	5.6177	5.15846	5.09394	5.69764	5.9224	6.71481	5.68163	5.90927	5.57435	6.12599	5.38081	6.79665	6.18696	5.69513	5.81837	5.47172	6.15601	5.94093	5.49802	5.50919	6.30518	5.22244	5.8886	5.2513	5.85971	6.14923	5.8281	6.05473	5.07145	5.61937	5.17411	5.67979	4.80489	5.26117	5.78961
207302_at	SGCG	4.44559	4.54358	4.57233	2.96411	5.75178	4.18942	5.93276	4.20685	4.51908	4.18155	5.07482	4.42789	4.63864	4.59628	6.97923	6.62333	5.92532	5.14306	6.32676	4.68559	5.79884	6.49423	5.5771	6.06431	8.14094	6.32952	6.21886	5.19522	7.01131	4.9388	6.95395	6.72857	7.85191	6.16063	5.97665	5.50174	6.67254	7.45392	6.18993	6.8498	7.16678	5.30277	7.1452	4.78245	6.3796	5.14113	5.12198	6.89504
210426_x_at	RORA	11.3201	10.9111	12.0625	11.0717	11.3596	11.7433	11.6943	10.8693	11.4368	10.0956	11.3949	11.2052	11.4209	11.2962	10.8297	11.1164	11.1726	11.4821	11.9949	11.8327	11.5657	11.6361	12.1316	10.9725	11.0025	11.5756	11.2111	11.6237	11.3051	11.5713	11.4047	11.275	11.657	11.7068	11.2335	11.6302	11.5618	11.5426	11.7364	10.707	11.1887	8.64349	11.1659	11.1758	11.263	11.5036	11.2864	11.2282
51158_at	FAM174B	6.91785	7.41549	6.55423	6.63363	6.21174	4.56247	7.14891	6.35512	7.24736	6.41451	6.53256	6.44855	6.10754	6.7998	8.03289	5.49174	6.88783	6.39753	7.10261	6.94514	7.41921	6.71564	6.49581	6.97726	6.82878	7.73092	6.9122	6.90323	7.20715	6.55697	7.5132	6.94306	7.04438	6.28554	7.57053	6.8264	6.75097	7.36553	7.21291	7.34677	6.72051	8.62215	7.68096	6.52103	6.84802	7.31416	6.89682	7.44966
220159_at	ABCA11P	4.68875	4.67028	4.36596	5.38655	4.96307	4.88421	5.08761	4.86781	5.03957	4.93935	3.98067	4.93056	4.79499	4.08743	4.94312	4.56066	5.11328	4.50647	5.89833	4.70493	5.31696	5.15367	5.1751	5.00939	4.75137	5.05141	5.29954	5.00167	5.40875	5.22292	4.9018	4.91319	4.67126	6.26844	5.41581	5.21106	5.27056	5.1105	5.49117	6.05027	4.95677	5.699	5.29455	5.34142	5.29915	4.84926	5.52312	5.10534
219858_s_at	MFSD6	8.40324	8.32791	8.48841	8.06327	8.37847	8.92697	7.94831	8.39794	8.18522	7.80815	8.41909	8.4808	8.36385	8.58353	8.01217	7.98412	8.49264	8.68774	8.4203	8.73213	8.6176	8.68287	8.75236	8.43801	8.02893	8.84031	7.91075	8.66832	8.1711	8.69047	7.62831	8.6372	8.30692	8.88259	8.07219	8.05865	8.55763	8.27433	8.12773	8.08961	8.19051	7.55373	8.03129	8.20761	8.49212	8.27626	8.27418	8.21651
213116_at	NEK3	7.93991	7.90773	7.18725	7.74315	8.04779	8.39449	8.40012	7.00159	8.5456	8.2943	7.61737	7.24671	7.95546	7.55296	8.57951	8.40876	7.95257	7.5038	8.22821	7.48396	8.11889	8.01635	7.91346	7.96157	8.31903	7.97858	8.13807	7.63909	8.14435	7.32141	8.0637	8.17958	8.29868	7.8658	8.65741	7.7655	8.02602	8.23392	8.15482	7.63715	7.79495	9.16803	8.1182	8.68172	8.03802	8.0694	7.85216	7.90776
219793_at	SNX16	4.14984	3.85833	3.19268	3.82901	3.70952	4.16536	3.92958	3.42428	3.59023	4.45849	3.93531	3.72542	3.68151	3.97184	3.65999	4.01051	4.33086	3.89224	4.39571	3.80547	4.40566	3.99034	4.41633	4.1024	4.04597	4.56611	4.27726	3.81539	4.00447	4.0157	4.46421	4.40156	4.12285	4.68813	3.06521	3.33074	3.89319	4.33036	3.70879	3.71606	4.24954	3.38461	4.14073	3.7066	3.92654	4.04354	3.22783	3.49902
209031_at	CADM1	7.30607	7.89721	8.11916	8.14678	6.81036	7.18577	7.89833	7.59453	7.65581	7.77766	7.50318	7.30206	7.35584	7.81335	8.37446	7.75615	7.96265	7.42973	8.31347	8.53959	8.52517	7.78307	8.09716	7.72626	6.03986	8.26112	6.64025	7.88658	8.09242	7.85455	8.51336	7.49878	7.70693	9.04624	8.22692	8.06946	7.93473	8.32156	8.09144	8.16754	7.77599	8.20908	8.3366	8.14198	7.0319	8.17017	8.54127	8.02528
209023_s_at	STAG2	8.98807	8.84172	8.54634	8.92089	8.52973	8.89553	9.2755	8.89462	8.74035	9.14553	8.79719	8.66641	8.99162	8.5971	8.76307	8.41157	8.52099	8.74372	8.60956	8.77207	9.08594	8.82831	8.76463	8.80843	8.50037	8.8862	8.13357	8.81778	8.76862	8.87563	8.79957	8.92338	8.86702	9.04261	8.32127	9.08371	8.90978	8.96494	9.01568	9.10569	9.09331	8.57891	8.52431	8.73171	8.83403	8.78052	8.445	8.6943
212762_s_at	TCF7L2	4.56587	4.14431	3.77481	3.81416	2.66742	2.90902	3.9901	3.68079	4.00852	3.56379	3.68328	3.5682	3.79697	4.20416	4.51894	2.88668	3.55868	2.48357	2.79621	3.63834	3.3142	3.05004	3.8832	4.13233	3.4194	3.78416	3.35478	3.34238	3.71606	3.17368	3.96024	3.55698	4.36517	3.75873	4.54169	2.85023	3.2077	3.89374	4.96404	3.80335	4.2401	4.96796	3.996	4.10554	3.43551	4.09825	3.2621	4.43132
209050_s_at	RALGDS	8.02733	8.11347	7.28447	7.53222	8.13295	7.97234	7.56931	6.80739	8.19152	7.82812	8.16216	8.37773	8.01641	7.52692	8.08528	9.05544	7.85642	8.49676	8.8672	8.10476	8.48786	8.66987	8.55173	8.75987	8.82061	8.87805	8.86181	8.59041	8.58657	8.25736	8.81136	8.96794	8.72743	7.19015	7.83705	7.77596	8.0735	8.29225	8.09901	7.94436	8.14271	7.63892	8.16542	8.5274	8.08228	8.60981	8.64498	7.86957
202609_at	EPS8	7.95351	8.71495	7.57641	8.9439	6.08972	8.34304	8.55205	8.13683	7.6844	7.5083	7.33091	7.0236	8.56797	7.58728	9.18773	8.10868	8.1637	7.03405	7.33552	8.07301	8.63102	7.76145	8.23207	8.09055	8.08242	7.69288	7.81728	7.79687	8.36639	7.12933	8.24182	8.19071	8.51375	8.75149	8.00227	8.36552	8.38682	8.56369	8.38129	8.47286	8.48302	9.09996	8.38442	8.71478	7.58846	8.23552	8.33159	8.23757
201034_at	ADD3	8.95011	8.53411	8.75192	9.10076	8.31185	8.97414	9.67449	9.3522	9.37102	8.56187	8.40836	9.19691	9.44241	9.73082	10.5203	8.37883	9.61092	8.57195	9.94819	9.7837	9.91633	9.44339	9.52523	10.0105	9.9062	9.98808	9.7977	9.92521	10.3348	10.0151	10.2711	9.91423	10.3438	9.9957	9.97156	9.45376	9.86634	9.77567	9.54788	9.75717	10.1633	10.5634	10.1806	9.9803	9.83859	10.0284	9.93087	10.3759
204591_at	CHL1	7.29422	6.68111	6.70904	8.06214	7.38677	6.64702	6.25541	5.76073	5.4318	7.28204	7.01588	7.31942	6.6031	7.65079	8.38272	4.80378	5.85704	7.43088	8.39663	7.85794	7.8489	7.55743	8.10229	7.13799	7.16678	8.35461	7.78702	7.84579	8.27851	8.46764	7.31967	8.1896	8.07397	8.34847	7.60805	7.12211	7.65804	7.97958	7.04615	7.51507	8.07522	7.19284	7.77518	7.96182	6.71153	7.07228	7.60798	8.44816
213050_at	COBL	7.70026	7.73466	7.82489	7.39813	6.98351	6.66938	7.58979	7.34422	8.43424	7.19051	7.37847	7.48798	7.09801	7.85369	8.24602	6.37839	7.57968	7.81896	8.4253	8.12319	8.78303	9.01872	8.93407	8.37559	7.82222	8.66384	8.0085	8.5189	8.45652	8.21427	8.3438	8.65624	8.02056	8.65284	8.19447	7.74691	8.23782	8.42392	8.21544	8.02671	7.79602	8.52681	8.30059	8.11014	8.563	8.23054	8.49196	8.26594
202052_s_at	RAI14	6.6271	6.87639	5.52435	6.8998	5.97933	7.2935	7.10093	7.28766	6.27791	6.51118	6.76108	7.19302	6.4505	7.86348	7.52773	5.67764	7.79293	6.31806	7.81166	7.99543	7.79707	7.79058	8.17738	7.50034	6.98634	8.00641	7.34334	8.10779	7.73302	7.68254	7.55308	6.75945	7.81053	7.81482	7.75775	7.58766	7.10659	7.66121	7.51657	7.0407	7.79471	7.13742	7.33213	7.30384	7.56472	8.13184	8.33627	7.56727
212637_s_at	WWP1	8.8392	8.52515	8.12495	8.52401	9.00183	8.77014	8.48587	8.45134	8.01973	8.80906	8.21892	8.48192	8.51092	8.53694	9.04892	8.3698	8.58581	8.55071	8.90164	8.75667	9.27737	8.61659	9.25638	8.82906	8.73624	8.61624	8.89173	8.82854	9.27881	9.13879	8.71768	8.80807	9.00058	9.38821	9.02573	8.624	9.12437	8.73485	8.72174	8.17792	8.94089	8.62586	8.78424	8.97656	9.00773	8.94984	9.03367	8.81993
202876_s_at	PBX2	8.71588	8.6828	8.85213	8.48386	8.343	8.07335	8.40176	8.64778	8.92574	8.8672	8.54474	9.29243	9.35426	9.13024	8.87844	8.71271	9.07528	8.91401	8.98615	8.76445	8.57109	8.38775	8.90646	9.12088	8.91771	9.17757	8.34966	9.10022	9.23379	9.26665	8.8794	9.01707	9.18832	8.28057	9.21798	8.56185	8.14353	8.65073	8.73807	8.58376	9.38038	8.62457	9.31034	9.00585	9.24526	9.43739	9.22616	9.40368
220266_s_at	KLF4	10.377	9.69275	10.1751	10.0661	10.6199	10.508	10.3916	9.06846	11.0362	9.4567	10.7578	9.63535	10.4326	9.4682	9.45848	10.4225	9.37596	10.3124	10.7612	10.863	10.7235	10.741	10.6863	9.80163	11.0174	10.9186	10.5849	10.0902	10.504	10.2881	10.3944	10.241	11.0449	9.63943	10.3524	10.3723	10.4578	10.2626	11.2475	9.80642	10.1512	8.86835	10.2533	10.6571	10.1506	9.86192	10.1433	9.54005
206642_at	DSG1	12.4596	12.3331	12.4607	12.4096	12.0591	12.4587	12.3803	12.0446	12.5158	12.3995	12.3056	12.1354	12.571	12.0315	11.9751	12.1467	11.7344	12.2687	12.4482	12.4026	12.4271	12.3699	12.308	11.9958	11.567	12.2571	11.3893	12.1709	12.2663	12.2681	12.1544	12.0199	12.1922	12.5571	12.0155	12.2827	12.1581	12.3182	12.2594	12.0419	11.9817	10.6277	12.0852	12.0598	11.8184	11.8755	12.084	11.8885
222129_at	FAM134A	7.90946	8.47397	7.80712	7.98991	7.13893	7.28801	7.70546	7.8717	7.80415	7.93324	7.40255	8.06724	7.45237	7.85559	8.56068	7.73111	8.27059	8.0053	8.003	8.12567	8.19379	8.35047	8.30345	8.33881	7.84305	8.08481	7.83399	8.07468	8.30564	7.95296	7.88935	8.47265	8.34672	8.11891	7.97029	7.83474	7.5163	8.53557	8.38937	8.21867	8.72047	7.98772	8.07262	8.38458	8.28894	8.3541	8.06935	8.14449
215133_s_at	NA	5.08356	5.02372	4.8724	5.11952	4.86086	5.29198	4.87641	5.26658	4.79479	4.54097	4.40293	4.71817	4.68057	6.38991	5.11584	4.62076	6.38535	5.02972	6.20952	6.7814	5.71607	6.3372	6.61646	7.25536	7.89691	5.84691	8.76838	6.07474	6.43172	7.46549	5.45761	6.50989	6.45229	6.88832	6.52599	6.03714	6.26493	5.5746	6.52415	6.28649	6.37173	5.45595	5.89561	6.2958	7.1463	5.87914	7.71551	5.73746
202436_s_at	CYP1B1	8.55269	8.63718	7.33042	8.07722	6.61696	7.88447	9.69637	9.64418	7.73493	8.38819	8.07844	9.24366	8.51358	9.41756	9.11721	7.91378	11.2548	6.60363	8.93981	8.63257	7.87138	9.37277	9.77309	8.58909	8.28533	8.71415	6.71227	9.11369	9.38688	7.66976	9.94831	8.7543	9.33106	8.42289	9.72125	8.97173	8.06378	9.46835	10.6555	9.56269	9.69533	8.5148	8.23109	8.47628	8.56753	9.11524	8.3519	9.0197
220994_s_at	STXBP6	8.24453	7.32248	8.48353	7.03573	8.93113	7.06087	8.04184	7.75544	7.71369	6.1776	7.35428	8.17057	8.79344	8.43746	8.02462	8.51453	7.81406	8.33226	8.85338	8.64671	8.52198	8.37619	8.58364	9.36831	8.74409	8.8124	8.95109	8.4024	8.2785	8.09808	8.4313	9.089	9.11055	8.2779	7.62064	8.19713	8.1964	8.76538	8.38927	8.67813	8.63787	6.84265	7.86134	7.80561	8.85688	8.35422	8.33804	8.09346
208876_s_at	PAK2	9.66797	9.82927	9.32356	9.54749	8.63136	8.92888	9.83673	9.8772	9.44918	9.78786	9.54812	9.5095	9.41029	9.26183	9.66478	9.26823	9.29261	9.33158	9.60474	9.54494	10.0429	9.66466	9.62539	9.30734	8.68266	9.64267	8.57604	9.36382	9.4058	9.37256	9.37501	9.24301	9.3262	9.40743	9.72528	9.74653	9.66488	9.77064	9.54717	9.80256	9.41192	9.82001	9.76124	8.96583	9.18077	9.36768	9.1524	9.21975
204860_s_at	NAIP	6.34794	7.25405	6.83464	7.38403	6.00627	6.6749	7.8861	6.28001	6.36679	6.35109	6.21828	6.98792	6.78307	6.53794	8.04323	7.13018	6.64113	6.88128	7.04129	6.90246	7.11889	7.23966	6.55956	6.19966	6.84905	6.47479	6.1217	6.96179	6.89258	6.87703	6.20729	6.96232	7.44815	7.79137	6.98464	6.90619	7.96176	7.569	7.17232	6.95562	7.17018	7.54011	7.0454	6.5276	6.58844	6.37854	7.50209	7.10397
49452_at	ACACB	8.91267	9.65866	9.68079	9.58912	9.02511	9.33035	9.52182	10.8617	8.98474	9.36245	8.41242	11.3672	10.0182	11.127	10.8151	9.31567	10.7826	8.6126	9.36648	10.2289	9.60342	9.89271	9.01348	11.1222	10.2989	9.86885	10.2402	10.7641	10.3044	10.2395	9.56304	9.95541	10.5538	9.7202	11.1902	9.97457	9.41914	9.3938	9.95358	10.7318	11.1957	11.2506	10.4599	10.3174	9.67385	11.4139	10.6857	11.2978
215287_at	STRN	7.15372	7.36688	7.1595	7.01402	5.71001	6.57009	7.10993	7.03186	7.41912	6.79665	6.70088	7.38116	7.45563	7.18388	7.28334	7.12743	6.87848	7.54229	7.22241	6.49402	7.43312	7.04666	6.36961	6.05021	6.06208	6.23383	4.33064	7.48725	7.01266	7.07882	7.3564	7.29286	7.47268	7.52706	7.05717	7.4822	7.75089	7.34176	6.88522	7.11098	7.53807	7.98487	7.96891	5.97513	7.3157	7.18108	7.41713	7.44479
215719_x_at	FAS	6.40745	7.95303	7.28464	7.49529	7.32007	7.35423	7.67389	6.85634	6.38773	7.33405	6.8453	6.58508	7.95661	6.94658	6.73939	8.16622	6.48241	6.82658	7.56439	7.01009	6.49963	7.48311	7.42524	7.18402	7.84939	8.09124	7.19637	6.92066	6.65083	7.40676	7.47771	6.86681	6.58691	7.42019	6.71637	6.58503	6.6955	6.91818	7.66998	6.63458	6.81581	6.2634	6.70297	7.90066	6.74355	7.05836	6.77682	6.53371
221596_s_at	RBM48	5.56513	5.18176	4.57816	4.58972	5.1303	4.60096	4.88905	5.43745	4.94913	4.72787	4.27552	4.68656	4.4324	5.35338	4.59418	4.67387	4.89131	4.02804	4.74823	3.80345	4.51784	4.67034	5.17222	5.38834	5.37398	4.10489	5.1906	4.63858	5.11162	4.80312	4.66022	4.7009	5.21229	4.65561	5.48966	4.35694	4.35633	4.81008	5.04734	4.35081	4.69538	4.46793	5.03298	4.60282	4.58852	4.82935	4.72378	5.08649
216173_at	NA	2.85832	3.46462	3.47615	4.05578	2.89177	2.98207	3.19036	3.31487	4.37359	3.39184	3.50252	3.4748	3.89078	2.96641	4.26931	3.22519	2.80829	3.10968	3.28682	3.74326	3.45229	3.96084	4.17926	3.50956	3.30698	2.85149	2.93757	3.49346	4.63103	4.6805	3.42344	2.91833	3.41911	5.2685	4.07166	3.07881	3.35915	3.26757	3.11766	3.2346	3.37042	4.61837	3.38693	3.10435	4.59701	2.808	3.60818	4.76184
217019_at	NA	6.38149	6.77273	6.57671	6.3968	7.10092	6.69618	6.27307	6.37832	5.7089	6.66976	7.12225	6.2611	6.20084	7.5178	6.70616	6.41464	6.65428	6.54427	6.50935	6.86419	6.6384	6.89228	7.30215	6.70195	8.30269	6.56318	7.72135	6.72625	6.90584	7.27352	6.66668	6.88092	7.80428	6.56823	6.31736	6.26869	6.19203	6.96953	6.55698	6.38058	7.20306	6.13276	6.45895	6.79799	7.72333	6.64379	7.24646	6.85338
202746_at	ITM2A	8.2102	7.61209	7.91997	7.80656	7.98023	8.03489	7.07665	8.25663	7.54379	7.16204	6.11001	8.51424	7.5865	8.4473	8.58104	7.38285	8.61183	6.66856	7.94563	8.24484	8.19655	8.43416	8.44574	8.98349	9.09388	8.49918	8.17571	9.07151	8.51207	8.12222	7.4948	8.18797	8.32361	7.13131	8.10492	7.94942	8.5811	8.57822	7.77032	8.51873	9.0783	9.06601	8.62271	7.51038	8.39813	8.91389	8.57025	8.86348
221213_s_at	NA	6.46131	6.61642	6.09381	6.08931	6.1631	6.99585	6.82275	6.54907	6.20249	6.63214	5.04085	6.27815	6.5246	6.73019	7.07547	6.24576	6.71705	6.03203	6.70027	6.25136	6.63014	6.5503	6.39925	6.5667	6.46335	6.13677	6.48525	6.49516	6.74661	6.59148	6.86549	6.56554	6.77708	7.81225	6.83044	6.11385	6.66485	6.76882	6.20933	6.39916	6.68222	6.92101	6.84071	6.59864	6.51116	6.25107	6.56763	6.89231
220298_s_at	SPATA6	6.18554	6.28414	6.54885	6.14339	4.63517	6.72978	6.13505	6.18954	6.97391	6.01463	5.70507	6.69875	7.22091	6.50101	7.19025	6.90509	6.09562	5.61128	7.21054	7.2979	6.54708	6.60758	5.92685	7.25482	7.49898	7.24974	6.955	7.25248	7.14496	7.51645	7.55528	6.85426	7.88216	7.29524	7.3702	6.28965	7.2299	6.64298	6.90397	6.91894	6.47859	8.20468	7.4852	7.47589	7.14629	6.97852	7.57656	7.28096
209606_at	CYTIP	3.27755	5.64631	3.56081	4.80407	5.11734	5.15897	6.37032	5.31829	4.16731	6.3543	4.29361	5.64152	4.70658	5.11485	3.54211	7.26642	5.49207	4.87578	3.23412	3.55088	5.49427	5.27562	4.59199	4.4201	5.52759	4.73128	5.55929	5.18685	4.94483	4.08859	4.57868	4.86006	4.09987	5.69434	4.83099	5.42156	4.44586	5.47977	4.20999	4.56167	5.01696	2.86446	5.48144	5.11324	4.16765	5.00433	4.14839	4.67664
204011_at	SPRY2	6.14553	6.85227	5.88157	6.65946	5.22578	5.61122	6.65754	6.62777	5.90687	5.82176	5.5497	5.98135	5.84342	6.06277	7.3957	5.97971	6.87097	5.52722	6.4401	6.57464	6.70096	6.16981	7.37024	7.10375	7.29543	6.07422	6.45578	6.32336	6.62524	6.25689	5.94989	6.34845	6.92685	6.01225	6.13786	5.98181	5.96762	6.27286	6.84484	6.21886	6.67121	6.43915	6.24703	6.22156	5.83594	6.16531	6.11561	6.71979
219263_at	RNF128	5.30133	5.87988	6.62929	5.01914	3.8989	6.03172	4.88929	6.60595	5.7694	5.57845	5.52077	6.62583	5.19742	7.33689	5.62237	3.06579	7.10959	5.5076	5.49341	6.4092	5.96959	5.16247	6.12089	6.17087	4.0512	6.21391	5.47176	6.50095	5.68309	5.81415	5.05092	6.32184	5.50217	7.0936	6.17379	5.95373	4.6801	5.92972	5.45844	5.88259	5.97859	6.78178	5.81071	4.70673	6.37243	6.06228	6.09475	6.322
213329_at	NA	7.76066	7.32607	8.55433	8.18462	8.47209	7.88673	8.00715	7.4344	7.88708	7.66729	7.37132	7.94025	7.79466	7.88453	8.33567	7.48942	7.54764	8.04384	8.74655	8.71694	8.83873	8.77955	9.09553	8.67312	8.02432	8.64296	8.15943	8.7761	8.67963	8.91027	8.86054	8.56272	8.74754	8.46394	7.63755	8.41437	8.18895	8.82828	7.94504	8.37393	8.28389	7.05814	8.31629	8.6778	8.75152	8.12677	8.13079	8.24391
213694_at	RSBN1	4.86995	5.72722	4.80322	5.41757	3.46356	4.64837	4.82628	5.22917	4.18083	5.2555	5.34336	5.19106	5.04651	4.96596	5.19727	4.98783	4.91697	5.19488	5.20375	5.15961	5.51409	5.32897	5.54197	5.18593	5.18208	5.34234	4.97021	5.24547	5.22616	5.768	5.04717	5.40747	5.32799	5.61605	5.01748	4.78819	5.21732	5.17462	5.16167	5.0767	5.29769	5.52011	5.12408	4.97527	5.08608	5.41928	5.51462	5.35307
205651_x_at	RAPGEF4	8.01077	6.51351	6.79566	6.59015	7.35286	6.92175	6.86928	5.70688	6.84117	5.987	6.15166	6.32011	7.37665	6.32164	6.03408	7.12675	5.54217	6.73241	7.49582	7.1928	7.23305	6.93868	8.15705	6.79619	7.29972	6.77124	6.37681	6.81813	6.89685	8.08507	6.73413	7.1826	7.22836	7.36897	6.16174	6.42422	6.41054	6.7307	6.81533	5.94525	7.11469	4.02675	6.5385	6.55382	7.02176	5.74719	7.25514	6.55264
208712_at	CCND1	9.29268	9.6945	8.76051	8.93845	9.47281	8.54391	9.37393	9.52474	9.52186	9.58264	9.25679	9.51813	9.31983	9.5342	9.75833	9.5183	8.84193	9.76082	10.0405	10.0415	10.1439	10.5702	10.1285	10.1674	9.50043	10.2329	9.37585	10.162	10.1233	9.95735	10.1075	10.1616	9.94499	10.1292	9.56089	9.62911	9.68402	10.4257	10.2312	9.88339	9.92526	9.94752	9.82656	9.99579	10.3572	10.0159	10.2064	9.67216
202660_at	ITPR2	8.2027	8.51826	7.96767	8.08304	7.38802	7.56224	8.04868	8.04222	8.29855	7.78546	7.66463	8.40113	7.70756	8.35446	8.87577	7.70761	7.97935	8.38912	8.17469	8.16592	8.68359	9.20686	8.76257	8.89743	7.95899	8.56383	8.38501	8.29343	8.89617	8.85319	8.60569	8.63444	8.39497	9.1799	8.52821	7.59067	8.02552	8.60832	8.14792	8.32912	8.80757	9.28658	8.82206	7.71094	7.65398	8.06222	8.85743	8.61228
40612_at	DOPEY1	7.30741	7.25805	7.36726	7.00373	6.9106	7.76425	7.20213	7.35894	6.92394	7.53808	7.01884	7.83906	7.6417	7.84215	7.56209	7.41617	7.63506	7.38507	7.75031	6.85659	7.16731	6.84928	7.55646	7.74715	6.98789	7.9148	7.32032	7.67086	7.98906	8.07765	7.25117	7.42717	7.59797	7.45623	7.95507	7.48191	6.96395	7.53645	7.41164	7.20244	7.93269	7.25031	7.70526	8.08585	7.77638	7.73641	7.96791	8.04128
219995_s_at	ZNF750	8.55992	7.22632	7.6363	7.00111	7.65301	8.91185	7.32128	6.76685	7.71465	7.24611	7.90026	7.751	7.8997	8.10494	6.94615	7.39543	7.94304	8.31043	7.70627	7.3966	7.45504	7.77578	9.06407	7.8858	8.23904	7.61029	8.21971	7.58211	7.86659	7.86505	7.32496	7.38239	8.4336	7.68909	6.96092	7.09002	6.91206	7.90764	7.51234	6.83088	7.95557	5.58474	7.42737	7.61767	7.62656	7.57287	7.95504	7.29865
217137_x_at	NA	7.37253	7.34875	7.15674	7.5102	7.61739	7.56907	7.36212	7.22959	7.37543	8.174	7.83866	7.40105	7.91606	7.79765	7.84287	7.58653	7.36389	7.38971	7.51012	7.43212	7.52777	7.67994	7.76337	7.31235	7.91714	6.86557	7.90355	7.66588	7.6743	7.88852	7.3532	7.32191	7.79724	7.55057	7.60099	7.36785	7.27252	7.56865	7.37746	6.72774	7.82462	7.66837	7.36523	8.14317	8.11044	7.40755	7.97772	7.77174
209337_at	PSIP1	7.35195	7.64363	7.35526	7.84979	7.28712	8.29954	7.82096	7.61297	8.02305	7.95064	6.62829	7.7091	7.81183	7.94331	8.41563	8.14544	7.92548	7.24377	8.23782	8.07269	8.19419	8.04795	8.17531	8.34408	7.76296	8.34243	7.74038	8.21926	8.53305	8.316	8.51379	8.22395	8.37219	8.90713	8.65543	8.07243	8.57957	8.69135	8.31327	7.9387	8.50507	8.36633	8.40017	8.65895	7.90634	8.41766	8.87346	8.66956
203203_s_at	KRR1	8.89979	8.87816	8.74072	9.11129	8.84349	8.71246	9.22905	9.15311	8.99144	9.10037	9.03963	9.00849	9.29935	8.8326	8.89738	9.2909	9.05127	9.14004	8.77554	9.04992	8.98507	9.04956	9.01928	9.10602	9.38616	8.88342	8.30095	8.81681	9.21715	9.30993	8.82543	9.26761	9.07063	9.5379	8.94989	9.06735	9.14648	8.79425	9.26004	8.84318	9.00829	9.05475	8.99517	9.19559	9.1995	8.79267	9.25776	8.9295
206295_at	IL18	7.90994	8.14593	9.80892	9.79653	9.77806	9.5443	9.73638	8.91252	8.02759	7.9183	8.29587	8.50114	8.85833	8.78737	9.18419	9.65982	8.39224	9.24496	9.45449	10.0671	9.60669	9.65261	9.7114	9.88738	10.2897	9.07837	9.34799	9.36196	9.49289	9.91061	9.27332	9.73707	9.6139	10.3911	8.66777	9.74863	9.75923	9.82513	9.43004	9.74985	9.52527	6.98495	8.99365	9.3506	10.2201	8.71817	9.67514	8.99676
219871_at	KLF3-AS1	3.30721	3.5677	3.73792	3.07365	3.70673	3.69129	3.36984	2.8388	3.34438	2.57635	3.10838	3.47647	3.82682	4.26471	3.64455	3.15463	3.39459	3.2353	3.44319	4.00649	3.74707	3.6695	3.50505	4.54596	3.34261	3.63879	3.04608	4.51606	4.36053	3.66805	4.1034	3.604	3.42819	5.42789	3.27908	3.82715	3.99573	3.61341	2.95345	3.45913	3.77013	3.90778	3.4306	3.69351	3.3086	3.69142	3.94485	4.35508
213593_s_at	TRA2A	5.35958	6.06999	5.37748	6.61791	6.35897	5.73154	6.39562	6.19472	6.01078	6.79041	5.71184	5.32643	6.68288	5.7329	7.26333	6.83049	6.30936	6.13639	6.58641	5.90394	6.72064	6.38418	6.45271	6.14519	5.68495	6.00968	7.68703	6.80576	6.77424	7.20355	6.6469	6.5022	6.21695	6.09275	6.62312	6.32888	7.32324	5.67389	6.08555	5.98199	5.65065	7.36982	6.18174	6.32865	6.32384	5.53377	7.03567	6.9395
202422_s_at	ACSL4	6.04882	6.70388	5.3798	6.34517	5.91763	6.4077	6.40409	6.23756	5.68095	6.00767	5.24013	5.85519	5.83116	6.50082	6.26263	6.22436	6.76835	5.53939	5.19349	5.51871	5.8011	5.51169	5.89503	5.86267	5.60073	5.60261	5.82836	5.76467	6.2413	6.17298	5.17892	5.3713	5.77975	6.33088	5.89693	5.6614	5.57459	5.51457	5.99198	5.40437	6.14617	6.17899	5.96418	5.99736	5.82952	5.84305	6.16119	5.93108
212263_at	QKI	9.02732	8.87379	8.9584	9.20624	8.45719	9.02792	9.21203	8.9503	9.1145	8.82727	9.10475	9.00276	9.13412	8.79765	9.23102	8.39601	8.787	8.94811	8.78726	9.23781	9.34274	9.25268	9.21144	9.08133	8.08539	9.04624	7.59731	8.83751	9.15597	9.17311	9.08337	9.12411	9.50038	8.80279	8.98309	9.10587	9.14221	9.17242	9.28259	9.14044	9.14762	9.1786	9.18969	9.33262	8.85109	9.07306	9.04407	8.79508
210656_at	EED	3.2185	2.77777	2.5284	3.50311	2.54654	4.50959	2.90537	4.05002	5.15151	4.03061	4.2834	4.79381	4.24894	2.98	5.497	5.22759	3.70349	3.77472	5.78283	3.80999	2.59283	3.23092	3.08208	3.61674	5.61453	3.12446	6.31159	3.6289	3.95789	5.2474	2.84796	3.72946	3.93798	5.18899	3.56857	2.96789	3.80334	2.75021	2.91384	3.89329	3.12788	4.69705	4.52075	5.03334	5.85155	3.47307	4.58502	3.46975
212526_at	SPG20	7.25012	8.18058	8.14414	8.21703	7.74901	8.16015	8.3838	8.35783	7.81503	8.15239	7.04409	8.22962	7.98227	8.79187	8.47284	7.68189	8.352	8.08488	8.154	8.73945	8.72627	8.20108	8.26516	8.27555	8.26471	8.23687	8.10797	8.56133	8.37512	8.49456	8.28211	8.1932	8.48675	8.35404	8.30845	8.42246	8.51867	8.03082	8.48608	8.09249	8.77263	8.52237	8.33189	8.68875	8.20008	8.23014	8.26963	8.68351
205539_at	AVIL	5.33397	5.12754	4.82528	5.44613	4.70903	5.1701	5.15167	4.91106	5.20761	5.11188	5.49579	4.96795	5.38243	5.09617	5.07989	5.63475	5.17183	5.10248	5.24697	5.35727	5.51662	5.15443	5.07227	5.28534	4.59616	4.75626	5.07223	5.24793	5.11226	5.08143	5.51351	4.71893	5.47001	5.26829	5.38082	5.31991	5.50698	5.07536	5.28842	5.19061	5.14557	5.39034	4.5887	5.17052	5.06385	4.89379	5.55738	5.1077
220969_s_at	NA	5.41877	5.4986	4.9661	5.96666	5.09294	4.53642	5.28611	5.23666	5.83748	6.60929	5.93335	6.22142	6.38095	5.97064	6.72379	6.11149	4.99999	4.64838	6.60601	5.62161	6.21926	6.4344	5.40169	5.18895	5.21834	5.7552	4.63691	6.07329	6.23361	6.42961	5.27437	4.97716	5.98635	7.5751	7.10102	5.64755	6.81907	6.38043	4.84086	5.14725	5.44473	6.38471	6.48018	5.86384	6.45917	6.47571	6.5478	6.52889
221523_s_at	RRAGD	7.13365	8.59644	7.68489	7.45681	7.10299	6.85528	7.83326	7.65318	8.43368	6.99097	6.81473	6.46158	7.43498	7.15713	8.5032	7.10039	7.63378	8.30568	7.86371	7.88947	8.26605	7.70186	8.00068	8.15131	7.75066	8.58661	6.99618	7.22517	8.36693	7.46356	8.32476	7.13371	8.20319	7.98888	8.01577	7.75236	8.33155	7.85927	8.40136	8.23698	8.07031	9.7464	8.77068	7.80094	7.61391	7.52103	8.6968	8.27674
205092_x_at	ZBTB1	3.78985	3.49869	3.82088	3.80706	3.70673	5.96504	3.71508	4.10886	3.85021	5.741	3.59145	3.86753	4.20364	4.32858	4.2867	4.46476	3.94943	4.18122	4.04331	3.47554	3.65545	3.32629	3.73269	3.98379	3.89686	4.01816	4.45456	3.57657	3.20986	4.32204	3.61948	3.58784	3.9739	3.66093	3.85524	3.33683	3.06239	3.33683	3.2153	3.68759	4.42363	3.71486	3.18488	3.87132	3.75672	3.57748	3.1811	3.78371
203852_s_at	NA	8.00408	7.7358	7.615	7.94009	8.29552	7.70629	7.17698	8.19351	8.37872	8.03116	8.35987	8.58458	7.41581	8.18426	7.98322	7.7446	8.09552	7.09753	7.98381	7.54292	7.94805	7.34144	7.89968	8.17264	8.4596	8.17704	7.91967	8.06772	7.58561	7.84881	7.24696	7.38506	7.61503	8.38125	8.04373	7.63642	7.91975	7.52875	7.57624	7.62022	8.28167	7.92065	8.25145	7.97087	8.307	8.26606	6.78297	7.76954
219571_s_at	ZNF12	8.96174	8.22894	8.70207	8.82525	7.96418	8.17074	8.79616	8.65379	8.70427	8.71998	8.72715	8.81804	8.53545	8.65918	8.74809	7.93815	8.71755	8.24924	8.91876	8.82172	9.04906	9.09223	9.11423	8.74502	8.43553	9.05809	8.14397	8.86602	9.1015	8.91824	8.49287	9.08126	8.75707	9.43856	8.73927	9.09259	9.31017	9.22654	9.22078	9.11341	8.8509	8.994	9.07673	8.72174	8.84439	8.68412	8.70378	8.9132
209493_at	PDZD2	7.12887	7.33874	8.12075	7.64991	7.33887	7.81958	7.88732	7.80134	7.51274	6.5187	8.35479	8.10527	7.7082	8.53009	7.79713	7.44378	8.32809	8.47991	8.21959	8.48149	8.2311	8.51847	8.96137	8.37855	7.10407	8.36353	8.08656	8.54929	8.31696	8.37806	8.11621	8.40306	8.27213	9.29016	7.87253	8.07271	8.27069	8.23156	8.01958	8.38805	8.60106	7.83202	7.88688	7.83229	8.30286	8.44323	8.16715	8.57161
204865_at	CA3	2.86701	2.55652	2.70112	2.44417	3.24301	2.62375	2.88121	2.68021	2.75851	2.36657	2.59213	2.6032	2.48931	2.78893	3.12884	2.99029	2.61668	2.67948	3.52727	3.10707	3.13567	3.18548	2.86861	3.75882	3.81634	2.41098	2.51178	2.75165	3.16112	2.9332	2.4707	2.8763	2.57555	2.77164	2.73264	2.79689	3.55725	2.79411	3.40931	3.3872	3.18686	3.20745	3.48404	2.74155	2.8137	2.98063	2.83849	3.0584
61732_r_at	IFT74	6.16109	6.27119	6.06986	6.14865	6.15413	6.72077	6.60685	6.03737	6.42946	6.26953	6.71759	6.60972	6.85146	6.28728	6.53635	6.7984	6.5016	6.0669	6.6001	6.46503	6.34775	6.20406	7.01388	7.36852	5.59154	6.84628	5.85133	6.20026	6.07494	6.76639	6.42458	6.83306	6.6616	6.59232	6.62561	6.27384	6.56286	6.25165	7.08547	5.79193	6.51015	6.48384	6.51066	6.92672	6.62761	6.52342	6.29548	6.39672
213472_at	HNRNPH1	5.72004	6.40523	6.80418	6.84609	6.53445	7.37148	7.02924	6.2261	7.65281	7.23454	6.63578	6.64474	7.48193	6.34077	7.23388	7.61229	5.996	5.85233	6.67627	6.84045	6.74858	7.18145	6.86274	5.82755	6.88284	6.0228	6.7094	5.97064	6.44982	7.40047	6.55487	6.10025	6.86058	8.45608	6.71749	6.47103	7.92976	6.64124	5.84112	5.96845	6.282	6.85755	6.07295	7.90201	7.59244	6.40912	7.55158	7.30148
211424_x_at	METTL7A	6.56816	6.70581	6.89145	6.61027	5.74706	6.58313	6.27849	6.70899	6.55765	6.49739	6.47246	6.81503	6.9227	6.49414	7.05083	6.34968	6.13004	6.21235	6.21583	7.02684	6.2277	6.77966	6.66539	6.39979	6.71288	6.56739	7.03175	6.95716	7.20587	6.72178	6.47097	6.32135	7.0075	7.0051	6.58184	6.27372	6.45633	6.35672	6.48327	6.21886	6.70434	7.30145	6.70972	6.7416	7.32239	6.80971	7.03257	7.0426
201661_s_at	ACSL3	7.33207	6.30505	6.70605	7.14493	6.58056	6.39239	7.23455	8.13452	6.30426	7.3443	6.01467	7.62967	6.33006	8.19955	7.62191	6.38239	7.94693	6.77346	7.10902	6.96067	7.12668	6.81739	7.18346	8.13589	5.98441	7.14626	5.81894	7.39297	7.74157	7.36571	6.43375	7.41969	6.86361	7.95595	7.74685	7.54482	6.88619	6.68893	7.5918	7.71262	7.51476	8.34157	7.23498	6.59468	6.62878	7.44594	7.19969	8.17051
202330_s_at	UNG	8.88518	8.35356	8.92941	8.50592	8.64159	8.41538	8.46789	9.22297	8.22805	9.01592	8.33867	9.63539	8.76952	9.7332	8.53677	8.3893	9.18927	8.67268	9.05963	9.24041	8.88141	9.02154	8.98067	9.33394	9.03435	9.09045	8.75393	9.08456	8.87996	8.98583	8.93003	8.94863	8.36545	9.36398	9.12504	8.84545	8.53407	8.82185	8.711	8.89767	9.08878	8.04964	8.60151	8.65028	8.45706	9.02609	8.73683	9.41893
209700_x_at	PDE4DIP	5.1678	3.46067	3.79998	5.24925	2.81068	5.46003	5.34817	3.90477	4.71474	5.85801	4.3655	4.68939	5.25166	4.84461	5.53654	5.51549	4.26454	4.58783	4.88826	4.32445	5.38279	4.87467	5.01106	5.04105	4.92129	5.17499	4.70766	4.79717	5.02188	5.68776	5.36861	3.98867	5.25861	5.56523	5.35711	4.34272	5.85489	5.51596	4.99101	5.19761	5.37852	5.64042	5.21025	5.77619	5.11008	5.26412	6.02861	5.35368
218093_s_at	ANKRD10	7.08944	7.94276	6.97303	6.84917	6.89137	7.33882	7.18889	6.84643	7.08086	6.89561	6.67136	6.47833	7.22233	7.16906	7.62549	7.23643	7.09936	7.02632	6.79266	6.93042	7.48915	6.91827	7.19503	7.07889	7.2294	6.89484	7.08223	6.49006	7.22702	7.07174	7.16739	7.09847	7.55814	7.59562	7.40556	7.29945	6.77075	7.10332	6.98282	7.48056	7.27541	7.66721	7.28186	7.28128	6.72648	7.03761	7.19592	7.34812
211503_s_at	RAB14	9.80285	9.83725	10.0602	9.8265	9.58583	9.12544	9.75162	10.2205	9.61945	10.0945	9.65657	9.85122	9.94442	9.87358	9.9042	9.44482	9.7211	9.63694	10.1037	10.0709	10.4228	10.1563	9.87516	10.0123	9.14026	10.308	9.65329	10.1307	9.77358	10.2567	9.87495	9.90024	9.64578	10.6306	9.71842	10.0612	9.85524	9.93574	10.1625	10.2654	9.72667	9.81919	9.81132	9.81885	9.92263	9.85411	9.60232	9.86349
214785_at	VPS13A	5.4358	4.87233	4.50587	4.78679	2.97357	5.61657	5.60315	4.6364	4.90804	5.69957	4.52522	5.36817	5.10037	5.16407	4.43436	4.30759	5.16511	4.92777	4.78816	4.75803	4.18692	5.58479	5.35705	5.13438	3.22575	5.06924	4.14872	5.2153	5.57042	5.72814	4.84975	5.63279	5.42625	6.5155	5.24201	4.83786	4.99885	5.1106	5.21721	4.53723	5.15084	4.6744	5.05867	5.81557	4.85802	4.70434	5.33312	4.8891
219378_at	NAA16	5.4222	6.82971	6.05306	5.98432	5.37515	6.28347	6.0462	6.38167	6.26041	6.2425	6.20735	5.89601	6.68626	5.74826	6.18238	6.31019	6.33463	6.42943	6.26022	6.4038	6.19524	6.10429	7.18648	5.75497	6.68433	5.78557	4.95741	5.98997	6.10398	6.53428	5.76002	6.30507	6.30861	6.61596	5.92864	6.51665	5.35448	6.11117	6.69695	6.21488	6.05857	5.78869	6.0554	6.62644	6.01349	6.06862	6.44213	6.71899
220368_s_at	SMEK1	9.37732	9.21956	9.55427	9.2334	9.10467	9.15438	9.34568	9.55594	9.78676	9.95383	9.8468	9.63374	9.60364	9.29668	9.31828	9.57627	9.18734	9.90365	9.52728	9.27916	9.43221	9.42333	9.13006	9.26165	8.79532	9.42207	8.64472	9.65293	9.54526	9.58112	9.56514	9.56673	9.49836	9.36118	9.51478	9.468	9.36174	9.12071	9.3855	9.00986	9.42814	9.38736	9.24902	9.50318	9.54523	9.46604	9.69403	9.3749
217604_at	NA	6.16491	6.20693	6.30195	6.08658	6.31275	5.88026	5.96346	5.76025	5.45354	5.43844	5.38121	5.84391	5.53072	5.6526	5.94197	5.9019	6.34308	7.02119	5.57826	6.1059	6.25227	6.52544	5.71854	6.32909	6.37978	6.77174	5.64838	5.69739	5.17936	5.7113	6.02653	6.18236	5.97623	6.01954	5.4794	5.74034	6.03113	6.03136	5.59605	6.07411	6.2043	5.71266	5.8965	6.28333	6.76815	5.69761	5.60767	5.98969
214917_at	PRKAA1	3.31801	3.0785	2.92816	3.47055	2.71949	2.9611	3.03873	2.77265	3.23156	3.22281	2.72683	2.64563	3.30346	3.45695	3.62676	2.99894	2.71757	2.24767	3.1323	3.27219	3.0626	3.85073	2.70896	2.93858	3.5585	3.05425	2.92085	2.56941	3.42249	3.40847	3.11744	2.68857	3.19456	3.28393	3.09641	3.42094	3.06897	3.63098	3.31685	2.66707	3.2838	3.44551	3.32251	3.65082	4.41796	2.94037	3.54689	2.97673
218983_at	C1RL	6.26907	7.45852	6.59644	7.03054	7.18607	6.65991	7.48154	7.35628	6.82734	7.2611	5.83531	6.86066	7.55153	7.17198	7.64219	7.04268	7.598	6.45742	6.2101	7.34843	6.94971	7.31969	6.69416	7.1289	6.87198	6.6554	7.13857	6.82518	7.28181	6.85593	7.05151	7.0295	7.36028	7.57578	6.79684	7.24194	7.13495	7.51202	7.16995	6.79306	7.56204	7.57991	6.93196	6.92304	7.28153	7.48392	6.74522	7.31276
218928_s_at	SLC37A1	5.56309	5.947	5.99716	5.52176	6.09614	5.94892	5.74369	5.35825	6.09444	5.74018	5.66189	5.72879	5.50998	6.08739	5.90063	6.36666	6.42634	5.95801	5.96456	6.04493	6.31492	6.45393	5.91396	5.73261	6.25129	6.35288	6.27053	6.1133	6.1677	6.11675	5.92499	6.07591	5.93604	5.29551	5.91919	5.9824	5.65806	6.03947	5.70481	5.75917	6.04905	5.797	5.81027	5.98456	5.75017	5.75763	6.3014	5.93508
213758_at	COX4I1	7.47366	7.07577	7.48909	7.15295	7.74534	6.75848	6.97798	7.23808	8.0249	7.00078	7.6208	7.5104	7.41764	7.18106	7.78176	7.89672	7.51569	7.11997	7.26934	7.2501	7.92171	7.45	7.42985	6.8474	8.25044	7.50842	7.90726	7.38632	7.19969	7.5568	7.85879	7.38533	7.40247	8.00478	7.53461	7.55157	7.89738	7.61926	7.63409	7.84608	7.368	8.39795	7.78163	8.20306	8.15859	7.26198	7.81731	7.49855
202388_at	RGS2	8.42003	9.16284	8.36606	9.73992	8.9536	9.0374	10.0124	9.06618	8.72729	9.48891	8.94137	8.92646	9.0538	9.16458	9.35372	9.63783	9.41694	8.58883	10.2734	10.352	9.84375	10.294	10.5879	9.70901	10.175	9.66414	9.56637	9.13732	9.65422	9.95679	10.127	9.14536	10.4802	10.2	9.55841	9.62146	10.0427	9.83184	10.6607	9.20377	9.47028	9.73713	9.83592	9.6406	9.0753	9.47899	9.7641	9.4728
213895_at	EMP1	6.36956	5.90517	5.57438	6.28129	4.8192	4.89301	6.25407	5.44033	5.79659	5.82957	5.00806	5.84054	5.57567	5.81416	6.63911	5.23921	5.30167	5.85998	6.89487	6.55085	7.25342	7.07937	6.92357	6.86237	7.12789	6.69439	6.11626	6.41787	6.99558	6.45708	6.80111	6.82194	6.74104	6.63919	6.08206	5.85069	5.83967	6.906	6.52913	6.13904	6.97991	6.05348	6.46505	6.56351	6.45711	6.08696	6.50701	6.15949
216263_s_at	NGDN	4.81002	4.60243	4.77107	4.78932	4.42189	5.19488	4.74878	4.65239	5.09445	5.11026	4.69839	4.86672	4.77221	4.71564	4.78192	4.87413	4.5917	4.86487	5.25119	4.92212	4.8929	5.61056	4.64738	4.41012	4.74255	4.86435	4.60213	5.24163	4.90648	4.918	4.50485	4.89434	4.76574	4.97229	5.41983	5.45563	6.19203	5.12377	4.70804	4.18863	4.39098	5.09937	5.75074	5.06591	4.70545	4.77815	4.46622	4.56003
210007_s_at	GPD2	7.40232	8.45093	7.78824	8.4819	7.66472	6.51037	8.22489	8.10696	7.85809	7.56289	7.64036	7.86369	7.84673	7.40089	8.2084	8.05317	7.41736	7.48593	8.5552	8.11923	8.75862	8.57872	8.38384	8.09061	7.28088	8.80291	8.62161	8.02617	8.42975	8.70418	8.29334	7.88402	8.11355	9.43891	7.92932	8.85717	8.48268	8.18097	8.58815	8.35024	8.01079	9.2395	8.7583	7.69446	7.88655	8.25234	8.57081	8.42151
217523_at	CD44	5.83804	5.15914	5.83125	6.60711	5.95069	6.61934	5.70549	4.97	6.49633	6.50946	5.17743	6.51348	6.84652	6.02154	7.20483	6.3922	5.8213	6.07211	6.47898	5.73788	6.26596	6.86281	6.36833	5.85874	5.52597	5.38054	5.99764	5.93165	6.8177	6.72066	6.06789	6.42792	6.83686	7.89999	6.3539	5.95419	7.4599	6.47672	5.86054	5.50866	6.53632	6.27388	6.83201	7.04677	7.06931	5.70168	7.4241	6.83193
205898_at	CX3CR1	4.20652	4.28672	3.52007	4.04568	3.99476	4.51343	5.1727	3.96801	3.42311	4.45077	3.1204	4.05503	3.87601	5.30761	4.07488	4.89624	4.17969	3.38029	4.34888	3.64987	3.43356	3.83404	3.58964	4.06492	4.72146	3.76934	4.10686	4.52138	4.31617	4.1792	4.74348	3.49156	4.10266	4.11186	4.44874	5.22025	3.15924	4.59438	4.14017	3.61482	5.03117	4.42422	4.7249	4.33334	3.68851	5.13709	4.77259	4.94615
220675_s_at	PNPLA3	5.48989	4.80787	7.24508	5.01065	5.58872	5.35071	5.78515	8.00925	5.28009	5.09188	5.39583	7.73146	6.14449	7.55887	4.13108	4.43676	7.14471	6.54116	5.3396	7.12461	5.70387	5.50064	6.12705	6.909	4.5557	5.62892	5.46585	6.81863	5.22245	5.43963	4.81979	5.75395	5.72239	5.00239	6.86238	6.53598	5.45442	5.16405	5.01305	5.95282	5.99281	3.77169	5.3505	5.11682	6.82426	7.59567	5.28789	6.97771
215170_s_at	CEP152	3.73082	5.18432	5.09557	4.80311	4.57679	4.36839	4.55734	4.30847	4.20006	3.93046	4.75182	4.51025	4.18471	4.08977	4.21054	5.16224	4.05629	4.05586	4.82733	4.4574	4.38736	4.88756	4.48477	3.95713	3.43686	4.4079	4.49164	3.94408	3.99353	5.06233	4.58821	4.66409	4.57239	4.96411	4.61937	4.53898	5.0512	4.54288	4.41288	4.16284	3.80638	4.73423	4.26637	5.27354	4.67352	4.23043	3.62225	4.569
208154_at	NA	2.38082	2.37397	2.17927	2.02166	2.29912	2.21957	2.43553	2.08288	3.15394	2.70365	2.18104	2.73429	3.60763	2.3727	3.37382	3.67562	1.90205	2.58458	2.7869	2.70815	2.20737	4.00077	3.16205	2.661	2.09635	1.98705	2.10951	3.15974	3.25819	2.8769	1.98973	2.69491	2.16223	3.13396	2.84467	2.33367	3.37865	2.15896	2.50073	1.92437	2.79563	2.0535	2.19342	2.49724	2.42356	2.00307	2.32349	2.29143
210538_s_at	BIRC3	5.04773	5.88701	4.72118	6.01164	6.20709	5.46054	6.98479	6.61891	5.92261	7.7487	4.87967	6.49001	5.85656	7.2798	5.95752	8.01336	6.02988	6.14669	5.17829	6.00019	6.31414	6.49181	5.48385	6.15691	5.48372	6.0185	6.36544	6.19271	5.84989	5.87118	5.97069	6.8166	5.46432	6.07546	5.46539	6.7714	6.02052	6.00381	6.06904	5.80911	6.13993	5.6821	6.50395	7.63466	4.28047	6.41578	5.3444	6.60324
212435_at	TRIM33	7.1368	6.66996	6.83313	6.98598	6.38952	7.49638	7.22874	7.53758	6.6675	7.76928	7.4415	7.54457	7.4584	7.40182	7.23313	7.4379	7.48964	7.33957	7.45227	7.5169	7.42451	7.61337	8.01783	7.43754	6.90526	7.70306	7.47632	7.5065	7.53556	7.56765	7.26634	7.54014	7.79806	8.03072	7.26238	7.12429	7.1473	7.57288	7.61861	7.33085	7.81233	7.36382	7.90082	7.11898	7.2383	7.37717	7.35068	7.6739
219294_at	CENPQ	5.01216	4.07289	4.33597	4.88711	5.12842	4.92143	5.42254	4.61431	4.49475	4.91318	4.12057	4.75138	4.83531	4.78409	4.41046	4.67989	4.72006	5.31971	4.23747	4.42362	4.94194	4.13949	5.14972	4.79755	5.26807	4.53628	5.33657	4.38605	4.73743	4.98621	4.7222	4.91467	4.94651	5.48584	5.08622	4.37717	4.49872	4.87549	4.78401	4.3368	4.29552	3.95678	4.03942	4.69292	4.21923	4.80601	4.62302	3.93395
219583_s_at	SPATA7	4.60237	5.99438	5.43655	5.18956	6.4851	5.52554	5.71804	5.75423	4.30152	4.86237	4.24576	5.20059	4.99837	6.15998	5.80649	5.00899	5.53649	4.43628	4.91689	5.37898	5.89134	4.60377	5.85631	5.8634	6.21251	4.55917	5.66634	5.78624	5.35965	5.68969	5.49995	5.00432	5.98687	5.68725	4.85079	5.69178	5.55491	5.60252	6.21288	6.01266	6.00665	5.55687	4.90306	5.41051	4.94649	5.29119	4.53895	5.5471
214203_s_at	NA	6.92526	6.49124	6.30213	6.63606	7.32575	6.46284	6.85567	6.01065	6.64777	7.06321	6.81521	7.36434	6.59634	6.78447	7.11712	6.82303	6.21384	6.23703	8.60497	7.04215	8.30173	8.29435	7.74103	7.79487	8.48647	8.18129	9.09618	7.76597	8.20774	8.20456	8.09235	7.51357	7.83764	7.22969	7.84482	6.25475	8.4619	7.89724	6.8436	6.84876	7.05569	7.39835	7.94291	9.13681	6.90887	7.27389	8.20724	7.63424
204569_at	ICK	7.06961	7.3611	7.50359	7.3501	5.87399	6.92881	7.09711	7.31275	7.27756	7.01924	7.32284	6.98871	7.49922	7.32801	7.63583	6.81358	7.59416	7.73783	7.49987	7.44033	7.49207	7.19364	7.68315	7.43854	6.67794	7.13296	7.30598	7.33219	7.38922	7.46714	7.13333	7.74817	7.59386	7.51912	7.07405	7.51697	7.22625	7.56666	7.71988	7.79711	7.6774	7.29076	7.49676	7.43832	7.73676	7.27651	7.66074	7.5363
221868_at	PAIP2B	7.56165	6.86929	7.7306	7.58367	6.56993	7.26204	7.11047	7.46954	6.93991	7.21104	7.23445	7.49791	6.75982	7.69307	7.96364	6.09438	7.08116	7.1342	8.87271	8.73201	8.72241	8.68837	8.8321	8.6516	7.28944	8.51385	7.53709	8.41772	8.69573	8.36958	8.62992	8.68898	8.58002	8.57737	7.8908	7.65529	8.24481	8.27968	7.74077	8.04818	7.86231	7.85512	7.7373	8.02643	8.14457	7.66961	8.37733	7.95778
34697_at	LRP6	6.27204	6.06577	6.41405	6.03696	5.1569	5.74796	6.65508	6.74312	6.29229	6.24004	5.6061	6.15525	5.92625	5.95399	6.31981	6.04994	6.25299	5.72561	5.86637	6.27965	6.30572	6.60722	6.51812	6.76296	5.93841	6.46063	5.83754	6.05976	6.38096	5.80829	6.90277	5.98645	6.20051	6.65224	6.25556	6.30395	6.66349	6.65779	6.95411	6.61855	6.07846	7.05494	6.68432	6.37902	6.02046	6.08713	6.39796	6.00577
208835_s_at	LUC7L3	9.73259	9.77107	10.049	9.90782	9.5826	9.91711	10.0171	10.4286	10.2343	10.2057	9.8463	10.1778	10.7921	9.98337	10.6994	10.4185	10.1129	9.82464	10.4193	10.0367	10.1332	10.4945	10.04	10.3632	10.5487	9.91552	9.91603	10.1332	10.6779	10.4447	10.3312	10.2833	10.9223	11.3091	10.3146	9.84943	10.4968	10.2234	10.2241	9.96055	10.4927	10.6271	10.063	10.8542	10.6167	10.2203	10.9904	10.6
210078_s_at	KCNAB1	6.00924	6.03927	5.62537	5.25198	5.32479	5.15941	6.00227	5.77818	5.61785	5.50443	5.7963	5.86838	5.33734	6.1671	6.7512	6.19999	5.91492	5.34002	5.27861	5.4776	5.1883	5.38013	5.42494	5.66318	5.56276	5.69134	6.1281	5.67541	6.15005	5.19854	5.78842	5.58644	6.12675	6.40352	5.97374	6.29061	5.22656	6.01833	6.0554	6.54274	6.09931	7.265	6.09747	5.89207	5.44821	6.30563	6.84705	6.27621
205345_at	BARD1	7.35173	7.39988	7.85911	7.85491	6.78716	7.48012	7.87638	7.3256	7.59111	8.15196	7.53828	8.18794	7.97065	6.63882	7.26542	7.16957	7.01892	7.55768	8.27478	8.0049	8.66724	8.54832	8.1789	7.63828	7.69919	8.81033	6.44913	7.59777	8.04773	8.15595	7.73772	8.42088	7.94232	8.2562	7.27348	7.91325	8.45109	7.68679	8.00541	7.76038	7.47937	7.5823	7.68907	8.15149	7.68057	7.49399	8.35252	7.35231
220436_at	CNTNAP3P2	4.54454	5.37339	3.80941	4.29815	5.10313	5.29966	4.79237	3.84026	5.23311	4.34611	4.01639	5.13825	5.01979	3.9447	4.91866	4.27691	4.42307	4.84371	5.88869	5.31027	6.10537	5.6782	5.80907	5.95489	4.72146	4.7492	4.82495	5.8965	5.91452	5.56233	5.39322	5.42968	5.4603	6.70302	4.91257	5.23019	6.52126	5.35844	5.50222	3.5121	5.14916	4.88227	4.63573	5.46205	5.11283	4.65388	5.38672	4.35094
215029_at	NA	2.07441	2.5608	2.05446	2.5156	2.18342	2.64436	2.07516	2.08962	2.88131	2.96821	2.96112	2.06051	3.78218	2.35571	2.08945	2.28948	2.57105	2.33115	1.95034	2.18219	2.08799	2.26676	2.49443	2.46964	3.12216	3.38443	2.67049	2.38552	2.18242	2.0233	2.88429	2.34691	2.27254	2.48208	2.32874	2.40702	3.30323	2.16024	2.56809	2.31887	2.5279	1.99673	2.4525	2.14105	3.1076	2.15541	2.28314	2.1179
206023_at	NMU	8.82936	9.28514	9.75643	8.95325	10.0632	9.76107	9.42918	8.53402	10.0992	9.88181	8.94052	8.42102	9.32944	8.71017	8.1719	10.2247	8.09417	9.98357	9.17375	8.73049	8.15922	8.73476	9.50774	8.17582	8.60558	8.65264	9.14768	8.42274	8.5972	9.34064	8.79443	8.90073	9.35441	9.66341	8.22617	8.36119	8.57231	8.92368	8.75098	8.10682	8.1368	5.55059	8.26506	8.53681	8.38873	8.02862	8.41516	7.62042
203382_s_at	APOE	6.71447	5.85924	6.76775	6.52694	6.74093	6.35701	6.07329	7.53993	5.98935	6.95078	6.34809	7.24004	6.77765	7.45205	6.49054	6.31354	7.34245	6.01164	7.50005	6.83046	6.69986	6.68022	7.3673	6.8921	7.45408	7.02937	7.93136	7.44944	7.09504	6.99032	7.03178	7.13212	6.9067	6.20061	7.05538	6.44623	7.07185	6.9853	6.88177	6.72959	7.13621	6.0774	7.05202	7.21294	7.16515	7.44155	7.30172	6.54774
214678_x_at	ZFX	5.57669	6.24809	5.83761	5.77422	5.10167	6.21094	6.34414	6.0447	5.57584	6.29613	6.73934	5.6452	5.79512	6.33729	6.22462	6.42628	5.6737	5.85752	5.89898	6.44373	5.78479	6.0073	7.35215	5.76748	5.96262	5.51381	6.09313	5.60153	5.68563	5.99162	6.11039	5.73788	6.51152	5.7753	5.65224	5.74915	6.11312	6.54712	6.21693	5.73639	6.34883	5.30162	5.6542	5.60311	5.69213	6.04049	5.75476	6.09345
213517_at	PCBP2	6.4623	7.03918	6.67275	7.09052	7.57131	7.12515	6.70886	6.86464	7.45278	7.02322	7.06087	7.43529	7.98833	6.28965	7.89533	7.69264	6.85583	6.26075	8.28607	6.90629	7.22006	7.7344	6.83718	6.62206	6.92204	6.48722	7.91444	6.63897	7.48068	7.44224	6.95451	6.44758	7.56086	7.66386	7.25141	6.80619	7.73287	6.82105	6.59974	6.6579	6.93326	7.83045	7.29553	8.62033	7.92771	6.25191	7.93652	7.03017
215886_x_at	USP12	8.13841	8.30971	8.00148	8.03535	8.35158	7.70232	8.18591	7.66459	7.99263	7.8234	7.90841	7.78833	7.82053	7.74798	7.86878	8.32158	7.74649	8.14927	8.2149	7.98003	8.37668	8.24556	8.60282	7.87839	8.12027	8.53163	7.94182	8.39325	8.55721	8.13998	8.27116	8.50942	8.04351	9.06366	8.33672	7.88172	8.03039	7.81206	8.07406	8.00563	8.36287	8.04075	8.35199	8.17732	8.11273	8.20709	8.54754	7.52004
214753_at	N4BP2L2	5.88006	6.6819	6.55801	7.57996	6.52442	6.6226	7.25718	6.36061	7.14714	6.49579	5.99253	6.49697	7.59146	6.19853	7.77663	7.63078	6.61191	5.26991	7.38004	7.32617	7.81083	8.34588	7.35349	6.61323	6.90664	6.37925	5.04017	7.90208	7.62974	7.79998	7.94335	6.59145	7.38049	9.61271	7.21781	7.3824	9.36197	7.39874	7.13484	7.08159	6.49069	7.83958	7.25211	7.28344	7.9567	6.31923	7.68169	7.74419
218499_at	STK26	8.16364	7.84539	7.47075	7.44174	7.99734	7.8377	7.66086	7.58666	7.82454	8.19236	8.42362	7.68817	8.03102	7.66975	6.53493	7.18735	7.07329	8.30671	7.78888	7.77626	7.86668	7.53639	7.94003	7.67215	7.69271	7.33259	7.20816	7.64064	7.43161	8.27794	6.92925	7.77792	7.82647	8.43874	7.64193	7.65346	7.68545	7.36916	7.74281	7.56654	7.44697	6.09331	7.21792	6.93394	7.66842	7.34654	7.69208	7.52887
202137_s_at	ZMYND11	8.2866	8.08353	8.09639	8.24135	8.05832	7.71995	8.83917	8.32369	8.09106	8.24028	7.9657	8.07465	8.46612	8.00159	7.99142	7.77838	7.91057	7.73978	7.81083	8.76682	8.30379	8.25385	7.97508	8.39467	8.06384	8.29738	7.82417	8.13111	8.1488	8.04857	8.59138	8.07834	8.43251	8.37307	7.93346	8.46447	8.42061	8.40011	8.86782	8.56294	8.39727	8.85291	8.41893	8.62095	8.49858	7.94899	8.31276	7.95464
202323_s_at	ACBD3	6.25024	5.97775	6.33118	6.33919	6.48668	6.40109	6.13208	6.43617	6.18266	6.63663	6.71546	6.6548	6.46598	6.05218	6.11515	6.25629	6.19203	6.32839	6.09155	6.58935	6.55437	6.11628	6.07542	6.61407	6.17737	6.57656	6.01686	6.26345	6.23831	6.37111	6.27066	6.49781	5.83876	5.89668	6.12795	6.3246	5.84418	6.02609	6.01172	5.959	6.03881	5.85118	6.56897	6.40281	5.96934	6.3252	6.26215	6.18867
213208_at	GLTSCR1L	7.35763	7.04919	7.25071	7.11064	7.09439	6.20968	7.63202	7.1595	7.02075	7.2961	7.34866	7.12255	7.27279	7.38504	7.64236	6.65547	7.01027	7.1118	7.66482	7.01709	7.53124	7.21126	7.78254	7.7926	7.03853	7.09113	6.90245	7.21274	7.38056	7.15322	7.42389	7.31852	7.28404	7.18693	7.52153	7.30859	7.03414	7.54146	7.23106	7.37085	7.22359	7.69759	7.38215	6.8634	6.85156	7.47996	7.19993	7.29204
220428_at	CD207	7.76596	8.61283	8.71526	8.90883	8.13152	6.79312	8.59972	8.94323	6.3458	8.87188	6.59587	9.14123	7.32887	9.60369	8.71867	9.362	9.2874	8.01411	10.2173	10.2112	9.40993	9.60018	9.88487	8.93994	8.72786	9.807	9.43032	9.41863	8.23517	9.64209	9.81576	8.82506	7.42185	10.3385	9.16089	9.49746	8.54124	9.51892	10.136	9.06935	8.8521	6.63103	10.0089	9.57733	9.49241	9.02391	8.0781	9.60653
222290_at	NA	5.22566	5.64673	4.64881	4.75482	4.47411	6.27147	5.43923	5.63746	5.44371	5.2606	5.31278	5.4564	5.22612	5.48965	4.04782	5.2632	5.39124	5.3367	5.77995	5.37787	6.25233	5.56672	5.74038	5.27624	6.06937	5.88194	5.65276	5.48206	5.00123	6.48373	5.0388	4.97716	6.09607	6.93261	6.03399	5.59965	4.58318	5.73858	5.13387	5.31304	5.79868	5.24145	6.04491	6.02591	5.35041	5.29611	5.65989	5.6166
204199_at	RALGPS1	4.98056	4.74907	5.26705	4.31495	4.3854	4.76915	4.86711	5.14756	3.98214	4.10411	4.53003	5.16698	4.78155	5.78354	4.76789	4.5514	4.94524	4.96644	4.37224	5.07071	4.86018	5.61096	5.44914	4.52337	5.64266	5.17396	5.27591	5.19189	5.03852	4.57037	4.88421	5.16027	5.21338	4.65148	4.6634	4.78528	5.23733	5.12667	4.98321	4.57266	4.68138	5.68681	4.97356	4.60109	5.00347	4.86819	4.9902	5.71777
205288_at	CDC14A	5.54912	5.76098	5.72698	5.41436	4.71971	6.2603	5.96718	6.93066	5.08376	5.27425	5.0176	6.33877	5.10428	7.31055	5.71025	5.34933	6.98461	5.8107	5.80929	5.83666	5.86509	4.42133	6.78176	6.22044	5.13113	6.02601	4.93428	6.35413	4.78937	5.41875	5.68102	5.4025	5.59998	6.92498	5.73132	5.87606	5.76689	5.78234	5.34163	6.43786	5.91546	6.0149	5.62381	4.93815	5.81663	6.6703	5.24727	6.50666
215892_at	ZNF440	4.20472	4.04718	4.06173	4.2254	3.56039	3.92231	3.96873	3.91481	3.95164	4.42437	4.02323	4.06478	4.34591	4.01099	4.1769	4.06679	3.80061	4.024	4.53597	4.3234	4.15805	4.50119	4.19053	3.92122	4.13479	4.04291	3.83749	4.08912	4.16305	4.48415	4.03851	3.92211	4.1987	6.31289	4.49244	4.2874	5.75528	4.0641	3.74895	3.80955	4.27803	4.08529	4.21454	4.46484	4.01084	3.9321	4.00426	4.16518
46142_at	LMF1	5.94231	5.90719	6.39315	5.75853	5.8006	6.30335	5.50826	5.6784	5.62047	5.72281	5.64866	6.13891	5.792	6.14403	6.11644	5.91274	6.49054	5.87286	5.9741	5.76114	5.8673	5.31171	6.32959	6.62195	5.98484	5.98341	6.73553	5.56147	5.93681	5.52241	5.81903	5.83293	6.127	5.68684	5.52492	4.96898	4.40148	6.30409	5.85827	6.45084	6.10643	5.48168	6.07215	7.3673	6.24214	5.69956	5.85253	5.69987
221834_at	NA	5.72577	5.68582	6.03385	5.29621	4.5501	5.37416	5.98808	6.14868	6.01658	5.85891	5.62897	6.08121	6.73814	5.89108	6.26299	6.3518	5.66544	5.43679	6.13757	5.67349	6.90546	6.79723	6.49156	6.62112	6.55977	5.99487	5.37574	6.35801	6.58849	6.25364	5.76265	6.0918	6.57132	7.37418	6.38083	6.18898	7.03126	6.31752	5.66192	5.54091	6.78464	6.4612	6.69112	7.10712	6.81024	6.01206	7.10429	6.77426
213939_s_at	RUFY3	4.30694	3.62905	3.68185	4.94771	3.23361	4.50768	4.40901	3.88471	3.42855	4.75738	4.45731	3.9993	4.1835	4.4821	4.97743	3.4178	3.75946	4.62887	4.87336	4.93716	4.60437	4.79104	5.39061	4.45807	5.13992	4.51185	4.52119	4.34574	4.06284	4.27597	4.29732	4.48268	4.78007	5.71115	4.07226	4.58185	4.97852	5.32583	4.17886	4.67073	3.81469	4.12773	3.85967	4.94036	5.3236	3.2183	5.5298	5.02385
207115_x_at	MBTD1	2.90449	3.14608	2.91654	3.25436	2.6364	2.73766	2.86197	2.63501	3.15047	3.02805	3.2146	2.80109	3.02078	2.81084	3.17566	3.07849	2.98627	2.93438	3.33617	2.88285	2.82891	3.40781	3.12389	2.82731	2.83977	2.82322	3.01217	2.58509	3.44386	3.45726	2.80224	2.77508	3.36996	3.67399	3.35732	3.29424	3.15524	4.14977	2.9223	2.75472	2.79725	2.79272	3.05609	3.51966	2.97544	2.73212	3.51501	3.26684
205771_s_at	AKAP7	5.2263	6.7067	5.27093	5.78486	6.26644	5.78857	5.58904	5.81108	5.03501	5.918	4.82419	5.31923	5.65627	6.32348	6.02264	5.80242	6.00338	5.37098	5.08496	5.38888	5.4451	4.04536	4.50205	5.77615	5.83221	5.60628	5.5569	5.39501	5.44326	4.77443	6.31832	5.77526	5.77814	5.20371	5.32156	5.54171	6.21613	5.52167	5.56484	6.19743	6.10508	6.16728	5.17267	4.55846	5.38858	5.85837	6.27837	5.61789
205190_at	PLS1	3.52806	3.9852	3.46772	3.26767	3.70346	3.53616	3.44689	4.13028	3.65244	3.88104	3.2933	2.76453	3.12705	3.58444	3.54061	3.52279	3.40796	4.30194	3.21091	3.20951	3.51913	3.39206	4.149	3.44502	4.08471	3.47738	3.08291	3.18386	3.14483	4.36898	3.45024	4.11388	3.56996	3.91578	2.96691	2.77584	2.87382	2.93962	4.0205	3.41592	3.46946	4.04972	3.40502	3.58099	2.77184	3.13417	3.7056	3.44396
215069_at	NMT2	3.35466	3.09429	3.55752	4.33359	3.92119	3.23114	2.99856	3.95972	3.30113	3.26962	3.79608	3.08153	3.58425	5.36927	3.66612	3.57458	3.11092	3.96967	3.06959	3.10152	2.80428	3.74631	3.60248	3.3535	3.14891	3.08153	3.96343	3.56875	3.71606	3.62507	3.48894	2.73668	4.40377	3.36346	3.90436	3.2059	3.57821	3.2559	3.41916	3.15774	3.98124	3.92673	3.89163	3.64763	3.80518	2.84883	2.70941	3.03003
205559_s_at	PCSK5	7.20351	7.73128	7.84048	8.19874	8.60782	8.5113	8.65258	7.47011	8.51593	6.12339	8.50639	7.11172	9.17981	7.06307	8.32757	6.0724	7.64123	8.39008	7.11733	7.36971	7.33236	7.27998	6.61937	8.90448	8.47912	8.07177	7.89615	7.07242	8.12607	7.67291	7.5695	8.29386	9.10516	7.50013	6.92646	8.16705	7.0919	7.93134	7.73735	8.36003	8.69222	8.13433	8.29733	7.18899	8.65679	7.61458	6.82996	8.17646
213661_at	PAMR1	5.49428	5.33703	4.29272	3.99944	4.90958	4.38132	6.15934	3.64804	4.71804	3.63914	4.23696	5.27109	4.91038	5.70008	6.77253	3.97741	4.76521	4.51615	7.56773	6.81376	6.89088	7.82707	6.34237	7.3279	7.3359	6.98134	7.54923	7.39401	8.03578	6.53808	7.49696	6.75556	7.30816	6.50067	6.35884	5.93348	6.05007	6.85555	5.85301	7.14034	7.71976	6.28305	7.23578	5.51905	5.91681	6.36412	6.4992	6.53109
218067_s_at	ARGLU1	9.31214	9.86808	9.30941	9.60268	9.8149	10.4628	9.82703	9.44653	10.3209	10.2219	9.6553	9.94032	10.6081	10.0845	10.4297	10.4258	10.1248	9.78351	9.97474	9.57644	9.66432	9.90742	9.59364	9.91054	10.4736	9.54843	10.4562	9.86507	10.563	10.3501	9.5774	10.0067	10.8075	10.2487	10.0086	9.52669	10.2368	9.76958	9.26385	9.16335	10.2676	10.3266	10.0301	10.891	10.3315	10.0214	10.7922	10.4689
214414_x_at	NA	12.2365	11.7855	12.1089	11.859	12.8932	10.1672	12.4541	11.5614	11.259	13.225	12.5637	12.3567	12.5321	11.4824	11.6591	12.1672	10.41	9.34603	12.7856	13.2055	13.0528	12.556	10.9587	13.1986	12.9407	12.4694	13.37	12.916	12.0523	12.029	12.4622	12.7688	10.2108	11.232	12.9337	12.4312	12.8892	13.0963	12.7153	12.2751	12.8891	13.5674	13.1573	13.1182	12.7652	12.2616	13.6537	12.3883
51228_at	RBM12B	7.15661	7.28307	6.95916	7.37356	6.11089	6.76942	7.65164	7.95698	6.63142	8.16371	6.70246	7.15053	7.55742	7.82984	7.68201	7.32984	7.02809	7.06636	7.60641	7.23116	7.69206	7.506	7.64273	7.15085	6.45202	7.37125	6.44914	7.45662	7.88877	7.6206	7.69726	7.55539	7.81586	8.17991	7.80558	7.38338	7.72861	7.74914	7.88652	7.09044	7.86668	7.82159	7.19994	7.53468	7.27572	7.43902	7.11125	8.01058
203533_s_at	CUL5	7.51079	8.26777	7.76862	7.64392	7.13948	7.86882	8.08375	7.8738	7.56534	7.96321	7.68578	7.76745	8.04127	7.78585	7.54824	7.6671	7.53053	8.23654	7.89463	7.85124	8.28293	7.66658	7.75403	8.17357	7.40218	7.51257	7.11793	7.84522	7.94167	8.20862	7.89341	8.19118	7.9612	8.46306	7.91249	7.7079	7.98601	7.94232	8.14256	8.11607	7.86739	7.51457	7.69293	8.00444	8.30594	7.92207	7.58672	7.83574
213931_at	NA	6.23822	5.86392	5.98809	6.20638	7.29705	6.48509	6.87732	6.09209	7.29379	6.03648	6.29153	5.75971	6.74016	4.83026	6.20019	6.87508	5.37322	6.18461	6.82967	5.07307	5.14903	6.22597	6.04374	6.50412	7.59966	5.34618	7.09538	6.50423	6.44278	6.03159	6.0369	5.81037	6.87803	5.96979	6.95878	6.18579	6.65297	5.46307	6.35364	5.68503	6.0001	5.07444	6.83118	7.2164	6.58419	6.71802	6.8129	6.38268
220559_at	EN1	8.65001	8.93966	7.42282	6.20776	8.65952	7.56564	7.42827	7.34161	8.56349	8.11142	8.53234	6.82239	8.26216	7.24373	8.70593	7.72142	6.84573	8.45455	7.2389	7.17325	8.00168	7.25634	7.64736	8.07211	8.86264	7.75024	8.76982	7.17168	7.84495	7.26392	8.23656	7.08027	7.56603	7.00696	8.27823	6.97618	7.57602	7.06299	7.65473	8.18533	7.72955	10.137	8.64489	7.48557	7.48199	7.66196	8.97548	8.02486
206030_at	ASPA	6.12588	4.87484	6.40103	6.47922	6.44823	6.17734	6.64744	5.18148	5.06726	6.1837	4.75432	5.47736	6.46727	5.85725	7.29157	6.93592	5.26092	6.03436	7.24336	6.74339	6.73071	6.47769	6.13792	6.40125	7.69	7.11364	6.69558	6.05261	6.93198	6.45333	7.1851	6.7328	7.11416	6.81682	6.99658	6.99483	6.97686	6.87327	6.37153	5.8577	7.1482	6.95959	7.41237	7.81261	6.54218	6.57562	6.70589	7.03283
222383_s_at	ALOXE3	8.6666	7.14894	8.08257	7.53203	8.47086	9.15897	7.50641	6.99196	8.21837	6.40623	8.59415	7.07658	7.96104	7.74645	6.87959	8.61488	7.81208	8.65504	8.63437	8.37099	8.29588	8.21284	8.9209	7.97858	8.98637	8.19013	9.08029	8.67963	8.72491	8.81534	8.41305	8.60292	9.06378	7.28797	7.55633	7.35965	7.54759	8.45892	7.77548	6.72658	8.36932	4.55185	8.09215	8.07945	8.80381	7.24797	8.88321	7.33125
202984_s_at	BAG5	8.90689	9.02547	8.91577	8.4435	8.86148	8.26993	8.60837	8.96994	8.91024	9.02206	8.83424	9.05809	9.07443	8.82437	8.37386	8.39503	8.47838	8.82522	8.87432	8.88196	8.82771	8.67577	8.71623	8.64476	8.4932	9.04735	8.75048	9.03147	8.60312	8.89608	8.4411	8.92291	8.96081	8.73491	8.64872	8.95854	8.50212	8.81212	8.91806	8.80381	8.64615	8.79702	8.77307	8.9714	9.1397	8.60794	8.84645	8.74833
213142_x_at	GSAP	5.36432	5.10569	4.53323	4.73979	5.25029	4.72934	5.29351	4.8119	4.66423	4.88241	4.06534	4.63019	4.76268	4.78328	5.48692	5.68944	4.97462	4.64717	5.08382	5.07084	4.67737	4.94247	5.34698	4.90473	5.65211	4.62622	5.09729	5.30891	5.61623	5.7543	5.08539	6.11786	5.5188	5.39833	5.16024	5.58671	5.30248	5.57757	5.14635	4.72043	5.61117	5.05686	5.65159	6.39644	5.13546	4.9609	6.2875	5.23407
211090_s_at	PRPF4B	7.9924	7.38218	8.22603	7.76821	6.48836	6.55922	7.57201	8.0624	6.92292	7.64137	7.61014	7.43267	8.10325	7.40227	7.39579	7.63767	7.49257	7.66293	7.59231	7.60768	8.05149	8.12478	7.68382	7.692	7.01609	7.48673	4.62829	7.58585	7.30826	7.85717	7.14584	7.88865	7.6565	8.64215	7.54842	7.98527	7.61926	7.57637	7.62514	8.11974	7.50949	6.96797	7.44144	7.83946	7.78947	7.12608	7.72203	7.15852
204072_s_at	FRY	5.66977	5.46955	5.75295	6.34255	4.20663	7.1971	7.03354	6.43018	5.52619	5.68665	5.05433	7.05153	5.94185	7.14486	7.05881	5.30303	7.27524	5.04691	6.61557	6.28833	6.82769	6.55228	6.87808	6.89642	4.70479	7.01542	6.53009	6.94927	7.39776	7.14868	6.21656	6.74219	6.3728	6.95162	6.46644	6.8031	6.89171	6.95812	6.42952	5.92633	7.25528	6.97455	7.04243	6.83778	6.40896	6.93935	7.48433	6.94769
211360_s_at	ITPR2	7.83073	7.76612	8.2243	7.85043	7.69324	6.84576	7.51901	7.61379	8.30722	7.46892	7.48309	7.95921	7.60406	7.5346	8.54244	7.57597	7.75989	7.66153	8.32244	8.05594	8.46902	8.67925	7.73263	8.17788	7.63487	8.19873	8.07351	7.9647	8.65902	8.34101	8.00575	7.86785	7.71499	8.45167	8.01418	7.61992	8.91535	8.1796	8.08703	7.84656	7.90884	9.09346	8.56097	7.94129	7.51684	7.76104	8.3752	8.28351
202817_s_at	SS18	9.32844	9.12353	9.2504	9.06368	9.16875	9.13152	9.14005	9.27844	9.08785	9.62011	9.07791	9.34616	9.22761	9.46295	9.01469	8.99951	9.14612	9.24087	9.01	9.20051	9.11929	8.83486	9.42158	9.30929	9.17485	9.43431	9.15072	9.36183	8.95679	9.46214	8.99688	9.4129	9.15084	9.26297	9.27162	9.17789	9.07038	9.22338	9.04469	9.28868	9.37267	8.89437	9.27497	9.45656	9.60686	9.20734	8.83858	9.34293
217650_x_at	ST3GAL2	7.9569	7.88768	8.01352	8.18122	8.11825	7.62044	8.32572	7.93702	7.96164	8.08695	7.70926	7.54511	7.7046	7.42881	8.37522	8.49801	7.5779	7.9843	8.07084	8.15023	8.03639	8.0362	7.75245	8.06288	8.37651	7.8699	7.89049	7.99486	7.78189	7.61779	8.43585	7.69547	7.92907	7.56684	8.13991	7.8688	7.78568	7.58491	7.92527	7.71468	8.11391	8.20709	8.12909	8.28471	7.6854	7.82039	7.81354	7.73902
205209_at	ACVR1B	9.46595	9.47781	10.0912	10.01	9.49412	9.37977	9.79751	9.83187	9.90664	9.42891	9.79721	10	9.61674	9.82244	9.54311	8.81125	9.81045	9.72451	10.1036	10.375	10.4122	10.2338	10.2601	9.90481	9.00052	10.5534	9.12999	10.4516	10.3122	10.1848	10.0021	10.0692	9.71919	10.2509	9.86554	10.1422	10.3525	10.1121	10.2653	10.0638	9.83017	10.1922	10.2199	9.86351	10.1138	10.1427	10.1954	9.9309
214700_x_at	RIF1	8.08721	8.06692	7.78644	7.80652	6.41633	7.71538	7.91897	8.11774	7.89453	8.86738	8.22713	8.23887	8.41218	8.18772	7.86086	7.81055	7.91008	8.31261	8.56896	8.04547	7.59569	7.95309	8.23992	8.25794	7.37369	7.83568	7.38399	8.17133	8.1347	8.1756	7.88465	8.43469	8.29925	8.12474	8.21095	8.1399	7.79005	7.79645	7.4678	8.05593	8.2629	7.59328	8.01884	8.19078	7.25113	7.80575	7.58394	8.11697
209006_s_at	NA	5.86183	5.88224	6.07055	5.66353	7.13765	6.6226	6.34003	6.4448	6.4769	6.69315	6.13352	6.41104	7.51592	6.78023	7.29216	7.66757	6.31837	6.19642	6.2761	6.86636	6.62995	6.92179	6.40937	6.0283	7.49763	6.1242	7.56318	6.47456	7.15518	7.2658	6.27266	6.09927	7.49494	7.40345	7.01605	6.25408	6.63284	6.13679	6.14716	6.07306	6.90396	7.68276	6.27931	8.02153	7.77593	6.36239	7.42039	8.02284
219171_s_at	ZNF236	4.62189	4.73154	4.21563	4.74887	4.97898	4.56374	4.67345	4.76212	4.32758	5.28433	4.62531	4.40795	4.35914	5.0782	4.92535	4.42716	4.56046	4.4633	4.75798	4.67926	5.26592	4.39952	4.70244	4.45441	3.95621	4.73338	4.74033	4.73772	4.45581	4.83762	4.48276	4.71284	4.29691	5.21823	4.97932	3.88074	4.51471	4.72367	5.22415	4.40532	4.77163	4.51285	4.8381	4.47993	4.39022	4.55758	4.1359	4.323
203240_at	FCGBP	7.98212	8.73401	8.28834	8.95703	8.68859	7.69231	8.74742	9.50174	7.53084	9.80741	7.43599	10.6694	7.62703	10.5068	9.87963	8.39068	10.1037	8.90827	10.3557	9.45481	9.75375	10.1214	9.67804	9.4279	8.82346	10.6355	9.9626	10.2452	10.3508	10.4585	9.46853	9.7534	8.06679	10.5197	10.1477	9.94045	9.51387	10.0832	9.45725	9.07218	10.4258	7.53905	10.8139	10.4786	9.78334	10.6718	10.1041	10.7225
220150_s_at	FAM184A	4.53286	3.82024	3.83064	3.71491	4.3241	3.50757	3.86884	3.72267	4.20142	4.43929	3.92723	3.82929	4.18302	4.24788	5.02655	4.26582	4.28465	4.32287	4.15769	3.68446	4.67145	3.94374	3.60369	4.31592	4.38265	4.21723	4.33813	4.10302	4.97216	4.2211	4.75594	4.59459	4.33184	4.14836	4.52144	4.06231	4.52318	4.07603	3.48041	4.03521	4.04261	4.79418	4.64954	3.82276	3.95104	4.14235	4.16966	4.13229
203130_s_at	KIF5C	5.43433	7.41038	5.78626	5.51274	5.06694	5.22999	5.31161	6.01083	5.08425	5.78782	5.49835	6.50763	5.1389	5.33808	5.10105	5.37929	6.06159	5.64397	5.44385	6.25604	5.47353	5.11283	5.27349	4.61656	5.16683	5.01511	4.32896	4.54218	4.88344	4.95421	6.16204	4.63942	5.51572	5.42741	5.30213	5.96661	5.56615	5.35368	6.36997	6.14725	5.99837	5.78306	6.07283	5.16874	5.30785	5.6109	5.12578	6.04773
219930_at	KLF8	7.63561	7.03587	7.77295	7.11014	7.88286	7.12816	7.25894	6.91074	7.53135	7.30086	7.20887	7.56017	7.77023	7.20283	7.59784	7.22649	7.07596	7.5427	7.64253	7.64747	7.78662	8.22695	8.48964	7.3231	7.75131	7.71023	8.27385	8.0098	7.71648	7.92263	7.74494	8.01272	7.96842	8.70317	7.56426	7.53373	7.83576	7.73907	7.45816	7.18407	7.6648	7.43124	7.62419	8.00177	8.19353	7.6678	8.0611	7.62611
218878_s_at	SIRT1	5.65752	6.01729	5.48987	5.60218	5.67994	5.47019	5.77247	5.3048	5.27638	5.94303	6.02441	5.58305	5.90377	5.39731	5.9537	5.56483	5.18463	5.95615	5.64121	5.72271	5.60445	5.68667	6.63407	5.93511	5.74822	5.75317	6.13204	5.72571	5.6991	6.15376	6.03729	5.60448	6.38974	5.78729	5.05325	5.11315	5.06947	5.59647	5.72395	5.77485	6.10355	5.67666	5.55409	5.78097	5.91232	5.65753	6.06866	5.67062
211627_x_at	ESR1	4.72736	4.69287	4.95829	5.15185	5.27285	4.6311	5.01401	4.77886	4.70783	4.94913	4.91261	4.82368	5.15294	4.73664	4.70726	4.60857	4.80598	5.1746	5.18965	4.8827	5.13334	4.74675	4.99857	4.83266	4.80896	4.56533	4.91271	4.83243	4.93866	4.99436	4.66977	4.85716	4.97051	5.00901	5.00341	4.9479	5.02335	5.04732	4.8381	4.60649	4.82197	4.96167	5.21204	5.23408	5.33638	4.6744	4.98771	5.06076
206380_s_at	CFP	4.25595	4.013	4.53198	4.39877	4.58222	4.4273	5.1943	4.07468	4.31513	4.56406	4.38373	4.43808	4.14637	5.25421	4.13261	5.75169	4.88098	4.30202	4.59343	4.24636	4.9725	4.75067	3.73677	5.77476	6.24376	4.49163	4.63021	4.4393	4.92245	3.83575	5.97133	5.26713	5.28447	3.86946	4.41081	4.21193	3.74666	4.77414	4.24442	4.94689	4.74003	4.10741	4.75712	5.3929	5.04626	4.72148	4.80781	4.57071
220456_at	SPTLC3	7.54159	6.47612	7.37675	6.75429	5.42356	7.40038	6.84543	7.13169	6.8847	6.59281	8.33423	6.74878	8.0063	6.29207	6.9357	5.49961	7.05799	6.67755	7.02785	5.60617	6.11769	6.55582	6.7095	6.4056	5.44301	5.79224	7.19626	6.60138	7.09494	6.65255	6.98107	6.39748	6.47375	7.3388	6.55173	6.74551	7.05897	6.20315	6.66534	6.32277	6.6707	7.1135	6.50757	7.01103	7.77124	6.28031	7.10426	6.69649
206637_at	P2RY14	6.31888	6.26018	4.78215	7.27022	6.95692	7.40731	7.45791	6.00276	6.40691	6.8642	5.71411	6.04243	6.76188	6.33601	7.03833	7.89742	6.45344	6.27178	6.75061	6.32181	7.29016	7.14461	6.32931	7.53683	7.43831	7.37578	6.57153	6.59387	7.34901	6.21479	7.31967	7.45772	6.97808	7.4258	6.85691	6.89204	6.88453	7.65755	6.42767	5.99074	7.39916	5.90527	7.05947	7.11052	6.36674	7.28464	6.46077	6.58388
211387_x_at	RNGTT	5.40527	5.20624	5.34872	5.45242	5.30343	5.41324	5.53887	5.54075	5.73067	5.43442	5.63121	5.15987	5.28218	5.04545	5.18538	5.47856	4.97515	5.24612	5.73037	5.1885	5.61265	5.78936	5.6804	5.64318	5.26066	5.63392	5.54108	5.52152	5.51068	5.11886	5.30427	5.28962	5.18992	6.19837	5.82921	5.50885	5.27286	4.93639	5.363	5.28181	5.40648	5.70325	5.24591	5.22104	5.21065	5.16721	5.44359	5.36651
218170_at	ISOC1	7.49775	7.31606	8.23166	7.49848	8.42014	7.45258	7.45714	8.96164	7.10684	7.84949	7.53435	8.92633	6.93645	9.24464	6.82461	6.7351	9.06858	8.12216	7.28392	8.3948	7.63458	7.94712	8.43573	8.97548	7.36382	8.04856	8.23656	8.55441	7.45068	8.48377	7.50043	8.30556	7.71022	8.5569	8.2281	7.93936	7.67292	7.7603	7.82712	8.831	8.13147	7.0771	7.63368	7.70765	7.69992	8.70591	7.38759	8.84676
213272_s_at	TMEM159	7.53778	7.12616	7.53246	7.67003	7.28588	6.62335	7.22823	7.72693	7.11868	7.05129	6.99909	7.39316	7.05587	7.51431	7.43804	6.82151	7.31258	7.09655	8.12185	7.80326	8.48794	8.04915	8.0508	7.99642	8.39772	7.99465	8.57784	8.05414	8.19754	7.85163	8.0246	8.23645	7.95254	7.31681	7.81628	7.47673	8.26536	7.99409	7.70512	8.23116	7.79752	7.90707	7.63224	8.16023	7.8912	8.11065	7.7564	7.87116
218657_at	RAPGEFL1	8.80905	8.63066	9.47126	8.95382	9.24355	8.99803	8.75237	8.19062	9.2193	8.58202	9.13603	8.7885	8.88397	8.6505	8.63155	8.54225	8.30656	9.52941	9.77518	9.62742	9.5868	9.87127	9.57471	9.41834	8.92546	9.64518	8.95281	9.40604	9.39548	9.27195	9.63758	9.90698	8.88043	9.08722	8.73995	9.20426	9.52457	9.64686	9.16766	9.21807	8.65487	7.02064	9.28926	9.5306	9.7395	8.68418	9.29703	8.64154
220828_s_at	LOC55338	6.42816	6.50923	6.64644	6.8752	6.47349	6.56017	6.56534	6.38129	6.79212	6.88625	6.61961	6.81356	7.01926	6.40596	7.4709	7.24246	6.45769	6.29734	6.89733	6.46829	6.99067	6.8964	6.69191	6.37491	7.02009	6.56142	6.77026	6.74309	7.17904	7.17206	6.77316	6.69795	7.02457	7.79666	6.9721	6.75964	7.67275	6.94328	6.61317	6.30335	6.88926	7.26333	6.83974	7.20131	7.06564	6.54823	7.39147	7.02521
220464_at	MCF2L	5.67183	5.53917	5.56373	5.65174	5.98788	6.02673	6.19863	5.83882	6.26729	5.88156	6.28774	5.89345	6.25199	5.65785	5.96388	5.93419	5.72314	6.02608	6.34021	6.23015	5.78961	6.55624	6.94984	6.55966	5.80852	6.13277	6.06569	6.16598	5.83838	5.97611	6.23724	6.29251	5.72944	6.14527	5.35398	6.07984	6.115	5.78573	5.90239	5.33403	5.9739	6.15386	6.18105	5.87212	6.07216	5.91312	5.81102	5.84811
219132_at	PELI2	7.41167	7.34586	7.28708	7.74006	6.04643	7.48592	7.80764	7.47638	7.36544	6.39232	7.13225	6.9142	7.32773	7.7451	8.43137	5.79254	7.65856	6.50738	7.70358	7.91118	7.74193	8.22904	8.44121	8.63999	6.55335	8.27126	7.74497	8.28376	8.4539	7.76481	8.19561	8.39896	8.21595	7.82009	8.10696	7.96175	7.85139	8.05018	8.13922	7.98205	8.38733	8.08892	8.1491	7.51358	8.2946	8.6447	7.89252	8.17256
220183_s_at	NUDT6	7.34858	7.9997	7.00611	7.93628	8.10318	6.70007	7.56882	7.67734	7.53084	7.2824	7.24363	7.25668	7.76469	7.3724	8.08313	7.59329	7.75302	7.27122	7.55517	7.54115	7.79747	7.70338	6.61193	8.0902	7.6339	8.0011	6.82196	7.09694	8.01906	6.63889	7.78293	7.35983	7.86102	7.61954	7.52922	7.59067	7.67337	7.47976	7.67007	7.90497	8.38753	9.19269	8.03749	7.47941	6.99491	7.705	7.62521	7.88101
204417_at	GALC	6.58846	6.07602	6.09878	6.53157	6.31537	6.37777	6.51903	6.45388	5.52861	6.67617	5.15597	6.00775	5.63135	6.05235	6.56202	5.74022	6.41332	5.83568	6.69803	6.29794	6.70631	6.1157	6.89382	6.2901	6.69198	6.7862	6.81119	6.49332	6.40794	6.48758	6.22668	6.76381	6.55042	7.32662	6.50002	6.57475	5.99264	6.28094	7.06645	6.92484	6.22114	6.68846	6.65207	6.72822	6.64895	6.96004	6.04216	6.6438
204446_s_at	ALOX5	4.04004	5.58926	4.6285	5.68897	6.53812	6.3949	6.29939	5.12464	4.53111	5.43775	4.54267	5.38832	5.29002	5.95086	5.55985	6.07405	5.51873	4.82069	5.26543	5.1267	4.90839	6.38582	5.54082	5.25005	7.57006	4.72117	6.20211	5.01369	6.22432	6.52651	5.63046	5.63633	4.62106	4.26354	4.74551	5.31769	5.20121	5.88187	5.53666	5.19029	6.07846	4.52247	6.03619	5.57465	5.22053	6.4987	5.67536	5.22472
203497_at	MED1	9.56439	8.99633	9.3751	9.06127	7.67986	8.36526	9.50039	9.34302	9.412	9.30098	9.32736	9.39311	9.74325	9.17598	9.25341	8.92876	9.30284	9.27298	9.58198	9.5673	9.45154	9.71744	8.93568	9.60658	8.68802	9.52215	7.55447	9.05879	9.39145	9.09258	9.44735	9.38891	9.34749	9.59273	9.53164	9.27181	9.5201	9.47497	9.5318	9.41838	9.06775	9.43962	9.69768	9.30608	8.76569	9.44854	8.88399	9.42608
205355_at	ACADSB	7.57863	6.7946	7.33279	6.65729	6.56055	5.48107	6.12187	6.43945	6.58945	6.20144	6.06396	6.34312	6.63168	6.52914	6.85866	5.45952	6.01456	5.99026	6.7186	6.83821	6.82998	6.53298	6.54723	6.83605	5.59144	6.35414	6.09125	6.56267	6.3083	6.33197	6.80395	5.98104	7.04986	6.61532	6.5441	6.57466	6.65102	6.31113	6.69638	6.30388	6.78004	7.25371	6.24323	6.85329	6.14647	6.35818	6.64862	6.50481
219984_s_at	HRASLS	6.81706	6.57764	8.06838	7.18233	4.7941	4.19025	5.13238	4.99607	7.68115	5.67317	6.28465	3.83471	4.48348	5.58294	5.55214	5.37065	4.90651	7.75576	6.23336	7.00569	7.07625	6.01426	6.44419	4.90579	6.31841	6.6814	7.06756	6.14726	6.15325	5.87336	6.86057	6.18305	6.48581	6.00525	5.62132	6.68194	7.25601	7.38396	6.92596	6.08927	5.61415	4.62924	7.1341	4.88277	7.04066	5.92548	5.35571	4.12486
220338_at	RALGPS2	2.17676	1.90039	2.29141	2.8393	2.20671	2.31121	2.60012	2.71549	2.14747	2.43165	2.05499	2.22535	2.95432	1.79613	2.42488	2.55973	2.28636	2.26858	2.91893	2.32938	1.98123	3.00152	2.49396	2.24914	1.94523	2.34542	2.94376	2.59238	2.29898	2.48446	2.92021	2.2629	3.01488	2.64151	2.81413	2.69258	2.50201	2.40114	1.80374	2.07332	2.26313	2.56555	2.32986	2.84061	2.6119	2.29141	2.15569	2.34056
205442_at	MFAP3L	6.90691	6.74691	7.87622	6.88417	7.23209	7.80432	6.08145	7.72021	5.92787	6.22273	7.04685	8.01196	6.5723	8.49341	7.40971	6.35386	8.38622	8.10147	7.36638	7.65773	6.82078	7.766	8.01073	7.91147	7.0817	7.22497	7.75428	8.01025	7.46325	8.05001	7.22835	7.89295	7.90142	7.63134	7.24502	7.22581	6.70158	7.99222	7.05839	7.37993	7.72065	6.03011	6.7728	7.06845	7.85014	8.15376	7.42496	8.01836
202412_s_at	USP1	7.34491	7.73883	7.85531	7.94509	7.22356	8.11361	8.19318	7.96244	7.51171	8.91165	7.83367	8.17731	7.94679	7.68242	7.66285	8.02602	7.81933	7.93084	7.86425	7.95838	7.85154	8.04953	8.27276	7.82149	8.10268	8.16478	7.35423	8.04878	7.71374	8.09556	8.30189	8.19936	7.81244	8.29067	7.4031	8.03755	7.85621	8.18253	8.02823	7.98204	7.74399	7.80392	8.2053	8.07817	7.98362	7.71057	7.59646	7.96073
214131_at	TXLNGY	7.27055	4.76444	7.42843	7.65919	7.99889	7.15594	7.88316	7.16518	8.32327	8.32745	5.66133	8.22379	8.29544	7.66345	8.55721	3.62104	8.08329	7.16499	8.26366	7.78943	8.27648	8.15845	7.20487	7.82979	7.67846	7.48679	7.71581	8.07077	8.41863	8.68833	4.77228	8.01379	4.21588	9.45427	9.05873	8.36739	8.98344	7.7827	7.50771	7.05467	8.11692	8.77971	8.32335	9.265	5.68166	7.9588	8.90625	8.55392
204755_x_at	HLF	8.20981	8.63237	8.79704	8.25785	8.31869	7.76322	8.43925	8.07168	8.85808	7.33965	7.88557	8.60026	8.49605	7.653	8.59364	7.8146	8.1339	8.16344	9.29866	9.50121	9.401	9.13074	9.26555	8.37747	7.32895	9.85458	8.3875	9.28907	8.75838	8.35725	9.816	8.79302	8.63251	9.91873	8.8534	9.56345	9.81609	9.18207	9.27886	8.6777	8.39919	9.19826	9.71423	9.54731	8.80737	8.97844	8.90155	8.17903
205603_s_at	DIAPH2	7.6684	6.95838	7.20596	7.02679	6.05949	6.82183	6.97859	7.05918	7.53884	7.88877	7.24624	7.50211	7.12631	6.95585	7.56198	6.53314	7.15165	7.65833	7.23536	7.0483	6.92858	7.34593	7.34642	7.28134	6.6407	7.32577	7.01425	7.56356	7.37255	6.92291	7.56662	7.31987	7.68087	7.17652	7.29281	7.47536	7.13037	7.33747	7.11162	7.68914	7.19636	7.46911	7.49955	6.92609	6.96605	7.29612	7.74513	6.94619
218733_at	MSL2	7.33924	7.69352	7.28913	7.12291	6.35263	6.53549	7.57908	7.38191	6.9536	7.7344	7.21468	7.27996	7.4407	7.08809	7.35711	7.01445	7.40564	7.40601	7.35318	7.59842	7.58143	7.31427	7.89146	7.88081	7.12402	7.42811	6.87223	7.21926	7.57202	7.27455	7.44028	7.58035	7.46231	7.49495	7.21796	7.30805	7.20878	7.48448	7.62411	7.48095	7.21379	6.97637	7.07562	7.29471	6.85833	7.34499	7.32057	7.16694
218396_at	VPS13C	8.15424	8.83781	7.21637	8.64397	7.49158	8.6876	8.52579	8.18465	8.07387	8.83939	7.93466	8.36369	8.19174	8.49606	9.16331	8.39216	7.90607	8.23753	8.04286	8.17863	8.64816	8.38762	8.41483	8.50807	8.33883	8.6272	8.43979	8.58115	8.80897	8.81513	8.58816	8.47641	8.93349	9.09178	8.42213	8.53991	8.97703	8.6139	8.57842	8.32424	8.83726	9.10798	8.95524	8.62874	8.50266	8.52773	8.94575	8.77998
205632_s_at	PIP5K1B	2.98044	2.47517	2.8559	3.45753	2.77888	2.17841	2.80086	3.52714	2.46836	2.71	2.28842	3.10832	2.34277	2.96911	4.87026	2.58552	4.45342	2.98149	3.13968	2.03696	2.92747	2.30046	2.30145	3.57684	3.83079	3.87189	3.58993	3.05453	3.36906	2.23624	2.6549	2.27533	2.99391	3.49113	2.89367	2.96253	2.57081	1.95986	3.32502	2.9548	2.88226	4.81414	4.55279	2.36657	2.47092	3.88212	4.53284	3.87671
204389_at	MAOA	7.00617	7.40275	7.71296	8.33421	8.34871	6.92281	8.00245	8.10424	6.5414	6.97868	8.42003	8.60621	7.35468	9.09198	8.60726	5.41922	8.73216	8.66133	8.3875	8.68258	8.88113	8.14431	8.78946	9.82416	7.68255	9.19349	7.53158	8.97801	8.15642	8.30769	7.96115	9.93019	8.45701	8.73051	8.77465	8.15396	8.67285	8.13201	8.46834	9.27693	8.70877	8.52709	8.68007	7.69696	9.21508	8.97355	7.71628	9.06839
220612_at	NA	3.6571	3.48513	3.36767	3.60902	3.88201	3.78286	3.46689	3.47377	3.60907	3.41771	3.30025	3.64655	3.45383	3.04894	3.23868	3.44444	3.24459	3.47138	3.83958	3.03357	3.51225	3.68374	3.79556	3.28371	3.33295	3.82305	3.4907	3.53854	4.24315	3.09591	3.53689	3.58525	3.43053	3.77084	3.7214	3.56603	3.92586	3.81802	4.10867	3.36806	3.33019	3.58872	3.29841	3.44469	3.35147	3.61431	3.61159	3.37593
206515_at	CYP4F3	4.66095	4.76499	5.98433	4.76267	4.8426	5.45668	4.5123	5.60546	4.84353	5.12973	4.90345	5.27861	4.40184	7.47857	4.37849	4.21094	6.39296	6.35586	5.58743	5.73788	5.09832	4.80097	6.0611	7.23272	4.29401	5.03347	5.18659	5.38397	4.83046	6.17832	5.35076	6.47768	5.10201	5.81992	6.35913	6.05874	4.38748	4.85449	5.52951	5.88025	6.48863	4.54206	5.10136	5.14761	7.22336	5.90463	4.85923	6.46839
45653_at	KCTD13	6.68725	6.7064	6.78407	6.70828	7.16349	6.77961	6.4198	6.7992	6.96839	7.11491	6.84263	6.68526	6.98286	6.82809	6.49	7.08972	6.88583	6.4837	7.11653	6.71255	6.76701	6.85433	7.08912	6.75154	7.66651	6.98913	7.27818	7.16644	6.77933	6.80225	7.05863	6.66082	6.46054	6.24918	6.48805	6.27422	6.71782	6.93772	6.79114	6.77411	6.72875	7.04163	6.48669	7.09559	7.04407	7.00995	7.39997	6.78002
209964_s_at	ATXN7	7.8809	7.66429	8.11798	8.19644	7.47881	7.79625	7.61348	7.68733	8.20808	7.95667	8.19313	8.1245	8.23594	8.07098	8.32815	8.08037	8.20422	7.98773	8.1822	8.48796	7.71697	8.39745	8.56649	8.03784	7.59321	8.42053	7.64229	8.45034	8.19607	8.19468	8.52375	7.90769	8.08739	7.94564	7.89918	8.3844	8.38941	7.80624	8.23201	7.87619	8.3428	7.8847	8.12634	8.18434	8.39048	8.63522	8.06393	8.21585
203002_at	AMOTL2	7.64999	7.88575	7.45718	7.35715	8.08122	8.425	8.60674	7.48633	8.35744	8.1028	7.25887	8.09876	8.50101	8.11188	8.10899	7.7944	7.77874	7.50256	8.22832	7.99271	8.15677	7.7569	8.4645	8.31042	8.69346	8.41008	8.4724	8.25265	8.47696	8.24082	7.99279	8.08723	8.63605	8.12747	7.79243	7.51289	7.56773	8.20411	8.35001	7.98822	8.22017	8.40191	8.44236	8.54265	7.74476	8.31273	8.50799	8.45455
204886_at	PLK4	5.22002	5.65963	4.96587	5.01409	5.48574	6.05906	5.89227	5.08851	5.32207	5.40107	5.08142	4.91935	5.67013	5.33164	5.03526	5.30174	5.5572	5.00895	4.43613	5.59683	4.62618	4.94586	6.31735	4.29403	5.22162	4.9334	4.935	5.00165	4.57531	5.41538	5.2924	5.3911	5.44624	5.91627	4.51653	4.47493	5.49508	5.95902	5.23248	5.43613	4.73863	4.21267	4.55725	4.38024	5.19043	4.42992	5.12554	5.05807
209865_at	SLC35A3	4.4789	5.23438	5.78809	4.68861	3.70673	5.90733	5.88031	5.48093	5.1196	5.96548	5.31237	5.43116	5.23407	5.57681	5.88574	5.17832	5.26282	5.43679	6.02685	6.17174	6.00082	5.64052	5.80629	5.63838	5.34841	4.73392	4.31935	4.96131	5.59565	5.28099	5.53736	5.41936	5.14437	5.24784	5.3096	5.58769	5.27442	5.10401	5.03438	5.39118	5.81928	5.95239	5.75943	4.35634	4.36979	4.47318	5.51134	5.68499
218294_s_at	NUP50	6.16666	6.37364	6.77424	6.55299	6.56224	6.86729	6.78837	7.25465	6.59408	7.20847	6.81564	6.86374	6.77803	6.71278	6.00366	6.91197	6.4413	6.72383	6.15192	6.19623	6.46745	6.26183	7.27029	6.09231	6.5977	6.04786	6.64584	6.40304	6.42778	6.45325	6.23019	6.268	6.25511	6.8109	5.96099	6.52178	6.41273	6.63889	6.60787	6.41072	6.51806	5.70325	6.4145	6.51461	6.98986	6.44096	6.21814	6.37182
203386_at	TBC1D4	8.60157	9.65045	9.4438	9.4114	9.05376	9.14264	9.44977	9.85044	9.3026	9.61225	8.75113	9.71048	9.12787	9.89515	9.53765	9.70398	10.0078	8.6041	9.63679	9.57022	9.62286	9.58927	9.80582	9.76889	9.24888	9.73049	9.32163	9.80049	9.69975	9.86165	9.45997	9.39396	9.28796	10.2399	9.66761	9.32548	9.50627	9.49355	9.61774	9.51947	9.59542	10.1521	9.81414	9.60948	9.37298	9.94118	9.73683	10.2576
202034_x_at	RB1CC1	7.57149	7.57378	7.30974	7.61805	7.61498	8.43224	7.75556	7.16489	6.87355	7.39866	7.36696	7.38056	7.33244	7.31319	7.44464	7.26847	7.27134	7.28513	7.51375	7.36313	7.42018	7.4715	8.0804	7.37852	7.59178	7.33523	7.34567	7.32089	7.14611	7.66982	7.29765	7.75163	7.53138	8.08031	7.42198	7.33061	7.39619	7.53362	7.60068	7.43574	7.27558	6.81936	7.48734	7.20243	7.37799	7.38224	7.96988	7.3653
205731_s_at	NCOA2	8.37857	8.33546	8.11659	7.85748	7.61497	7.98782	8.35377	7.83183	8.30398	8.62316	8.47636	8.05396	8.23272	8.62135	8.3622	7.5884	7.90821	8.44992	8.84436	8.5502	8.6341	8.03116	8.49742	8.99591	6.46699	9.02536	6.98837	8.36532	8.58595	8.58736	8.5865	8.64792	8.6811	8.80952	8.37136	8.6808	8.34982	8.29797	8.37495	8.2567	8.2098	8.93587	8.40783	8.87273	8.29592	8.17987	8.81806	8.70296
213461_at	NUDT21	8.20863	7.84429	7.96852	8.15633	8.53201	7.8455	8.22374	7.73715	8.13625	8.41691	8.11864	8.60645	8.1542	8.24659	8.49436	8.28882	8.1793	7.64088	8.07363	8.31235	8.11221	7.66563	8.08787	8.25113	6.86169	8.3791	8.00457	8.09409	7.98677	8.3363	8.31926	8.34772	8.32325	8.40099	7.84917	8.25076	8.20113	8.20859	8.17824	8.09836	7.72463	8.46741	8.09855	8.12084	7.84298	8.31468	8.08765	8.1468
38241_at	BTN3A3	5.63139	7.34755	5.86171	7.66256	7.39585	5.96641	7.1307	6.7066	5.36814	6.82755	5.42688	5.82473	5.76572	6.84643	7.10058	7.27364	6.19358	6.20201	5.8529	5.75563	6.8643	7.21662	6.45444	5.62446	5.68366	5.99323	5.65511	5.59338	6.64191	6.50364	6.89363	6.21037	6.1082	7.38961	6.42037	6.45632	6.33836	6.575	6.76109	5.97008	6.24052	5.81439	6.42878	6.36771	6.44928	6.02281	6.40196	6.6171
220141_at	C11orf63	6.82713	6.13988	6.12456	5.78083	3.94222	6.23975	6.81159	6.304	7.62479	6.57193	6.57674	6.09096	5.51108	6.0606	6.79687	5.93625	5.77535	6.10134	6.47365	6.03152	5.84963	6.55434	6.12682	6.12472	7.25875	7.67154	4.50337	6.84869	6.08645	6.11456	6.41738	6.74521	6.50264	5.88823	5.73905	6.38985	5.83208	6.23737	6.38353	6.5735	6.78739	5.93798	5.95819	5.93471	6.4339	6.05719	6.1025	5.71028
212293_at	HIPK1	9.76206	10.3007	10.3208	10.2518	9.57907	10.4951	10.2293	10.0507	9.46096	10.4345	10.0478	10.1539	10.0855	10.1538	10.3068	9.98388	10.0364	10.3145	10.441	10.3177	10.6415	10.3221	10.4991	10.2581	9.75151	10.5547	9.85347	10.5319	10.4705	10.475	10.1857	10.5985	10.2719	10.4624	10.236	10.1705	10.2225	10.331	10.6141	9.91065	10.3776	10.0453	10.314	10.4058	10.3053	10.2753	10.1755	10.3313
206088_at	NA	4.73451	3.80124	5.09803	4.48359	4.26734	5.21024	4.88505	4.79112	5.27203	5.4613	4.17824	4.33733	4.77846	4.89271	6.66169	5.49278	4.68575	4.25448	5.04173	4.90126	5.18036	5.48929	5.04905	4.41355	3.91819	4.49819	4.39683	5.71085	5.33002	4.95763	5.97199	5.20293	4.38217	7.1664	4.78024	5.45895	5.06026	4.57511	5.11302	5.26428	4.73748	4.81483	4.67213	4.67782	4.66678	4.23919	5.42921	4.58955
220124_at	GAN	8.32761	8.08571	9.50654	8.76667	8.40842	8.8926	8.24361	8.42483	8.26755	7.29807	8.4136	7.72272	9.22762	8.59987	8.69812	6.32458	8.44705	8.91491	10.0833	10.109	9.90015	10.0791	10.324	9.41281	8.13139	9.64515	7.9892	9.63504	9.43807	9.67933	9.56677	9.70177	9.64148	9.75779	9.03067	9.64997	9.53222	9.77863	10.0791	9.49361	9.40822	6.45246	9.04986	8.94056	9.93836	8.80939	9.60369	8.7048
220901_at	GPR157	4.13968	4.19653	4.54982	4.22959	5.42698	4.79628	4.0527	4.52002	4.43922	4.60134	4.461	4.627	4.20644	4.02783	4.19963	4.33765	4.21256	4.46874	4.45463	4.5204	4.32592	5.08458	4.22668	4.55812	4.09269	4.39717	4.5122	4.45941	4.47775	4.36885	4.47195	4.56597	4.28563	4.66813	4.16207	4.3556	4.2449	4.63063	4.33636	4.54386	4.64186	4.3883	4.37507	4.72056	4.24919	4.55989	4.82175	4.28651
212331_at	RBL2	8.96171	8.45854	8.59711	8.71274	8.37203	8.69157	9.2062	8.7576	8.593	8.77106	8.1817	8.99594	8.55732	9.06537	9.14745	8.89692	9.06423	8.69879	9.15926	9.17362	9.16829	9.27576	9.19825	9.18532	9.07341	8.98304	8.96614	9.19906	9.22727	9.36574	9.22996	9.40732	9.57828	9.37166	9.01562	8.76196	8.84943	9.18609	9.16504	8.85459	9.254	9.32484	8.97912	9.50111	9.1283	9.04512	9.24351	9.49543
210971_s_at	ARNTL	7.10043	7.91311	7.38763	6.09087	5.5691	6.96628	6.54539	7.00596	6.38257	6.94811	5.40874	6.84956	7.06672	7.65782	5.97417	6.00772	6.75746	6.35411	6.23418	6.82032	7.32132	7.62952	7.01296	7.3171	7.54584	7.36007	8.27253	7.03426	6.90873	7.70916	6.23444	6.8905	7.66815	7.20041	6.62135	6.37032	6.6726	6.83101	7.03024	7.69183	7.43924	7.0933	6.69456	7.45969	6.33348	6.39606	7.05026	7.3153
215201_at	REPS1	3.24654	4.20227	3.57799	3.78647	3.77755	4.39512	4.14368	3.4168	4.00626	3.42369	3.81956	3.79255	3.88685	3.71189	3.33024	3.93393	3.77089	3.69808	3.80734	3.92305	4.76212	4.12089	4.46262	3.05929	3.59889	3.7174	3.88572	3.36628	3.6256	4.02869	4.27854	3.31091	3.58786	5.79988	3.6261	3.19361	4.31858	5.17855	3.57034	3.63227	3.58051	4.28292	4.08776	4.69697	3.31123	3.68164	4.11636	3.65812
204176_at	KLHL20	3.19184	3.08741	2.59556	2.45038	3.55074	4.14675	2.933	3.13019	2.78469	3.2685	3.35573	2.69032	2.98148	3.14212	3.23103	2.43907	2.89433	2.99968	3.15898	3.24114	3.1003	2.8473	3.61744	2.90026	3.28045	2.9016	3.90885	2.76488	2.97066	2.87337	3.00091	2.65731	2.86472	3.19378	3.34283	2.60662	2.48238	3.02492	3.1805	3.36776	2.68095	2.82564	2.79915	3.25986	2.68931	3.0705	2.92698	2.78232
212207_at	MED13L	8.92553	9.1419	8.60096	8.92748	8.02015	8.79105	9.10237	8.67761	8.82572	8.53243	9.00524	8.81762	8.81065	8.5705	8.82873	8.58171	8.63641	8.65582	8.53389	9.18651	9.50998	9.3225	9.18609	8.82778	8.38502	9.05019	7.74962	8.92212	8.95142	8.73325	8.67261	8.79689	8.96954	9.33968	8.28709	8.98884	9.05102	9.14185	9.16212	9.01274	8.92473	8.91264	8.89862	9.05323	8.83487	8.86961	9.16821	8.60364
215576_at	NA	4.33529	4.16835	4.08786	4.14009	4.86609	4.58373	3.94269	4.1602	4.01637	4.32375	4.12638	4.00567	3.8824	4.41796	4.05996	4.09245	4.31166	4.29507	4.06758	4.23235	3.97158	4.0829	4.12637	4.19284	4.58858	3.88762	4.7066	3.86587	4.12831	4.21604	4.15142	3.72927	3.94084	3.94317	4.11959	4.0226	3.92871	4.1108	4.28812	4.25363	3.98124	4.12023	4.33785	4.11255	3.88894	4.28748	3.93672	3.98687
207108_s_at	NIPBL	7.65211	7.05966	7.74049	7.79093	5.69556	7.40837	8.05306	8.19672	7.08989	7.87985	7.60603	7.93423	7.56593	7.81252	7.53192	7.11233	7.4996	7.56559	7.94646	8.06752	8.20358	7.53597	8.07312	8.22336	5.8471	7.96786	6.53613	7.85675	8.01625	7.71277	8.10663	8.0267	7.61463	8.68443	7.43059	7.91398	7.71884	7.98092	7.97936	8.37566	7.82731	7.85792	7.74268	8.23798	7.57221	7.92943	7.70139	7.94922
220319_s_at	MYLIP	7.4177	8.29348	8.35801	7.90734	8.0257	7.16276	8.25377	8.55691	8.35345	7.92173	8.42641	8.27295	8.00678	8.50391	8.30389	8.00757	8.07422	8.05477	8.1599	8.20548	8.38307	8.20926	7.66966	9.01393	7.96169	8.03478	7.56	8.24711	7.85069	7.91285	8.12005	8.52833	8.28861	7.41578	7.89563	7.8435	8.32274	8.37548	8.36197	8.85742	8.32667	8.14923	8.15585	7.86598	8.36671	8.3382	7.70541	8.38723
203961_at	NEBL	9.13014	9.03268	9.18316	8.88739	8.49961	9.65765	8.78839	9.06996	9.03486	9.19965	8.76811	9.34685	8.89061	9.80218	9.33991	7.5736	9.80442	9.55675	9.74931	9.79293	9.81476	10.4078	9.72853	9.92412	9.00985	10.1227	9.50952	9.58164	9.53395	9.66934	9.56527	10.033	9.26408	10.1397	9.45123	9.65885	9.55485	10.1306	9.22621	10.0709	9.44611	9.85066	9.82365	9.25089	9.35572	9.34992	9.27444	9.6867
221498_at	SNX27	7.04341	7.13525	7.46131	7.56838	7.06305	6.57403	7.53683	7.62869	7.15959	7.45769	6.82692	7.31348	7.75158	7.32734	7.73147	7.07728	7.58256	7.33679	7.48633	7.48517	7.62139	7.48252	7.5894	7.20531	6.61239	7.17959	6.63684	7.36163	7.32389	7.47543	7.5644	7.55649	7.61416	7.87208	7.59653	7.19833	7.47635	7.368	7.64131	7.71377	7.5962	7.33766	7.1897	7.35746	7.30803	7.56302	7.44707	7.70366
212454_x_at	HNRNPDL	7.94782	8.29346	8.0545	8.24007	8.747	8.58226	8.28265	7.44339	8.9105	8.03028	8.3735	8.34218	9.29999	8.06002	8.40701	8.5854	8.44158	8.2691	8.13262	8.16461	8.19719	8.28677	8.36817	8.22696	8.72537	7.94605	8.86309	8.01134	8.61229	8.67086	7.56534	8.13811	9.01378	9.20675	8.14653	7.60103	8.66116	7.95259	7.80173	8.01324	8.11611	8.28086	8.33267	9.31485	8.52831	8.0559	8.77172	8.41736
215024_at	CCZ1B	2.82932	3.12186	3.16794	3.24764	3.18662	3.16464	2.7869	3.12918	4.29876	3.24493	3.79906	4.24885	3.11376	3.39098	3.21641	3.82189	2.90179	3.00203	3.25682	2.8432	3.45772	3.10116	3.37935	2.59453	3.11669	3.59265	3.14697	2.82123	2.94621	3.30319	2.61189	3.47624	3.34504	3.36095	2.83949	3.56816	2.96383	3.16289	2.74441	3.19709	3.0492	3.12686	3.04731	2.90253	4.56186	3.06967	3.00296	3.12152
205134_s_at	NUFIP1	5.05619	5.44963	4.54083	5.86743	6.33502	5.76793	5.61337	4.94845	5.45947	5.72404	5.8872	5.51628	4.58476	5.75985	5.1567	5.89043	5.82255	6.43493	5.2114	5.2244	5.94921	5.545	5.36651	5.57895	5.47296	6.10813	4.92232	5.4436	5.61179	5.49162	4.53433	5.52118	5.72771	5.15483	5.80256	5.34458	5.29705	5.54509	5.75821	5.6333	5.88794	5.73087	5.67046	4.95192	5.87382	5.77931	5.05775	5.30652
221264_s_at	TARDBP	7.80619	7.7359	7.69323	7.74352	8.94245	7.58621	7.902	7.70309	8.50225	7.68776	7.27086	7.44326	8.598	7.40907	8.5353	8.21245	7.81714	7.78292	8.00618	7.79108	8.56058	8.57452	7.41777	7.67858	8.24901	8.32275	7.93083	7.87138	8.47269	8.2469	7.99109	8.09411	8.31273	8.7426	8.45594	7.86163	9.21986	8.16717	8.01761	7.37821	7.96898	8.68188	8.13533	8.89976	8.09984	7.83973	8.61311	8.24656
215390_at	NA	3.27976	3.49701	3.62662	3.16108	3.03872	3.12863	3.35478	3.31919	3.36477	3.47052	2.99041	3.04827	3.52319	2.79216	3.34795	3.1034	3.25107	3.72226	3.27499	3.26154	3.21968	3.35294	2.92057	3.08774	3.1477	3.05231	3.54376	3.18074	3.09772	3.21373	3.20585	3.40528	3.03942	4.61271	2.88164	3.35875	3.90911	3.53794	3.15624	3.24913	3.13955	3.51333	2.88896	2.56873	3.29914	3.28665	3.37382	3.25316
220016_at	AHNAK	12.0623	11.5751	11.4315	10.9827	11.683	11.4152	11.3571	11.1485	11.0611	10.3702	10.9121	10.7324	11.3054	10.9126	10.744	10.9732	10.5274	11.3013	10.7576	11.3571	11.3046	11.3153	11.5484	10.7211	11.6142	11.4785	11.5303	11.1832	11.0875	11.3663	11.5752	11.4375	11.1509	10.5416	10.5811	10.9121	11.3979	11.8338	10.9626	11.1787	11.0672	10.6611	11.3695	11.8445	11.3264	11.2621	11.2902	10.9425
204454_at	LDOC1	7.15052	6.5826	6.17587	6.95188	7.49035	7.34799	6.46997	6.65403	7.62873	5.92037	6.77017	6.35662	6.2691	7.17481	7.16943	6.20914	7.79667	6.96985	7.74057	7.08747	6.81862	7.50315	7.5014	7.71856	8.06438	8.01521	7.65735	7.27592	7.64038	7.26364	7.55651	7.76298	7.10321	6.80408	7.34264	6.93158	6.6057	7.6711	6.94673	7.28091	7.60733	6.7083	7.91582	6.66526	7.19021	7.28449	7.2928	6.85938
216733_s_at	GATM	7.54129	6.18842	7.73615	7.99981	7.24991	7.77938	8.25149	7.53282	6.48204	7.95286	6.00002	8.65525	6.72488	8.86454	7.88999	7.41739	8.25407	7.2663	9.60411	9.06313	9.60683	9.56263	9.26038	8.38137	9.36328	9.35956	9.69785	9.06211	9.49003	9.21534	9.34039	7.96498	8.43288	8.51832	8.63657	8.72365	8.90124	9.48113	8.9362	7.99557	8.50214	7.58921	9.57277	9.79496	8.76881	9.08997	8.96946	9.0098
212546_s_at	FRYL	7.15369	7.08202	6.97405	6.97783	6.00482	6.46788	7.39332	7.01709	6.7398	7.32121	7.14899	6.91854	7.20691	6.90196	7.07003	7.0591	6.86541	7.33572	7.27255	6.95931	7.65733	7.69813	7.78292	7.10658	5.84789	6.92534	5.68397	7.04906	7.34078	7.20835	7.1307	7.37101	7.23722	7.54147	7.02131	6.89341	7.12269	7.40877	7.49722	7.15415	7.3758	6.83459	7.10752	7.20738	7.0104	7.27565	7.20512	7.331
210251_s_at	RUFY3	8.89226	8.59155	9.30392	9.20434	9.16575	8.65149	9.02048	8.86698	8.86953	8.56511	8.91749	8.95609	8.93931	9.07971	8.89837	8.65845	8.87631	8.84963	9.39054	9.21462	8.86831	9.07238	9.17563	9.5229	8.31517	9.2884	8.26831	9.10529	9.09501	9.11205	9.11561	9.36399	8.84167	9.5675	9.216	9.21114	8.90121	9.20646	9.49314	9.4078	8.96724	8.54632	9.02446	9.5318	9.56121	9.20591	9.15339	9.18006
215172_at	PTPN20	6.61888	4.64904	5.50188	4.44599	5.31939	4.50333	4.16853	4.36277	3.86531	5.14355	3.67082	4.81814	4.58281	3.8309	4.32276	4.44225	2.60162	5.31027	4.8002	5.01514	4.33583	4.98114	4.40461	3.72586	4.53497	3.87237	5.11125	4.18846	4.58054	4.52476	4.83045	4.24244	4.86919	5.09892	5.08622	5.96695	4.05527	5.45778	4.83906	4.05569	4.44635	4.12264	3.56064	5.0277	5.18261	3.12637	4.51945	3.7912
220252_x_at	CXorf21	6.67606	7.30412	6.56163	6.98383	6.48781	6.97117	6.99055	7.55545	6.75464	7.22629	6.91299	7.10748	6.70526	6.84058	7.19659	8.43768	6.62603	7.14947	6.72124	6.69883	6.48486	7.30875	6.29894	7.16997	6.5928	6.72276	7.34414	7.03405	7.06298	6.88435	6.67799	6.35469	6.48785	6.90346	7.20223	6.90907	6.70574	6.83887	6.93887	6.56666	6.51681	6.82244	7.02932	7.37042	7.25582	7.15128	6.69514	7.07181
206765_at	KCNJ2	5.76747	7.0288	6.70331	6.74569	5.50586	5.08786	7.41571	6.33605	5.59936	5.63442	6.61253	6.90909	6.20016	7.26165	5.79664	6.19319	6.60867	6.82021	6.27187	6.84757	6.91104	6.91864	6.59316	7.14695	5.74959	5.62575	5.06629	6.46587	6.75559	6.91766	6.7709	7.26177	6.04885	7.98234	6.16919	7.33088	6.57639	7.31877	6.73473	6.86674	6.78142	5.38772	6.14122	6.55412	6.47636	6.55467	6.61651	6.5195
206677_at	KRT31	8.45709	5.26587	5.39611	6.58668	7.28712	5.47181	6.09666	5.65235	6.32309	6.1712	6.66317	7.09443	8.40842	6.4871	7.28948	5.85912	6.37525	8.29211	8.05025	7.24059	6.96248	6.42529	8.12703	7.37324	7.65339	7.94431	7.10157	6.20696	6.92785	6.07456	7.53172	7.04492	6.99933	6.01016	6.24569	7.93043	5.8971	6.9544	6.55203	8.15323	6.84909	5.30679	6.6349	6.96328	8.23199	6.71203	7.64887	7.15703
205259_at	NR3C2	5.68012	6.94125	4.82528	5.04119	5.48537	4.39087	6.07679	5.58593	6.54038	5.49909	4.59567	5.1181	5.70503	5.24841	6.39267	3.92552	5.67249	4.00108	5.49788	5.6397	6.05389	5.38617	4.76166	6.39522	5.74018	6.93936	6.35829	5.87762	6.77399	4.83925	6.24092	5.71387	6.14926	6.24862	6.75811	5.66959	6.17031	5.8685	6.03519	6.2519	6.00729	7.77418	6.38613	7.16259	4.98455	6.50687	7.12861	6.67719
214048_at	MBD4	4.43753	5.08676	4.47752	4.18607	8.19199	3.92052	4.94206	5.12714	5.18819	4.4493	4.39438	3.73729	5.48817	3.96997	5.1191	5.81061	4.82504	5.01819	4.65408	4.60868	4.65364	4.07072	5.57688	3.96126	5.03852	4.55683	5.782	4.31215	4.56062	4.41673	5.0838	4.46902	4.93071	5.61677	4.09694	4.62443	5.25292	3.98946	4.36624	4.27667	5.60236	6.0419	4.93073	5.80859	5.5357	5.10211	6.14302	4.8221
203375_s_at	TPP2	7.14637	6.8215	7.36686	7.41924	7.56578	7.72471	7.81064	7.45212	7.62041	8.12442	7.27897	7.78237	7.80302	7.77343	7.96669	8.05053	7.90026	7.62559	7.94427	7.89776	7.64681	7.40633	7.63265	8.052	7.39717	7.40956	7.85707	7.89265	7.85987	7.98795	8.02439	7.93643	8.20427	7.77839	7.93985	7.50101	7.77322	7.69004	7.46508	7.27173	8.03368	7.4023	7.70114	8.34902	7.83608	7.84584	8.11959	8.10675
221156_x_at	CCPG1	6.00778	5.65919	5.52371	5.7724	5.43618	5.69331	5.7646	5.94539	5.31698	5.67343	5.11745	5.33754	5.54056	5.98574	5.60425	5.42418	5.72059	5.99838	5.31065	5.60739	5.28648	5.84859	6.10412	5.82574	5.59185	5.48853	5.31027	5.52282	5.67529	5.77826	5.6107	5.58853	6.06231	6.21907	5.2535	5.66914	5.7711	5.69791	6.1845	5.61072	5.8776	5.59244	5.59691	5.64923	5.51194	5.45015	6.02244	5.96697
222218_s_at	PILRA	4.55369	5.21256	5.09787	5.99975	5.23391	5.92327	5.77854	6.12264	5.33043	6.22548	5.35967	5.40545	5.00581	6.10371	6.50106	5.66178	5.79844	5.27624	5.27231	5.62688	5.29204	5.09974	4.23935	5.34062	6.47164	5.1629	5.34777	5.16262	5.36902	5.00267	5.39011	5.10706	5.24948	4.74383	5.53627	5.56958	5.09564	5.18217	5.51763	5.37474	5.15988	5.94439	5.05401	5.08008	4.81486	5.25395	5.05707	5.97966
217047_s_at	FAM13A	6.73149	7.40591	7.3441	7.19284	5.83208	6.73441	7.59796	7.1347	7.11481	6.85844	6.61979	6.60262	7.238	7.26677	8.9194	6.33322	7.1734	7.01735	6.48612	7.70836	7.67103	6.8493	7.31637	7.91513	6.356	8.03678	7.12956	7.24775	7.43813	6.84468	6.70089	7.83567	7.717	8.17976	7.31426	7.59585	8.03075	7.59105	7.88067	8.04398	7.81027	8.89868	8.0066	7.27477	8.46442	7.84417	7.59687	8.11172
203900_at	SZT2	5.73125	5.53684	5.50361	5.72495	5.85679	6.19598	5.44348	5.61983	6.19455	6	6.03319	5.96169	5.77368	5.95265	5.76618	5.33833	5.85759	6.16255	5.8126	5.58906	6.70825	5.42136	5.75458	5.98726	7.16106	6.25287	5.36936	5.83272	5.88506	5.81078	5.66207	5.78125	5.81048	5.02956	5.57413	5.36991	6.31165	5.77714	6.30476	5.36886	5.62365	5.93412	5.43306	5.9135	6.20383	5.8653	6.35625	5.99844
212188_at	KCTD12	9.42635	9.93404	9.16542	9.72582	8.62157	8.39024	10.0876	9.5789	9.5783	9.63147	9.39466	8.71635	10.1929	9.53393	10.1766	9.00913	9.35981	8.60364	9.96886	9.70107	9.93126	9.12676	9.288	9.70069	8.85397	9.94417	9.31188	9.6278	9.95856	9.44923	9.92974	9.63166	10.0621	9.79758	10.1059	9.646	9.9917	9.80473	10.3025	9.64818	9.91081	10.578	10.2726	10.1341	9.30242	9.84747	9.68338	10.0237
218323_at	RHOT1	8.11844	8.42132	8.46568	8.62383	9.3285	9.17202	8.7614	8.41482	8.08076	8.7064	8.0055	9.01432	8.51535	9.09909	8.3511	8.69129	8.68493	8.47399	9.10945	8.98298	9.11825	9.46742	9.54105	9.28985	9.2447	9.11636	9.7258	8.87575	9.63699	9.57851	8.70038	9.22325	9.32909	9.63976	8.52352	8.64145	8.98626	9.11189	8.92922	8.30733	9.05588	7.89936	8.95757	9.28293	9.05351	9.01782	9.6744	8.97863
214782_at	CTTN	3.69052	3.95431	4.10663	3.84875	3.81636	3.33234	3.37997	3.35511	5.74517	3.3894	3.57396	3.65471	4.11613	3.67545	3.93735	3.6026	3.19449	3.86201	3.41312	3.40477	3.87614	4.22606	3.6417	2.72115	3.48464	3.7685	3.71143	3.81643	3.93992	4.11517	3.71004	3.09845	3.86496	4.1272	3.84832	3.56151	4.4035	3.42319	3.39405	3.28135	4.0774	3.39997	3.53709	3.86417	4.15381	3.90321	3.69548	3.9487
213882_at	TM2D1	4.97123	4.43108	4.49582	5.40987	4.5792	5.47263	4.86733	5.37273	5.43655	5.07565	4.64288	4.81725	4.31618	5.03279	5.35672	4.41297	4.86505	4.34516	5.49402	4.51181	5.95984	4.66132	5.48213	5.17245	5.21919	4.89042	4.76917	5.01249	5.32458	5.3952	5.2632	4.64133	5.62921	6.41898	5.11191	4.75018	4.96291	5.38832	5.4579	4.85973	5.71942	5.00162	4.27736	4.99459	5.73538	4.50454	5.08774	5.28048
219915_s_at	SLC16A10	5.95562	6.33648	8.86496	8.31536	7.72514	7.92445	7.87622	7.37789	5.86977	8.13458	6.98608	7.83327	5.6284	8.29707	8.03493	6.1417	7.56439	7.69519	8.50155	9.0117	7.68266	8.48983	9.1471	7.44878	6.87862	7.55458	7.71998	8.74332	7.4845	7.68802	8.54111	8.03429	8.36033	9.19917	7.97714	8.9644	8.48352	9.04558	9.20082	7.95052	8.43196	5.67651	8.36891	9.0288	9.94247	7.94784	7.8532	7.35328
209984_at	KDM4C	6.18319	6.59243	6.46196	6.29921	6.25874	6.8948	6.29475	6.64046	6.82269	6.67561	5.87407	6.52565	6.38574	6.69144	6.50544	6.32739	6.50727	6.53668	6.48822	7.11193	6.72564	7.17891	6.68933	6.76148	6.59381	7.1069	6.33912	6.7101	6.91464	7.1571	6.63818	6.9577	7.05962	6.79587	6.23869	6.76223	6.48129	6.98333	6.82752	6.62925	6.61733	6.15769	6.50619	6.66382	6.80725	6.62242	6.56942	7.02372
205308_at	ZC2HC1A	7.50341	6.63237	7.85893	7.6999	6.97012	7.10957	7.45706	7.09507	7.40447	7.02803	7.57758	8.43441	6.83921	7.21659	7.78833	7.40301	6.85485	7.009	8.71721	8.14366	8.02429	8.53113	8.43684	7.71957	7.21466	8.3475	7.61897	8.05724	7.94292	8.37725	8.2576	7.89606	7.68314	8.36953	7.9408	7.41268	8.41394	8.41682	8.34805	7.66776	7.90668	7.33256	7.95151	8.67196	7.86911	7.66235	7.55871	7.90451
210528_at	MR1	2.19879	2.30511	3.02576	2.39988	2.22571	2.19277	1.96704	2.21069	2.19736	2.67435	2.02831	2.39235	3.2621	2.83359	2.95968	2.6895	2.11272	2.82411	2.43936	2.54864	2.78591	2.97998	2.92614	2.26584	2.35087	2.25162	2.48236	2.27655	2.64347	3.06541	2.49212	2.28382	2.40664	3.63513	2.40189	2.70896	2.45081	2.63761	2.55744	2.27334	2.71313	3.07957	2.14938	2.7924	3.10477	1.94754	2.53743	3.31239
219929_s_at	ZFYVE21	6.73965	6.23888	6.78161	6.69406	5.89973	5.91801	6.40767	6.81348	6.24546	6.72226	6.65839	6.34603	6.2231	7.22692	7.1255	5.79784	6.00477	6.79003	6.78706	7.10043	6.83832	6.49577	6.99659	6.58322	7.49385	7.25778	6.52898	6.84479	6.79623	6.71256	6.87787	6.97745	6.74135	7.05524	6.44308	6.37446	7.14181	7.15756	6.50639	6.58088	6.66562	7.15053	6.70645	6.40428	6.6313	6.35203	6.99575	6.88686
203290_at	HLA-DQA1	8.54294	3.49589	8.44539	10.1549	9.68745	10.1477	10.4502	10.6533	4.10428	11.0048	9.4779	3.58311	10.2938	3.91033	9.64536	12.4357	10.5633	9.97016	9.50529	9.23871	9.71169	10.3426	9.19634	10.6385	10.6584	4.48344	10.3711	4.01372	9.5603	7.53135	11.0802	9.7908	3.82172	10.0472	9.72963	10.0399	9.46654	10.4911	9.30066	10.1478	10.4933	8.72352	4.209	10.5363	9.4319	3.25224	9.957	3.49816
203810_at	DNAJB4	5.14539	5.92907	5.77192	6.94035	6.08659	6.87986	6.44144	5.99972	5.28614	5.91666	4.5644	4.79527	6.05682	5.05477	5.88253	5.60618	5.54769	5.97108	6.39043	6.66804	6.52096	6.61966	7.2726	5.87555	7.03813	6.45025	6.243	5.75314	6.06676	6.29117	6.17068	6.04379	6.66669	6.86902	5.95037	5.57701	5.83652	6.36758	6.72312	5.36535	6.22066	5.83921	5.66902	6.32023	5.21291	5.81285	6.25742	5.60824
206539_s_at	CYP4F12	4.51554	6.70715	7.10441	6.9259	7.58244	6.72966	6.68784	5.77599	6.84366	6.08773	5.6258	6.89742	6.88693	6.95224	7.34025	6.38302	6.61013	7.02898	7.10073	7.70995	7.62987	8.22872	8.11232	7.09171	8.13499	7.5876	8.13011	7.31526	7.29854	8.36112	7.97403	8.25932	7.4045	8.72237	6.93923	6.65831	8.06302	7.69312	7.35006	6.49097	7.18758	6.12479	7.44237	8.46087	7.76794	6.97144	7.27892	7.69375
220943_s_at	NDUFAF7	4.25873	4.26739	4.26098	4.7706	3.83558	4.31998	4.40369	4.6533	4.35336	4.71274	3.81984	4.53805	4.32233	4.72407	4.60369	4.50897	4.86956	4.26985	4.07102	4.52924	4.53611	4.92811	4.12923	4.34129	4.81182	4.49235	4.28669	4.39467	4.69768	4.28479	4.86476	4.52177	5.24948	5.22103	4.46322	4.07697	4.85885	4.78097	4.30763	4.09383	4.57007	4.45544	4.30678	4.63046	4.56548	4.36498	4.99752	4.59232
212384_at	NA	6.74192	7.03806	6.64668	6.78888	6.18807	4.83127	6.2808	5.86523	7.9252	6.75514	6.57207	7.15822	7.98769	6.62348	7.3347	7.12755	6.20386	6.34399	6.98381	6.87057	7.29252	6.74145	6.51171	6.23729	6.77822	6.49075	5.48208	7.01339	6.40846	7.39028	6.41141	5.84322	6.76514	7.72942	7.13519	6.37978	7.77415	5.8945	6.63039	6.06815	6.58356	6.70488	6.84626	8.5186	8.29495	6.32011	7.21604	7.37826
204516_at	ATXN7	7.9613	8.33367	8.26706	8.59124	7.82432	7.93797	8.38583	8.33337	8.34645	8.42498	8.61554	8.4976	8.77584	7.94807	8.4354	8.00136	8.03506	8.22863	8.40292	8.35963	8.24106	8.5408	8.95487	8.17896	7.66323	8.70523	7.01587	8.6752	8.13169	8.86747	8.52125	8.75931	8.40719	8.75553	8.14829	8.31777	8.35982	8.42569	8.48636	8.37305	8.58179	8.63838	8.68708	8.69992	8.587	8.41871	8.31143	8.38157
205584_at	ALG13	6.44421	6.11053	5.91152	6.82151	6.68218	6.72704	6.57028	6.27319	6.2701	6.31621	6.01766	6.94741	6.4115	6.47448	7.44224	6.79324	6.79417	5.7612	6.68276	6.7213	6.44769	7.44355	6.19683	6.25798	6.3297	6.13478	7.08487	6.02976	7.04385	6.87366	6.998	6.27372	6.41122	8.24878	6.41387	6.62362	6.89304	6.55808	6.21377	6.3311	6.76403	7.15799	6.26106	6.91002	6.31631	7.1339	6.76169	6.77682
220940_at	ANKRD36B	5.85855	5.00124	5.44152	6.09367	6.44918	4.69137	6.08834	5.97764	6.67474	6.22913	5.50497	6.7368	7.02244	5.84108	7.66111	6.45832	6.45661	5.66545	6.73773	5.98227	6.19389	6.98814	6.97169	6.23688	5.83302	5.91798	5.99515	6.33311	7.26663	6.91527	6.22598	5.39854	6.77332	7.84783	6.7222	5.93181	7.15593	6.44499	5.95034	6.54616	6.77331	7.06173	6.84235	6.33901	6.64394	6.2182	7.09803	7.34087
212831_at	MEGF9	9.05094	8.59352	9.12169	8.66104	8.19314	8.42245	8.65772	8.89293	8.56131	8.69069	8.44164	8.84371	8.4121	8.87208	8.41285	8.01154	8.64279	8.65933	9.22451	9.18098	9.13356	9.34326	8.91622	9.33983	7.7755	9.13739	7.6034	8.96494	8.84444	9.1368	8.74434	8.88918	8.86281	8.65411	8.82189	9.13429	9.09551	9.01017	9.14188	9.46583	8.80962	8.11759	8.95347	8.87453	9.40067	8.78633	8.70136	8.64024
209603_at	GATA3	8.41446	7.14066	8.74065	8.07709	7.99756	8.4373	9.02388	8.07774	7.21742	8.40012	7.89677	8.46359	8.39608	8.85054	8.97696	7.97596	8.20989	7.31081	10.1253	9.83499	9.87685	10.2758	10.3897	8.79345	9.44913	10.0169	9.45158	9.78004	10.1209	10.0677	10.0105	9.61752	9.73999	9.99865	8.90452	8.68573	9.03639	10.0231	9.95119	8.24189	9.47088	6.64747	9.68559	9.81762	9.49472	9.17652	9.94433	9.21067
217659_at	NA	3.89198	3.79459	5.36308	4.19703	4.71287	4.6878	4.49586	3.80289	5.4022	4.34538	4.39955	4.52362	4.79231	4.73891	4.69212	5.15062	4.07134	4.42127	4.55192	4.19694	4.28882	5.79641	4.66994	4.37161	3.72092	3.58421	3.544	4.8732	4.30357	4.27444	4.44762	3.19257	5.01613	5.3947	5.09094	4.91533	5.47185	5.7108	4.80951	3.14019	5.17892	4.06646	5.98266	5.14416	5.06949	3.84074	4.8676	5.22575
219754_at	RBM41	7.28425	5.87341	6.78548	6.86119	5.78541	6.33444	6.41713	6.96298	7.11308	7.71865	6.35144	7.34125	7.16531	7.05396	7.27917	6.70633	6.72399	7.22361	7.51067	6.86067	7.21021	7.44896	7.10817	7.32508	6.00367	7.2065	5.45516	7.38601	7.15113	7.41617	6.9548	7.35034	7.16367	8.03922	6.97262	6.7355	7.13865	7.04314	7.28186	6.91101	7.59467	7.16003	7.10433	6.62306	7.53155	6.96328	6.95395	7.04128
222275_at	MRPS30	7.51076	7.73182	7.59083	6.54111	7.1702	5.27736	7.70823	8.09734	6.73865	7.60802	6.38959	7.57235	7.38153	7.98135	7.94157	6.05211	7.67214	7.16791	8.10796	7.87435	7.96366	7.98322	8.39439	8.10818	5.79212	7.92699	7.44652	7.3481	8.09685	8.32318	8.18461	7.84225	7.9342	8.33622	7.9242	7.95766	7.84713	8.00769	8.66769	7.64842	7.99622	8.26182	8.05928	7.58963	7.92115	7.8066	7.67274	8.03963
205421_at	SLC22A3	5.89409	5.9992	5.76271	5.49104	5.74684	6.3574	5.38681	5.86024	5.14425	6.07033	5.0746	5.72594	5.39984	6.24492	5.96357	5.30174	5.82176	6.11839	6.04544	6.34086	6.08306	5.97524	6.1768	6.40439	6.47884	6.28179	6.7578	6.00067	5.70044	6.79213	6.04376	6.42215	6.36464	6.95404	6.6746	6.40366	6.26888	5.84886	5.97698	7.04829	6.9447	6.90922	6.33684	6.79877	6.17832	6.27087	6.42012	6.45356
205266_at	LIF	4.00427	3.71195	4.17605	3.95214	3.98116	3.9345	3.79492	3.67571	3.981	4.10311	4.21257	4.14852	3.65659	3.55661	4.00084	3.91061	3.88396	3.70162	4.11918	5.12845	4.33921	4.71771	4.48404	4.09272	4.44513	4.17959	5.53769	3.89828	3.84516	4.54502	4.202	4.12052	3.84113	3.87002	4.02249	3.69115	4.25491	4.45891	4.74873	4.51037	3.90472	3.86605	4.3925	4.6957	4.29847	4.21484	4.39968	3.97424
214375_at	PPFIBP1	5.41298	5.55723	7.06335	6.53599	7.44537	7.85271	6.46217	5.73644	6.10436	5.77557	4.99569	6.03961	7.07295	5.64964	6.93906	6.47952	5.64148	4.91235	7.60375	6.38161	6.7414	7.16506	7.47128	5.52399	5.90864	6.32528	6.56428	6.45746	6.76064	6.5412	5.62195	5.23586	6.51121	8.14453	7.05156	5.61434	7.86383	6.35739	5.7003	6.06786	6.50692	7.13016	6.58934	7.3445	6.77217	5.2216	8.38635	7.59243
211018_at	LSS	6.25746	6.74059	6.63309	5.95614	6.26923	5.32824	5.37191	5.59691	5.56418	6.34123	6.39298	6.17367	5.21492	5.84108	4.81913	4.85538	5.90947	5.5515	6.34757	6.69979	7.01101	6.88798	6.01965	6.14955	6.54207	6.46138	5.59607	6.36035	5.80412	6.33918	6.47617	6.02412	6.25249	6.75257	6.24795	6.47624	6.41057	6.35795	6.2723	5.02333	6.16103	5.28022	6.4688	6.46839	6.28277	6.47563	5.95	6.41394
209049_s_at	ZMYND8	8.00365	7.57473	8.20746	7.84991	7.04733	8.15854	8.15405	8.06509	8.10737	8.28016	7.68477	8.46854	8.00796	8.3133	8.37565	7.58243	8.32321	8.16022	7.86121	8.02978	8.5001	7.93972	8.74248	8.4538	7.2392	8.13239	7.3394	8.13174	8.20787	8.36864	7.92903	8.38816	7.95144	8.59306	8.11556	8.2184	8.04609	8.3791	8.17975	8.26241	8.21773	7.88472	8.35322	7.9852	8.62773	8.52488	7.85151	8.35664
219106_s_at	KLHL41	3.51697	3.27573	2.42004	2.56432	2.98911	2.64958	3.68485	2.46414	1.76699	2.41829	3.60898	2.67	3.47	2.96736	3.54948	3.07407	3.11463	3.16644	3.76722	3.89247	2.64676	3.01667	2.33748	2.57204	3.18231	3.35915	2.93702	3.25904	2.98454	3.90863	2.77227	2.79176	3.02831	4.49695	3.3235	2.14564	3.5223	3.31608	3.58631	3.04839	3.05217	3.0981	3.09916	3.48822	3.47849	2.84066	3.42132	3.24048
222111_at	FAM63B	6.56462	5.82501	6.18136	6.77115	4.81506	5.68085	6.45985	6.5417	6.07672	5.62309	6.18093	5.47538	6.23599	6.3189	6.32758	5.96476	5.45603	6.47262	7.00311	6.51478	7.18915	6.66682	6.99008	6.74703	4.91129	6.4974	6.71814	6.61346	6.14596	6.78231	6.57466	7.11631	6.68767	7.46656	6.46614	6.29722	6.63887	6.34293	6.80809	6.48221	6.5266	6.18119	6.73543	6.53458	6.6313	6.19685	6.7369	6.39135
207734_at	LAX1	4.30428	5.23752	4.28965	4.41109	3.92916	3.98871	4.81456	6.59476	4.1816	4.90405	3.86567	4.38686	5.06715	3.8975	4.20328	4.9784	5.11552	4.50961	4.06304	3.95005	4.75904	5.10301	3.71619	4.0372	4.55205	4.11031	4.82331	5.15149	4.18907	4.02127	4.27524	5.18009	3.94913	4.25651	4.61845	4.1617	3.93386	4.28099	4.01187	4.04483	4.42623	4.24269	4.17463	4.67575	3.9565	5.11088	4.41806	4.81575
215716_s_at	ATP2B1	7.8955	8.83351	8.27101	8.30393	6.99934	8.25434	8.53906	8.60259	7.94266	8.75792	8.23014	8.3462	8.65411	8.20205	8.7323	8.67963	8.60459	8.40329	8.69663	9.10651	9.1034	9.14108	8.77537	8.51355	8.26764	9.78	8.8407	9.05821	8.5221	9.28631	8.94266	8.46495	8.6114	9.13181	8.39056	8.73198	8.79554	9.31284	8.9533	7.9788	8.95313	8.18433	8.85234	9.12196	8.19318	8.77579	8.26673	8.70212
211841_s_at	TNFRSF25	5.29228	5.02719	5.46455	5.28928	5.60107	5.16094	4.88282	5.10931	5.31368	5.47433	5.76292	4.99444	5.16025	5.3166	5.22826	5.47171	5.08711	5.34128	5.2632	5.19883	5.12277	5.48983	5.49118	5.01829	5.33693	5.51203	6.0623	5.38184	5.38773	5.26217	5.30664	5.1317	5.3662	4.68743	5.27053	5.30559	5.21366	5.13095	5.11375	5.19148	5.26048	5.09531	5.18783	5.71294	5.43	5.19482	5.49307	5.129
219580_s_at	TMC5	4.44799	3.87562	3.91336	3.91478	4.07219	5.54222	5.26604	4.41211	4.49898	4.23489	3.84733	4.75249	3.81563	4.80365	4.3605	4.5612	5.36518	4.47263	4.89907	4.83595	3.95264	4.64759	4.23501	5.51943	4.61766	5.01301	5.55179	5.15149	4.31799	3.78783	5.39281	4.95507	4.21511	5.36545	4.59311	4.7813	3.88419	4.86047	5.03434	4.75397	4.28599	3.68671	4.93329	5.67705	4.05566	3.9466	3.98324	4.3892
216206_x_at	MAP2K7	5.36574	5.44356	5.17691	5.69327	5.72082	5.03699	5.28032	5.51323	5.72754	5.67585	6.05665	5.64949	6.03982	5.68509	6.00045	5.7592	5.29475	5.52626	5.55332	5.71147	5.85264	5.96682	5.72833	5.74559	6.03724	5.33056	6.20596	5.95555	5.82679	5.77703	5.47419	5.4551	5.83581	6.23214	5.78227	5.4844	5.70851	5.60736	5.50572	5.43862	5.91718	5.95662	5.63022	6.25238	6.3312	5.51974	5.82143	5.80421
205762_s_at	DUS4L	4.37398	4.21827	4.56416	4.0003	4.32523	3.72199	3.99737	4.43965	3.923	4.24904	4.08367	4.24885	4.23703	4.85432	4.32652	4.52575	4.13795	3.53083	3.61888	4.11694	4.05137	3.40331	3.83823	4.16031	5.87174	4.14187	4.66151	3.62092	3.97103	4.02682	4.01241	4.29142	3.06779	4.84681	4.12125	4.13386	3.18219	4.37327	4.36153	4.01653	4.51463	4.50746	4.21732	4.1527	3.81536	4.54986	4.03954	4.31877
213483_at	PPWD1	8.5418	9.05783	9.20751	8.90627	8.67334	8.46942	9.00307	9.40665	8.89824	9.19058	8.95543	9.18178	9.38523	8.68886	9.20174	9.20018	9.05202	8.80573	9.3046	9.01079	9.11626	8.96181	8.93923	9.09956	9.29452	8.71783	8.45016	8.63562	9.31463	9.14649	9.112	9.45019	9.27839	9.42431	8.87659	9.00256	9.12204	8.93697	9.1445	8.81505	8.86371	9.26881	8.81228	9.68491	9.17175	8.8986	9.23004	8.94102
202761_s_at	SYNE2	8.4677	8.20442	7.86775	8.41652	6.99934	6.86078	8.77217	8.10376	7.92231	8.89648	7.80267	9.06388	8.38403	8.29008	8.77893	7.87569	8.33754	8.4683	9.10907	8.48295	9.305	9.01874	9.01553	8.28817	8.16861	8.81659	8.11158	9.16478	9.58218	8.95754	8.98056	9.1223	9.14984	9.67303	8.86674	8.46175	8.85525	8.8687	8.3149	8.30025	9.08216	8.83035	8.96202	8.39076	8.82497	8.85173	9.13515	8.57405
218128_at	NFYB	7.10803	7.34896	7.11541	7.5636	6.62104	7.37942	7.79108	7.79697	6.92797	7.54003	6.93323	7.05559	7.21019	7.50268	7.30412	6.83979	7.58962	6.5538	7.43453	7.37001	7.83164	7.32761	7.71358	7.23894	7.22788	7.01533	6.45184	7.03304	7.19337	7.39651	7.34434	7.30587	7.82672	7.82921	7.46084	7.61925	7.70605	7.43835	7.87831	7.58177	7.70477	7.61057	7.30252	7.84239	7.40824	7.30728	7.59198	7.56974
215318_at	MINOS1P1	2.63228	2.5375	3.19031	3.68286	2.72759	3.19673	3.539	3.26325	3.46041	3.67306	3.2217	2.83918	3.16615	3.83615	3.90432	3.10746	3.05511	3.02484	4.86309	3.04557	2.75491	3.32372	3.5544	2.95652	2.92447	3.08017	3.63346	3.56864	3.69927	3.09836	3.59293	3.02364	3.34284	4.42471	3.43854	3.01585	4.49014	3.18336	2.55629	2.98821	2.95919	3.06381	3.22311	2.50539	3.20157	3.15908	4.87072	3.26048
203464_s_at	NA	7.70477	7.46565	7.89852	7.70174	7.91765	7.43397	7.22351	7.09661	7.73621	7.20154	7.87785	7.87282	7.69537	7.28102	7.75285	7.33502	7.23591	7.87645	8.39387	8.22689	8.11487	8.26628	8.51258	7.67744	8.25835	8.66626	8.75214	8.32617	8.07063	8.13879	8.26591	8.58592	7.89162	7.78023	7.6876	7.93479	7.9443	8.06815	8.1113	7.66824	7.87844	7.24012	8.14161	8.25756	8.35455	7.74089	8.1622	7.71957
1316_at	THRA	7.8752	6.91172	7.2878	7.75272	6.88736	6.50917	7.33171	7.16855	7.5282	6.55862	7.14739	7.22341	7.31028	7.21468	7.23496	6.82918	7.27606	7.62122	8.05611	7.5565	8.2398	7.59472	7.8712	7.65977	6.95896	8.47711	6.74335	7.3178	8.3942	7.77522	8.06528	7.48021	7.78309	7.27319	7.70271	7.82923	7.81122	8.14704	7.57167	7.60041	7.54381	8.09206	8.21049	7.8037	7.34389	7.3426	8.28754	7.59475
204956_at	MTAP	5.98445	6.77187	6.34675	6.03015	6.48566	6.46182	5.99222	6.10983	5.4258	5.96788	5.67716	5.19824	6.39811	6.03155	5.74227	6.18623	5.77064	5.91981	5.7304	5.38327	5.2668	5.56258	6.57806	5.94567	5.30708	4.77832	6.13409	5.75558	5.18425	6.22664	5.34406	6.07329	5.69981	5.93664	6.13685	5.87815	5.94284	5.77496	6.59715	6.11203	6.1759	5.6559	5.20715	6.40572	5.80599	5.6406	5.4759	5.84161
215066_at	PTPRF	6.33045	5.86649	6.0974	5.91503	6.33255	4.85848	4.837	5.99996	6.51395	5.41302	5.58639	6.17836	6.36286	5.53345	6.46751	5.3144	5.11896	5.32137	7.50535	6.19161	6.33591	7.39601	5.12397	5.12828	5.80808	6.05309	4.6542	5.83783	6.59747	6.68241	6.06121	4.74598	6.32409	7.39739	7.01645	5.92102	8.0857	6.01808	5.49494	5.74051	5.65204	6.44239	5.59931	6.77686	6.87333	5.30917	7.00773	6.18928
212061_at	U2SURP	6.43401	5.67244	4.60992	5.10683	4.12546	6.11579	5.79833	5.20115	5.96595	5.74992	5.39207	6.5844	6.13648	6.28868	6.43168	5.50015	6.98908	5.9953	6.40908	6.70731	6.39322	6.12274	6.5441	6.70152	6.15492	6.56469	5.6211	6.20267	6.67649	6.81414	6.03961	6.57249	6.41398	7.08675	6.44397	6.69668	6.02661	6.29453	6.31975	6.19839	6.48168	6.41878	6.20164	6.75182	5.78806	6.03726	6.67522	6.3562
66053_at	NA	9.56308	9.8092	10.2335	10.0429	8.64656	9.41009	9.92561	9.97564	9.74104	9.60506	9.76424	9.65305	9.8732	9.40226	9.70748	9.45724	9.40834	9.80199	9.76542	9.88224	10.0206	9.89184	9.75389	9.84099	8.51907	9.96558	7.96851	9.59486	9.42778	9.50364	9.9484	9.64105	9.51832	10.0856	9.55369	9.96254	9.68448	9.95942	10.1167	9.98005	9.48224	9.80016	9.57606	9.34419	9.65222	9.64679	9.17647	9.4783
208161_s_at	ABCC3	7.17898	5.92654	7.94165	6.94579	7.33339	6.37903	6.74904	7.90106	6.92291	6.83168	7.11353	7.46107	7.00735	8.2633	7.5533	7.84102	7.98264	7.49471	8.63021	7.24443	7.92314	7.86998	7.05083	7.74547	7.31417	7.53796	7.87508	7.96337	7.97944	8.05398	7.65731	8.60505	7.86812	7.79454	8.46176	8.49805	7.34173	7.99686	7.50948	7.5263	7.98659	5.50556	7.93624	8.37034	8.96281	7.92457	7.60817	8.20395
213093_at	PRKCA	4.41877	4.63147	4.53535	4.70736	4.3457	5.09542	4.9087	4.51838	4.41258	4.785	5.07557	4.50046	5.1113	4.41796	4.99164	4.38316	4.38788	4.9911	4.36745	4.55917	5.06491	5.44471	4.43512	5.07137	4.69956	4.90253	4.942	4.75492	4.83417	5.40425	4.98642	5.31819	4.7156	5.12746	5.09496	4.48268	5.46069	5.04591	4.67124	4.90681	4.87192	4.47822	6.08395	4.67191	4.63969	4.71141	4.40187	4.55785
202438_x_at	IDS	8.03339	7.88664	7.5622	7.73078	7.23611	7.74943	7.98631	7.48004	7.72799	7.86567	7.50077	7.10652	7.77203	7.46794	7.91977	7.65185	7.34189	7.54176	7.74809	8.15026	8.36071	8.13544	7.66578	8.17731	7.70591	8.25328	7.18364	7.79649	7.79849	7.86386	7.92322	7.75463	8.23726	8.7415	7.79353	8.15582	7.74921	8.3206	8.10386	8.36083	8.23522	7.97476	7.93518	7.52393	7.68722	7.89393	7.83595	7.86822
212774_at	ZBTB18	9.32244	9.52249	9.33219	8.93167	8.88479	9.04055	9.31376	9.45162	9.65051	9.33553	9.56581	9.25001	9.94176	9.50164	9.64402	8.99197	9.40202	9.43675	9.99112	9.57671	9.58407	9.3382	10.0053	9.88864	9.37004	10.1877	9.24007	9.97838	9.83429	9.68001	10.0453	9.79238	10.0136	9.86578	9.33407	9.42637	9.50939	9.3419	9.48917	9.54776	9.5108	9.96198	9.96705	10.0287	9.88615	9.6463	9.78285	9.8276
209632_at	PPP2R3A	8.56109	7.17186	7.78755	7.52893	7.28151	7.25366	7.64101	6.64068	7.56129	7.78424	7.09731	7.26344	6.8438	6.83775	7.26961	6.66682	6.93565	7.48838	7.68233	7.65886	7.53887	7.82706	7.76528	7.2976	6.94408	7.50268	6.89145	7.43348	7.88905	7.80572	7.46829	7.32728	7.45224	7.93689	7.22407	7.07723	7.27689	8.13384	7.53765	6.82387	7.53882	6.15652	7.51862	7.51807	7.38046	6.8606	7.99681	6.24338
216550_x_at	ANKRD12	9.90904	9.37697	9.2953	9.89055	8.74179	9.25805	9.45313	9.17193	9.8691	9.78287	9.77087	9.68442	9.77065	9.23528	9.87441	9.69607	9.11403	9.5413	9.78066	9.4526	9.79338	9.7152	9.56398	9.57944	9.08964	9.87103	8.72203	9.87335	9.88344	9.82688	9.66222	9.85296	9.76015	9.82015	9.42982	9.4535	9.80345	9.58869	9.53134	9.33466	9.6109	9.67409	9.96712	9.96535	9.83579	9.70064	9.8748	9.74772
222150_s_at	GSAP	5.29664	5.12361	4.6778	5.31531	4.9205	5.22999	5.48894	4.90381	4.85176	5.55631	3.59145	5.00759	4.68147	5.33567	5.34992	5.36751	5.17795	4.58702	4.53167	5.00519	5.1223	5.1557	5.31654	5.2058	5.79334	4.96312	4.88555	5.22472	5.63521	5.90326	4.85865	6.19001	5.47882	5.89945	5.09869	5.35368	5.08226	5.68432	5.30103	4.57163	5.38203	5.66253	5.55355	6.19205	5.68991	5.05131	6.33571	5.41533
207545_s_at	NA	6.63636	7.25598	6.37944	6.95128	6.09078	6.70783	7.00616	7.19842	6.40698	6.53847	6.52201	7.10006	6.58905	7.52423	6.81176	6.7125	7.10312	6.81336	6.85093	6.96925	7.05677	6.53794	6.89773	6.83584	6.2134	6.67076	5.90652	6.53031	6.58037	6.87803	6.96867	6.75624	6.92642	7.20651	6.78116	6.95824	6.57317	6.91681	6.67853	6.98111	7.02688	6.86646	6.81385	6.68484	6.64814	6.91504	6.78158	7.1212
205027_s_at	MAP3K8	6.72573	7.73003	7.07506	7.79431	7.14709	8.23959	7.38726	6.0811	7.19523	5.38593	7.58231	6.52948	7.32175	7.17339	6.69904	7.32239	6.94299	7.74071	7.50118	7.7565	7.36236	7.54314	8.66979	7.572	7.22981	7.38256	7.20977	7.43577	6.96004	7.84129	7.06401	7.69228	8.02033	7.92185	6.49864	7.19924	5.92867	6.85536	7.26829	6.41643	7.16476	5.43293	6.43042	7.04493	7.12486	6.48537	6.84883	6.12535
220797_at	NA	5.88775	5.68321	5.17801	5.58843	4.56584	4.46409	5.63056	5.11244	5.71758	5.28226	5.12566	5.72797	5.41538	5.4551	5.39945	5.10882	4.95657	5.3227	5.29016	5.96033	5.22328	5.69379	4.64608	5.56387	4.06738	5.82073	5.28976	5.56187	5.27249	5.09696	5.51236	6.15902	4.31669	5.73664	5.80256	5.48465	4.99099	5.74218	6.00745	5.42282	5.02253	5.33988	5.00062	4.99459	5.55152	4.75064	5.14189	5.47035
219279_at	DOCK10	6.93585	7.54365	6.50215	7.16092	7.22145	8.43561	8.53169	7.76526	6.68394	8.75261	7.12708	7.42421	7.25292	7.50136	7.68245	9.21018	7.39182	7.65849	6.78613	6.50099	6.97815	7.27529	7.60881	7.30495	6.82025	6.30452	7.36784	7.26069	6.75949	7.99501	7.58013	7.64806	7.21079	7.81529	7.64923	7.09387	6.94452	7.62294	6.85868	7.02399	7.56326	6.53412	7.15656	8.24626	7.54867	7.80908	7.79156	7.27442
214722_at	NOTCH2NL	9.50467	9.83203	9.91555	10.1493	8.75709	9.50751	10.2107	10.0362	9.707	10.4894	10.0478	9.78968	10.0937	9.6242	10.4086	9.14543	9.56125	9.96987	10.3856	9.94718	10.1068	10.4977	10.4853	9.62758	8.54425	10.0873	9.30368	10.2456	10.4264	10.1278	10.3664	10.3162	10.1887	10.7292	10.3334	10.2297	11.1758	10.5319	10.3939	10.1315	10.1296	10.5267	10.3752	10.3558	10.5834	9.98897	10.1182	10.5086
205628_at	PRIM2	6.39129	6.75808	6.59581	6.19433	6.11068	6.82707	7.02908	6.59947	6.20009	7.59441	6.22436	6.92824	6.47016	6.80033	6.45095	6.51112	6.65203	6.58518	6.75623	6.32593	6.67035	6.31121	6.77037	6.60063	7.33111	6.09411	6.72862	6.17395	6.27065	7.25458	6.212	6.44568	6.69773	5.97748	6.10574	6.85584	5.9773	6.33419	6.63596	6.03737	6.65379	6.19104	6.39775	6.67801	6.9884	6.60976	6.01853	6.53196
220391_at	ZBTB3	7.65598	7.61251	7.55101	7.19092	7.51127	6.52025	6.35439	7.06734	6.39767	6.47932	6.85611	6.5426	6.74498	7.39369	7.61802	7.60108	7.78885	7.24571	7.6833	7.6491	7.19187	7.61378	8.15048	7.20117	6.23524	7.21017	7.30313	7.76719	7.02681	7.54579	7.89039	7.66924	7.93756	7.71617	7.46049	7.96486	7.81585	8.26083	7.62754	7.43825	7.26655	6.53412	6.86394	7.45829	7.4321	6.43202	7.66782	7.72277
202435_s_at	CYP1B1	7.4924	6.63177	6.1252	7.05981	7.46895	6.25408	8.44523	8.33149	5.97447	6.84331	6.5444	7.69354	6.94631	8.1905	7.31268	6.45721	9.76073	4.81008	6.70261	7.47261	6.43117	7.68374	8.33072	6.74156	6.88091	7.46371	6.89645	7.55171	8.10404	6.21202	8.52291	7.11949	7.54487	7.41834	8.36379	7.70992	6.40804	7.77054	9.07084	8.32343	8.36802	7.39468	7.10108	6.94175	6.45112	7.70917	7.2212	7.36191
203078_at	CUL2	4.7785	4.40804	3.79085	4.71025	5.36192	5.22378	4.81785	3.24868	4.48861	3.94344	4.35917	4.98207	4.685	4.92667	4.43362	4.95561	5.22321	4.72729	4.42826	4.88628	5.00622	4.21867	5.25546	4.65552	3.29496	5.60025	5.51823	4.91424	4.86566	4.75151	4.49155	4.98414	4.96477	4.26841	5.02887	3.34052	4.15784	5.36167	5.05844	3.53162	4.24258	4.45974	5.75578	4.96633	4.78768	4.79557	5.48219	3.82844
208733_at	RAB2A	5.62355	3.70886	4.15408	4.79409	3.08477	4.98597	3.94465	4.8395	4.49103	4.92434	4.65466	3.58403	3.65497	3.62004	5.85445	2.82404	4.32437	3.21363	5.25476	5.12604	3.11444	4.75593	5.52303	5.46155	5.16316	4.42274	4.85388	3.89552	4.71694	3.45055	3.88398	4.40096	4.21015	3.45723	5.83791	4.137	4.15283	5.58836	4.61868	4.93953	5.40555	3.99473	4.31292	6.25606	5.53086	3.79795	4.32091	4.11488
212450_at	SECISBP2L	7.51567	7.53465	7.21094	7.06372	7.94071	7.68713	7.21974	7.92407	6.96448	7.34254	7.24225	7.98679	7.60158	9.04435	7.54654	7.36532	9.08868	7.46733	7.26631	7.50792	7.48185	7.13084	7.76203	7.63267	7.15501	7.95213	7.85926	7.88515	7.7665	8.0435	7.38914	7.23331	8.00692	7.53524	7.72246	7.43691	7.47776	7.55685	7.15628	7.44752	8.05871	7.63264	7.92051	7.72316	8.39746	8.24305	7.91143	8.57707
213482_at	DOCK3	5.2263	5.70875	5.75744	5.29793	5.57102	6.03086	5.39867	5.93962	5.84128	6.4024	5.89585	5.66169	6.00467	5.49826	5.45236	5.6726	5.98797	6.42915	6.78987	6.47863	5.25876	4.43595	5.93976	5.28657	4.04794	5.43814	5.80241	5.94565	5.64421	5.58741	6.16577	5.49263	5.76636	5.89624	6.27061	6.51729	6.25051	6.03848	5.33746	5.92404	5.82844	5.41056	5.35839	6.28526	6.68397	6.05494	6.26172	5.42551
213737_x_at	GOLGA8N	6.94276	7.0082	6.58295	7.0138	7.07396	8.49148	6.88623	6.74054	6.94274	7.63863	6.08459	7.07107	7.35509	6.99219	7.70769	7.42479	7.4355	6.73561	6.41228	7.01056	6.57864	7.16666	7.3075	6.47919	8.03385	6.91805	8.526	6.70258	7.92255	7.62006	6.85804	6.7991	7.75465	7.81943	7.35329	6.33962	7.44642	7.10368	6.4205	6.09612	7.53026	7.65891	7.59548	8.41519	7.49474	7.1631	8.89113	7.4473
209430_at	BTAF1	7.89647	7.5362	8.16527	7.72446	7.70907	8.1894	7.94328	7.92825	7.87707	8.00097	7.89676	8.39283	8.69336	8.37972	8.06332	8.18205	8.33067	7.80443	8.53368	7.98588	8.23858	8.56458	8.47657	8.30805	8.59989	7.63498	7.77416	8.31633	8.65205	8.90806	8.16086	8.8022	9.03456	8.86125	8.28904	7.68309	8.56197	8.12629	7.93214	7.83366	8.43233	8.01688	7.8731	9.23938	8.71409	8.41321	9.02255	8.48189
222341_x_at	NA	4.82296	4.78706	5.21676	5.00749	5.56581	5.371	5.00888	5.02322	5.00202	4.8639	4.76672	4.68948	4.75814	4.88202	4.80568	4.91864	4.72737	4.77279	5.01409	4.99178	4.95921	5.32437	5.27327	4.87673	5.66724	4.78698	5.71322	4.81448	4.83898	4.93307	5.00789	4.88783	4.84441	4.97756	4.87489	5.07853	5.39622	5.04958	5.22282	5.02913	4.51657	5.14976	4.83304	5.23414	5.02723	4.9918	5.41683	5.05933
216411_s_at	NA	4.94397	4.86185	4.54754	4.76835	4.79444	4.8796	4.97969	5.12922	5.21821	5.63416	4.51305	5.12881	4.80872	5.11575	4.89354	5.06273	5.07249	4.9344	5.00913	5.02202	5.38902	5.06451	5.68199	5.03743	4.28476	5.56105	5.10367	4.69511	4.83814	4.84663	4.99406	4.80563	5.01834	5.56802	5.30826	4.80929	4.92918	4.99401	5.33957	4.89402	5.16248	5.1914	4.85277	4.70454	4.67835	4.99371	4.91919	5.30826
212921_at	SMYD2	3.52044	3.2182	3.48078	3.48882	3.18254	3.49557	3.05885	3.08787	3.34939	3.68013	3.46137	3.64517	3.5361	3.8672	3.93714	3.65524	3.7259	3.03294	3.61775	2.78639	3.4271	4.36137	4.46269	3.07409	2.75283	3.21173	3.65875	3.62116	4.44288	4.23738	3.33213	2.5806	3.65078	4.99459	3.68815	3.56371	4.40181	3.34867	3.25313	3.45408	3.72597	3.41633	2.92526	3.10436	3.46399	3.54687	3.55373	3.79752
203628_at	IGF1R	6.58815	6.50422	5.90082	5.24471	5.82364	5.09305	6.3127	6.45058	6.10245	6.04042	5.35237	6.09725	6.3709	6.28262	7.01632	4.98284	6.31835	5.92547	6.08279	5.88762	6.22389	6.80661	5.65962	5.49012	6.35305	7.08979	5.81162	6.21639	6.42089	6.4454	6.35616	6.62342	6.40874	6.23016	6.28134	6.66472	5.34391	5.69405	6.362	6.28649	6.15089	6.54154	6.38719	6.47724	5.95124	6.80219	6.40188	6.36062
212057_at	GSE1	8.05318	7.24891	7.80924	7.465	7.55736	7.00845	7.70003	7.23264	7.90087	6.99503	8.17573	8.07218	7.80288	7.97771	7.54404	6.90522	7.76921	8.01929	8.09973	7.92797	7.89933	7.40666	7.89927	7.62217	7.44318	8.05114	7.44025	8.18936	7.65376	7.70883	7.72946	7.59325	7.75359	7.57578	7.72835	7.72283	7.39646	7.90847	7.61173	7.6669	7.92106	7.55684	7.84035	7.76289	7.74155	7.97597	7.56634	7.5539
213158_at	ZBTB20	6.81255	7.3839	5.89624	7.51688	5.34451	7.4116	7.60421	6.87724	7.27528	7.24559	7.38807	6.38663	7.32962	7.45514	8.42871	6.5631	7.37721	6.52679	6.42715	6.90196	7.42059	6.75914	7.2508	7.41144	7.13087	7.37129	7.02959	7.76337	8.23175	7.21248	7.78776	7.86399	8.33727	7.40795	7.7352	7.13512	7.2086	7.61241	7.12175	7.35802	8.00308	8.59402	8.35421	7.42202	6.92915	7.74396	7.84348	8.25156
209433_s_at	PPAT	8.46341	8.23286	8.06431	8.267	7.71659	7.63802	8.41515	8.24835	8.11538	8.59732	8.45836	8.04838	8.91225	7.83877	7.75037	8.7059	7.93412	8.3472	8.31645	8.42327	8.2072	8.11325	8.35145	8.03128	7.8441	8.14387	7.81371	8.05975	7.92173	8.28867	8.07398	8.09203	8.03974	8.19134	7.9124	7.98394	7.88984	8.35741	8.34132	8.07477	8.04672	8.30567	7.92144	8.51265	8.15949	7.89528	8.18533	8.03339
221681_s_at	DSPP	6.53534	6.49836	6.49496	6.34214	6.96041	6.54497	6.48162	6.33768	6.48672	6.14791	6.69588	6.54249	7.37575	6.36397	6.1284	6.4627	6.40786	6.6511	6.44401	6.39779	6.03359	6.45279	6.21211	6.03249	6.62982	6.55288	6.40025	6.38958	6.25788	6.32414	6.2417	6.43451	6.29912	6.24762	5.93295	6.48506	6.37182	6.0977	6.26222	6.00472	6.34207	6.01523	6.11373	6.01862	6.42113	6.39334	6.29691	6.31517
208863_s_at	SRSF1	9.98107	10.031	9.79897	9.97958	10.2723	9.7401	9.95744	10.0249	10.2249	10.5206	9.97943	10.2003	10.5113	10.008	10.1028	10.3419	10.0164	9.83899	10.0624	9.98016	10.1215	10.011	9.4467	10.0365	10.794	9.75717	10.4211	9.98191	10.1643	10.2219	10.3834	9.95992	10.1838	10.7355	10.1409	9.83421	10.1738	9.81145	10.0125	9.81296	10.0638	10.3892	9.92738	10.7685	10.207	9.93233	10.2808	10.2186
205648_at	WNT2	2.89183	2.37828	3.15094	2.78364	2.48534	4.28821	2.31548	2.44199	2.66363	2.53664	2.52136	2.58004	2.52549	2.73452	3.15099	2.75054	2.84723	2.54409	3.49565	2.71076	2.26161	5.11494	2.96941	2.56871	4.1197	3.1161	4.22233	2.9155	3.13112	2.68545	2.74767	2.72855	2.71076	2.42571	3.31321	2.3106	2.52442	3.29958	2.51909	2.81309	2.93067	2.09077	2.66934	2.97352	2.46363	2.48811	2.39269	2.54973
212442_s_at	CERS6	7.11566	6.60029	6.81163	7.39392	5.193	6.47582	7.25131	7.55375	7.03943	7.52194	6.86737	7.85804	6.87374	7.2618	7.3027	6.65541	7.06247	7.35666	8.11285	7.60937	8.63142	8.16237	8.02447	8.1061	6.86822	8.07941	7.21226	7.53289	7.72756	7.89327	7.62389	8.06482	7.33406	7.77731	7.55166	7.35282	7.91049	8.32387	7.36013	7.88097	7.29955	6.6629	7.68007	7.40752	7.25996	7.52846	7.01267	7.4126
215888_at	PDS5B	2.55792	2.42688	2.15987	3.07741	2.5883	2.90735	2.39872	2.86227	2.15585	2.28132	2.14	2.07551	2.58502	2.16852	2.78409	3.27889	3.08167	3.35419	2.54133	2.67371	2.20173	4.0681	2.04709	2.57718	2.0708	2.28206	2.19244	2.54136	2.52913	2.44396	3.15832	2.38238	3.30217	2.88475	2.2614	2.59272	2.31795	2.08786	2.28048	1.97985	3.04138	3.56715	2.83287	2.13698	2.19016	2.5319	2.96513	2.68286
218411_s_at	MBIP	6.74902	6.22378	5.53568	6.18609	6.98245	5.9099	6.03588	5.89547	6.02427	5.98784	6.66076	6.09675	6.14861	6.45369	6.01471	5.51077	6.55721	6.31753	6.55405	6.158	6.77063	6.07737	6.83941	6.42241	7.6865	6.43315	6.65502	6.26348	6.51632	6.69699	6.16577	6.6417	6.64252	6.4698	5.88855	5.72097	6.02197	6.59898	6.31676	5.94812	6.74213	5.58873	6.36378	6.73406	6.37558	6.03378	6.24775	6.41016
39966_at	CSPG5	5.38113	5.50673	4.58681	4.95592	5.9162	4.70249	4.71799	4.71758	5.44429	5.74501	4.601	5.10456	4.80937	5.07702	4.93155	4.36479	5.45495	5.13279	5.28115	5.46806	5.15311	4.64307	6.09964	5.74439	5.67154	5.65594	5.14359	5.49778	4.96604	5.22249	5.6274	5.04861	4.64494	4.32786	4.72514	4.98508	5.35567	4.76786	5.51183	5.41575	4.78888	4.75004	5.13117	4.59767	5.07734	5.01549	4.66263	5.16844
207128_s_at	ZNF223	5.37823	5.06567	4.44575	5.32326	5.00455	4.94758	4.30446	4.56432	4.1376	4.97962	4.44844	4.68247	4.55019	4.62558	4.98529	3.76735	5.48056	3.57102	5.71059	4.95014	5.34287	5.76421	4.76894	5.25205	5.45676	5.47275	5.91977	4.69118	4.53946	5.1834	4.94295	4.51608	4.8166	5.36975	4.35277	5.26204	5.96852	5.1637	5.14719	4.53812	5.02249	4.10631	4.93943	5.64628	5.02619	4.05563	5.63937	4.61865
220089_at	L2HGDH	5.92415	5.39432	6.40663	6.48554	5.94662	5.01379	5.93433	6.36478	5.68962	5.94036	6.02097	5.84878	5.92284	5.79235	5.19889	6.33671	5.56763	5.62641	5.60524	6.14955	6.40481	5.95774	5.9037	5.63996	6.22538	5.83449	5.46364	5.612	5.65947	5.88378	6.05572	5.56632	5.76323	6.55719	6.14306	5.82537	6.36373	5.82323	6.50112	5.53381	5.70621	5.82682	5.35365	5.8304	5.99801	5.85461	5.9296	5.32513
220696_at	NA	6.14857	6.77079	6.56522	6.6707	5.99412	5.94713	7.07665	6.61932	7.69641	7.02013	7.16253	6.68504	7.11307	6.62869	6.93666	7.40864	5.73777	5.87317	6.52982	6.25581	7.17051	7.46952	7.09594	6.44434	6.15064	5.72897	7.12363	6.46103	7.67312	6.86675	5.94789	6.2843	6.96183	7.00404	6.75831	6.97797	8.66103	6.1102	5.91531	5.73782	7.86955	7.01178	7.99372	7.84497	8.2093	5.69498	7.09285	7.39044
204732_s_at	TRIM23	5.96296	6.24827	6.40303	6.23586	4.32258	6.20301	6.15754	6.48603	5.57076	5.93837	5.87953	5.85758	6.38826	6.06768	6.11684	5.44636	5.96838	6.13083	6.27385	6.1109	6.47741	6.23572	6.45136	6.46773	5.8233	6.17048	5.27834	5.74554	6.75111	6.18827	5.82639	6.66855	6.62506	6.3697	5.79053	6.34152	5.82496	5.63374	6.10057	6.12326	6.14915	5.6463	6.44972	6.14425	6.81921	6.09703	6.22908	6.15534
207710_at	LCE2B	11.9421	11.2114	11.7242	11.1576	12.2219	11.598	11.5154	10.817	11.5215	8.51434	11.6515	10.8285	11.3928	11.2686	10.9318	11.778	10.9193	11.9234	12.2061	11.9366	11.6891	12.0048	11.9775	11.8081	12.4847	11.9722	12.0582	12.0271	12.2014	12.3433	12.1248	12.1096	12.3766	11.1448	11.2961	11.7225	11.3821	11.7793	11.7085	10.802	11.918	8.58426	11.557	11.2978	11.8217	10.938	12.1544	11.4312
212523_s_at	SPIDR	9.41346	9.1075	9.08921	9.47154	9.45674	9.04194	9.40866	9.20206	9.20173	9.70362	8.55374	9.58835	9.47109	9.44408	9.24748	9.26648	9.6045	9.02681	9.52449	9.64984	9.37763	9.30126	9.32429	9.61194	9.58954	9.7015	9.31211	9.48756	9.014	9.52534	9.49429	9.61136	9.43082	10.0336	9.53013	9.68403	9.59498	9.57714	9.46327	9.44903	9.54005	9.3494	9.31848	9.59427	9.43799	9.50593	9.4912	9.77353
219296_at	ZDHHC13	7.4329	6.95544	7.03452	6.68699	7.3927	7.31717	7.38301	6.84109	7.50483	7.41577	7.3189	7.57711	7.95247	7.59206	6.51503	7.3658	7.23913	7.7415	7.47679	7.00655	6.7017	7.23196	7.87731	7.48125	7.37509	7.0914	7.49656	7.03661	7.43811	7.36264	7.29082	7.68699	7.38049	7.42361	6.86591	7.05914	7.40632	7.05561	6.7695	6.7925	7.27042	5.71293	6.6107	7.4253	7.54268	6.81727	7.48578	7.11889
205647_at	RAD52	6.30839	6.43975	6.68583	6.70681	7.33596	6.30439	6.6403	6.09834	5.47704	6.61298	5.75007	5.79592	7.11669	6.72915	7.02731	6.85338	6.16047	6.4453	7.21296	6.82777	6.65259	6.91685	7.48422	7.02785	6.66225	6.16028	6.39842	6.10491	6.6127	7.01055	6.64287	6.7435	6.50005	6.65662	7.34431	6.51681	6.22892	6.70258	6.981	6.21324	6.76711	7.3561	6.09077	6.52544	7.10532	6.58125	7.12367	7.32464
209604_s_at	GATA3	9.16853	7.90202	9.30027	8.79646	8.20054	8.93432	9.54931	8.58288	7.91881	8.82862	8.22022	9.28772	9.09784	9.63422	9.50048	8.96957	9.37516	8.4146	10.8127	10.3558	10.2916	10.8754	10.9657	9.6345	9.86896	10.4023	10.0407	10.2109	10.7575	10.699	10.679	10.2092	10.6079	10.1144	9.88271	9.41972	9.86261	10.8411	10.5019	9.13456	10.2968	7.3561	10.3387	10.5888	9.99705	9.94433	10.566	10.0548
215930_s_at	CTAGE5	6.15614	6.1334	6.58476	6.02399	6.36277	7.00185	5.99638	6.65488	6.36964	6.76087	6.4425	6.85238	6.39001	6.74575	6.13464	6.32827	6.56919	6.89553	5.63361	6.56739	5.79037	6.15941	6.68886	6.60347	6.39501	6.23647	5.87783	6.28211	5.85045	6.35687	5.93366	6.12952	6.08308	6.15762	6.4285	6.07	5.83626	5.78724	6.41167	6.46671	6.4323	6.34929	6.79947	6.54419	6.39605	6.82921	6.40188	6.70769
213326_at	VAMP1	5.18508	5.17053	4.57725	4.83382	5.07311	5.54113	4.83918	5.22563	5.67867	5.51253	5.58484	5.75566	5.5891	5.54724	6.50286	6.05438	5.49367	4.63946	4.74036	5.21088	5.12006	5.19927	4.43808	5.03626	6.22267	4.59231	5.90818	5.21376	6.09731	5.03074	5.07683	6.07748	5.56769	4.76238	5.75142	5.20521	5.49294	5.07622	4.17816	5.59999	5.84936	6.29565	4.71319	5.94073	4.70719	5.31075	6.101	5.99844
216497_at	NA	5.60239	5.71911	5.63704	5.85592	5.75856	5.3746	5.82348	5.69561	5.50669	6.11358	6.01526	5.37453	6.04838	5.97623	5.68646	5.6324	5.93501	5.52781	5.55672	5.87209	5.80123	5.79015	6.05588	5.71264	6.62734	5.58012	6.38122	5.75268	5.75228	6.20728	5.41843	5.84083	6.10068	6.27768	5.67946	5.61464	5.17562	5.77518	5.32065	5.75742	6.26456	5.10777	5.41713	6.10527	6.29744	5.48418	6.09755	5.72154
219532_at	ELOVL4	10.3368	9.54379	10.583	9.13962	9.89168	10.2689	9.91351	10.2937	9.83244	8.99686	9.9184	10.8034	10.0383	11.416	8.86246	9.86734	10.5516	9.80045	10.0389	10.3544	9.05812	9.51239	10.5131	10.3171	9.43579	9.53397	9.66415	10.5606	9.32042	10.0237	9.46184	9.83329	9.89243	10.3582	10.1788	10.085	9.04948	9.37364	9.96758	9.93334	10.131	5.64678	8.78915	8.59329	10.3919	10.3705	9.28877	10.8517
218195_at	ARMT1	8.04218	8.04526	7.61028	8.22197	8.03593	7.84058	7.86922	8.35652	8.10565	8.20466	7.63948	8.47133	7.94102	8.59665	8.07326	8.27675	8.32056	8.04802	8.05808	8.09204	7.65115	7.74755	7.82418	8.46191	7.54514	7.69928	7.74514	8.13537	8.16349	8.45947	8.21582	7.89046	8.06802	8.23172	8.12548	7.45921	7.33074	7.53819	7.95333	8.43996	8.02693	7.70593	7.82886	7.84926	8.05355	7.96337	7.52534	8.16285
208089_s_at	TDRD3	7.10899	6.70699	7.29913	6.91828	7.30722	6.62262	7.4528	6.90543	7.18189	7.10702	6.99251	7.15564	7.14096	7.14715	7.41024	7.51924	7.13782	7.1852	7.02604	7.66178	7.36816	7.24939	6.92737	7.86889	7.13087	7.09249	6.42939	6.63188	7.19756	7.00403	7.2092	7.00162	7.34296	7.3082	7.37904	7.11583	6.58252	7.28391	7.20835	7.09562	7.23657	7.5169	6.90918	7.0613	7.09996	6.85768	7.60736	7.04872
205560_at	PCSK5	5.8933	6.54768	6.39003	6.57413	6.62224	6.26651	6.73191	6.25358	6.80815	4.40613	6.66104	5.92272	7.22551	6.36266	7.19136	5.09716	6.28176	6.59435	6.26848	6.08312	6.05046	6.23862	5.39807	7.3898	7.31546	6.14333	6.55776	6.19572	6.61481	6.25689	6.21454	7.07473	7.42486	6.06456	5.75239	6.59925	6.0329	6.21298	6.50031	6.85928	6.61683	6.77138	6.44279	5.86287	7.20679	6.06575	5.72426	6.59397
210172_at	SF1	5.6641	6.87711	6.27947	7.70561	5.4281	7.56771	6.96151	5.37877	8.04688	6.68451	6.32429	6.88618	7.88962	6.39281	7.54522	7.76843	6.89492	6.75079	7.34264	6.94011	6.82932	7.5834	7.18143	5.94207	6.07521	5.57261	6.79719	6.17156	7.33439	7.21915	6.43951	6.39137	7.6066	8.09312	7.1911	6.03906	7.97125	7.83023	6.89925	6.92851	6.86162	8.34635	6.89035	7.81029	7.40837	6.27237	7.83063	7.58873
208866_at	CSNK1A1	8.81625	8.49201	8.28374	8.27025	7.6134	8.62113	7.44905	8.22412	8.2931	8.01695	8.3849	8.16785	8.15231	7.8492	7.88127	8.25026	7.7101	8.32834	8.06008	8.1552	8.15028	8.17195	7.83313	7.64646	7.48489	8.0119	7.10521	7.83805	7.7394	8.21924	7.67486	8.40365	8.07539	8.45972	8.05003	8.3538	8.31271	8.20012	8.15452	8.07877	8.11185	7.31801	8.38005	8.06978	8.46553	8.05933	8.1892	7.66452
209657_s_at	HSF2	6.55192	6.21474	5.62766	5.95776	5.91336	6.0717	6.1638	5.26975	6.80176	6.31222	6.03198	5.97716	6.30788	6.06277	5.75135	6.20271	6.15414	6.22674	6.64306	5.98227	6.54763	5.67228	6.8844	6.08488	6.9132	7.13282	6.40596	6.07783	5.91383	6.40794	6.09046	6.47071	6.44168	6.47645	5.82539	6.2001	6.34817	5.8456	5.8397	5.759	6.25285	6.01284	6.57841	6.75693	5.4592	6.29956	6.22884	5.79902
219136_s_at	LMF1	5.25185	4.98299	5.4366	5.05042	5.34747	5.30995	5.15454	5.20816	5.03902	5.08682	5.59596	5.14934	4.9416	5.56639	5.18264	4.80586	5.32766	5.34682	5.52305	5.48635	5.10676	5.28531	5.01524	6.22853	5.79442	5.42946	6.59858	5.48413	5.28527	4.89221	5.26542	5.03232	5.39638	5.35108	5.44686	4.49143	4.95695	4.53046	4.75392	4.79494	5.46555	5.59194	4.76491	5.15021	5.33253	5.41919	5.20979	5.13974
212633_at	UFL1	7.5569	7.2616	7.17562	7.22092	6.41975	7.8148	7.48335	7.15094	7.08887	7.83609	6.9147	7.46612	7.48739	7.7067	7.48373	7.57408	7.53993	7.77404	7.39078	7.41925	7.18991	7.34896	7.96111	7.55154	7.25756	7.35855	8.07087	7.35936	7.65409	7.78437	7.12851	7.61207	7.96856	7.71994	7.21845	6.87528	7.30102	7.51859	7.61853	7.18625	7.88181	7.16172	7.38191	7.66843	7.33181	7.22741	7.71384	7.28971
201533_at	CTNNB1	10.9476	11.3214	10.5168	10.895	10.6134	10.9644	10.9795	11.0301	10.7861	11.0537	11.0598	10.8171	10.8761	10.9797	11.1031	10.711	10.8537	10.8312	10.715	11.0415	10.8716	10.8858	10.7254	10.8695	10.6317	10.922	10.4296	10.9969	10.9688	10.8739	10.7976	10.6998	10.8699	11.1183	10.8524	10.9923	10.9504	10.9583	10.6071	10.9965	10.9587	11.2317	10.9725	10.9941	10.8946	10.912	10.9542	10.8811
218326_s_at	LGR4	7.42396	7.28151	6.95646	6.83275	6.37338	7.36303	7.27061	7.37045	6.85416	6.65737	6.67857	7.31181	6.81515	7.55632	7.20167	6.43761	7.86607	6.85415	6.96106	7.24627	7.81275	7.04927	7.17809	7.30942	7.24452	7.041	6.57223	6.96469	7.2942	7.3581	6.90555	6.34135	7.13659	8.043	7.07106	7.34286	7.37954	7.04571	7.1258	7.20364	7.38359	6.80839	6.88024	6.61303	7.03729	7.07431	7.27588	7.41373
209135_at	ASPH	10.5338	10.7301	10.9081	10.4721	10.4606	11.0252	10.8074	10.9255	10.2715	10.9781	10.518	11.1865	10.4338	11.4193	10.7207	10.0125	11.3376	10.6498	10.3653	10.9671	10.4624	10.062	10.8811	11.0724	10.5449	10.6378	10.158	10.9261	10.3315	10.8279	10.4751	10.498	10.2393	10.8413	10.8064	11.1824	10.5145	10.4281	10.8672	10.8685	11.251	11.1099	10.8816	10.5445	10.8666	11.254	10.4118	11.0542
214657_s_at	NA	9.89514	10.2253	10.875	10.3874	10.6759	10.8813	10.7484	9.98481	10.8226	10.4022	10.256	11.0607	11.199	10.6568	10.5937	10.9145	9.96848	10.0527	10.1923	10.6127	9.79674	10.4955	10.3638	9.79678	10.92	10.0099	10.7542	10.9707	11.0158	10.5021	10.5338	10.475	10.6007	10.7726	10.6344	9.85857	10.8568	10.2617	10.125	9.59304	10.4184	10.647	10.6314	11.7685	11.4197	11.16	11.4931	11.178
209348_s_at	MAF	11.4851	11.3796	11.1671	11.3251	11.0287	11.0882	11.5416	10.8048	10.8729	11.1158	11.3764	10.8419	11.3962	10.7794	11.4633	11.051	10.398	11.1607	11.2462	11.2667	11.2163	11.2825	11.2853	10.7844	10.6506	11.0884	10.6689	10.9807	11.3266	11.3186	11.1516	10.8989	11.3903	11.2744	11.1263	11.0266	11.1504	11.355	11.2704	10.9269	11.2576	9.9728	11.062	11.389	11.0755	10.5542	11.2175	11.0438
219947_at	CLEC4A	5.52285	6.47323	4.89662	6.73794	6.81792	6.75368	7.40652	6.37561	5.65717	6.38912	5.5841	5.88803	5.57503	6.70082	5.88545	7.70543	6.15278	5.60323	5.79427	5.86838	6.26851	5.41091	5.99087	6.18577	6.7338	6.48718	6.55505	6.24801	5.45843	5.68128	6.49139	6.77162	5.69205	6.27387	6.00457	5.97636	5.54259	5.94077	6.50691	5.84504	6.18153	5.27755	6.12544	6.28624	5.14437	6.08915	5.7922	5.93454
218197_s_at	OXR1	8.60668	8.64878	8.98502	8.78692	9.15447	9.04925	8.88919	8.87116	8.36073	8.68808	8.24543	8.90759	8.62266	9.06114	8.77481	7.55805	8.74225	8.42286	9.09506	9.01329	9.12252	9.1177	9.34431	9.00858	8.75677	9.17392	8.38351	9.01867	9.15469	9.15464	8.91813	9.21301	8.99361	8.96728	8.65857	8.94138	8.96528	9.16365	9.23688	9.09047	9.06802	8.62647	8.94477	9.1242	9.51564	9.18383	8.76594	9.00465
208930_s_at	ILF3	9.47669	9.71636	9.75295	9.47808	9.3329	8.98553	9.45499	9.48038	9.85675	9.7524	9.62881	9.55017	9.62522	9.1763	9.33718	9.61819	9.17041	9.56249	9.61962	9.45784	9.81676	9.08963	9.40117	9.33486	8.7761	9.61566	8.63166	9.33708	9.33742	9.40928	9.52116	9.67622	9.16633	9.12265	9.57496	9.5005	9.62879	9.38172	9.65148	9.63048	9.03644	9.6564	9.27002	9.7234	9.59747	9.38335	9.49557	9.19721
209602_s_at	GATA3	7.41567	6.32614	7.60053	6.76423	7.11367	7.614	8.2788	7.36162	5.72057	7.82042	6.39113	7.44212	7.55165	7.8108	7.86521	7.53368	7.47371	6.79819	8.81262	9.10787	9.07182	9.28067	9.61284	7.76518	9.1706	8.75486	8.73703	8.48853	8.94984	9.47212	8.84456	8.48934	8.85442	10.1781	7.64325	8.0223	8.03863	8.96498	9.04403	7.58417	8.61006	4.9791	8.44057	8.60799	8.41923	8.05709	8.84962	8.52442
222156_x_at	NA	6.53418	6.54416	5.23961	6.05094	5.08889	5.73233	5.70999	6.2608	5.53249	5.5679	5.6064	6.0483	5.54912	6.46735	6.52133	4.34516	6.16461	5.77526	5.74096	5.68637	6.11438	6.14153	5.28766	6.45854	5.06014	6.61631	4.92964	5.78994	5.77647	5.76238	5.93648	6.15671	6.26262	6.6241	6.69297	5.93102	5.70165	6.43775	6.29055	5.97081	6.22941	6.36843	6.55362	5.701	5.87678	6.09551	5.73294	6.19213
222266_at	NA	7.35582	7.3201	7.78326	8.00041	8.06413	7.86257	8.02716	7.07274	7.83658	7.93696	7.10464	7.93303	7.85629	7.42654	7.69206	7.69097	7.27499	7.34378	8.29823	7.60155	8.01917	7.71224	8.04186	8.29851	7.74156	7.61626	7.38362	7.96948	7.927	8.24384	7.83221	8.06669	8.0914	8.46992	7.74878	7.93516	8.46528	8.21412	7.90573	7.20794	7.42014	7.48386	7.68974	8.33493	8.19349	7.41601	8.24852	7.80184
219313_at	GRAMD1C	7.92409	6.81624	6.71508	6.27821	7.18998	6.90696	6.71786	6.25169	6.5157	6.39135	7.82151	6.83035	6.86511	7.38693	5.95078	6.4245	7.00345	7.48378	6.77419	6.53453	5.8865	6.4639	7.13595	7.33968	6.37406	5.95794	6.62489	6.56	6.50816	6.83457	6.48744	7.12073	6.63933	7.35451	6.20812	6.71033	6.29956	6.00003	6.37899	6.60365	6.46906	6.0122	6.05067	6.50199	6.59284	6.33319	6.68667	6.97034
214241_at	NDUFB8	5.80119	5.13354	5.57313	5.86993	5.69759	5.64731	4.31371	5.49855	5.82086	4.48587	4.75673	5.81669	5.76269	5.3463	5.53703	5.32485	5.51036	4.71126	5.72471	6.31552	5.84463	5.89232	4.69035	4.76427	6.34903	5.97513	6.85605	5.95779	5.34215	5.38833	5.22798	5.19127	5.85189	6.90873	5.78038	5.57656	6.05259	4.56224	5.2895	4.28174	4.94764	5.49117	5.96348	7.84969	5.87308	4.80313	6.46228	6.35279
219164_s_at	ATG2B	6.66841	6.85423	7.04382	6.4901	6.23243	6.59298	6.74505	6.76046	6.36138	7.03605	6.63223	6.77437	7.02557	7.17651	6.96323	5.77458	6.76481	7.01677	7.01541	6.89194	7.01107	7.01988	7.19057	6.88193	6.19311	6.91137	6.74394	7.1413	7.15819	7.60572	7.31032	7.45526	7.13282	7.77783	6.8377	6.37525	6.82982	6.98637	7.20857	6.78423	7.00323	6.21106	6.57191	6.92623	6.97263	6.38142	6.94077	7.14848
216069_at	PRMT2	4.30412	4.14431	3.43802	4.1548	3.12901	4.7443	4.4899	4.40558	4.45374	5.28062	4.18361	4.27919	4.96788	5.07137	5.45646	5.91165	4.87174	3.98635	4.77341	4.23885	4.51196	5.08625	4.29168	4.44909	5.05618	3.88172	4.8341	4.01763	5.11125	5.1528	5.47157	4.6284	4.89977	6.30316	5.10551	3.87013	5.02129	3.96121	3.76738	4.11557	5.46555	4.85744	4.44957	5.71398	4.55116	4.60849	5.83519	5.39682
202611_s_at	MED14	6.12066	6.24938	5.86735	5.82964	4.7094	6.21629	6.12289	6.22132	5.72525	6.30473	5.6136	6.09332	5.90346	6.13767	5.80182	5.9956	5.43467	6.2599	5.55104	5.49836	6.08347	6.13734	6.46987	5.66706	5.77765	6.02108	5.4809	5.91769	5.89038	6.27209	6.12494	6.18737	6.13855	6.10505	5.81676	5.62074	5.69851	6.10001	6.11744	5.76082	6.34801	5.79906	6.05297	5.78446	5.82704	5.65098	5.65287	5.80446
220085_at	HELLS	6.26388	6.23733	6.59344	6.2976	4.33778	6.49758	6.94494	7.60979	6.23553	7.72857	6.8118	7.28505	6.65481	5.8537	5.27246	6.14575	6.55842	6.41303	6.04857	6.17161	6.95032	6.78442	6.41978	5.50562	3.49291	6.30871	3.36948	5.93561	5.42076	5.97831	6.69	6.07749	5.79474	7.8394	6.46574	6.87371	7.43297	5.97461	6.77976	6.06981	6.22901	5.93654	5.48734	6.67376	5.96896	5.60721	5.33353	5.27088
209571_at	CIR1	9.65883	9.78593	9.67975	9.77927	9.67465	9.61209	9.75276	9.65485	9.71809	9.40551	9.47231	9.53516	9.83484	9.26818	9.85571	9.32129	9.45191	9.68542	9.53536	9.53768	9.84007	9.75835	9.68338	9.89588	9.93058	9.79478	9.48948	9.57419	9.45633	9.75632	9.75386	9.99371	9.62375	9.94969	9.51689	9.94098	9.89348	9.60987	9.89647	9.73642	9.41807	9.53383	9.657	9.9816	9.42901	9.64986	9.23096	9.43745
207720_at	LOR	12.6404	12.6719	12.9583	12.37	12.9711	12.7929	12.4402	12.025	12.4895	9.12685	12.8614	10.8518	12.8682	12.2248	11.8267	12.5734	12.0383	13.14	12.8719	12.908	12.6918	12.792	12.9263	12.8123	12.8521	12.7209	12.7123	12.6709	12.857	12.9153	12.7381	13.0022	12.9469	12.347	12.1894	12.6077	12.42	12.6951	12.7227	12.3775	12.5159	9.76464	12.355	12.0616	12.9704	12.1335	12.8139	12.3048
221899_at	N4BP2L2	5.7276	6.57181	6.27348	7.24496	6.2765	7.69412	6.85058	6.18792	6.7139	7.08069	5.31641	6.36045	7.4631	6.71186	7.77167	6.95677	6.33126	5.8475	7.46439	7.14395	7.33984	7.81913	6.97888	6.67242	7.11754	6.17887	7.21067	6.7717	8.1973	7.75851	6.84139	6.76862	7.78023	8.89679	7.38639	6.68258	8.36534	6.56418	6.34901	6.27527	7.41575	7.78567	7.22706	8.02074	7.63791	6.71476	8.13633	7.78484
221897_at	TRIM52	7.05759	6.8163	6.36793	6.74927	6.60901	6.37713	6.89743	6.19381	6.88635	6.94129	6.77363	7.03408	6.74219	6.3263	7.33175	7.00644	6.76491	6.15691	6.99946	6.48455	6.75691	6.91934	7.3797	7.02176	7.28823	6.99297	7.0426	7.05691	7.30809	7.1768	6.89917	6.76403	7.30762	7.76162	7.14933	6.35446	7.30668	6.28143	6.93286	6.70523	7.05121	7.0974	6.5108	7.24377	6.61758	6.75439	7.49027	7.52085
38892_at	GLTSCR1L	8.59757	8.67951	8.1225	8.35432	7.82409	7.93134	8.79182	8.5249	8.16172	8.52876	8.55982	8.32487	8.53867	8.39507	8.93312	8.00366	8.08092	8.05789	8.41598	8.4259	8.81424	8.64721	8.73142	8.57097	8.44809	8.3393	8.05097	8.69878	8.41422	8.55773	8.61613	8.92024	8.66112	8.86418	8.4634	8.37725	8.62063	8.73798	8.46829	8.54138	8.58529	8.79552	8.70562	8.55286	8.5556	8.48742	8.62836	8.94932
212406_s_at	PCMTD2	9.29649	9.11989	8.97014	9.51134	9.33243	9.55635	9.11975	8.72609	9.35832	8.9024	8.84223	8.44516	8.89058	8.94299	9.60883	9.13741	8.8207	9.47703	9.22935	9.2704	9.80738	9.38099	9.07277	9.44068	8.87863	9.27551	7.85563	8.88239	8.82274	9.3067	8.73086	10.213	9.68283	10.2602	9.14713	9.49715	9.42093	9.46613	9.28251	9.06926	9.30877	9.02419	9.04533	9.05631	9.65356	8.40972	9.07051	9.15916
218694_at	ARMCX1	7.60319	7.40681	6.78953	7.52863	7.3447	7.3901	7.96404	7.2226	6.71132	7.16508	6.25475	6.16921	7.07074	7.10488	8.07187	6.73706	6.95403	6.66275	7.42822	7.45516	7.17184	7.26781	7.55516	7.58724	7.56377	7.57763	7.34556	7.37601	7.89724	7.17569	7.75833	7.06544	8.31277	7.77891	7.66311	7.1819	7.94078	8.02326	7.99495	8.11622	7.91384	8.08213	7.73434	7.99442	7.00452	7.63749	7.67188	7.82744
208140_s_at	LRRC48	5.9322	6.56722	6.97959	6.49745	5.5444	6.09665	6.16542	6.51367	6.2064	5.9919	6.40441	6.3362	6.14652	5.91362	6.72106	5.55084	6.28466	6.46658	6.5137	6.41079	6.64905	6.7987	6.41057	6.46515	6.80058	6.27119	5.5002	6.34279	6.47626	6.37184	6.7645	6.35506	6.23586	6.77056	6.17195	6.4767	6.80138	6.27719	6.3275	6.87503	6.23116	6.8105	6.18422	5.72685	6.6087	6.34963	6.17073	6.29154
205531_s_at	GLS2	5.53332	4.54446	5.89269	5.26123	6.27294	6.02616	5.09495	5.60631	4.46097	6.54607	4.57071	5.27529	5.87364	6.62323	4.37597	5.87611	5.94977	5.04275	6.18683	5.89031	6.92613	5.75261	5.5462	5.97055	5.37147	5.43535	6.15331	6.21473	5.29167	5.6539	5.28897	5.13319	5.31157	5.86737	5.72187	5.72127	5.69123	5.70737	6.02879	5.61134	5.06599	5.30679	5.59644	5.39656	6.13857	5.74522	4.90045	4.60516
209258_s_at	SMC3	11.0729	11.0013	10.9854	11.0366	9.94162	10.5887	11.0708	11.2221	11.2658	11.7513	11.2638	11.0778	11.5269	10.9685	11.2883	10.9256	11.0538	11.2359	11.4441	11.1237	11.3663	11.2618	10.9919	11.5295	10.4611	11.5966	10.3293	11.4201	11.0527	11.3412	11.6603	11.6762	11.2805	11.5787	11.2839	11.182	11.2101	11.2462	11.2714	11.2776	11.1783	11.3844	11.4314	11.3731	11.2011	11.3094	10.9845	11.2149
215338_s_at	NKTR	8.22025	8.3781	8.59014	9.00181	8.56299	8.18453	9.05522	9.39386	9.51914	9.53471	8.78442	9.08985	9.60039	9.13329	9.52044	9.28864	8.69624	8.32208	8.97879	8.58027	8.94838	9.23493	8.34386	8.73176	8.84651	8.48414	8.93515	9.00972	9.56575	9.479	9.39391	9.30452	9.37074	10.0194	9.27084	9.098	10.1799	9.28553	9.77322	8.89649	8.92546	9.69288	8.68521	9.7711	9.45159	8.77381	9.81003	9.96173
210139_s_at	PMP22	8.83007	9.25787	8.39964	9.46308	9.078	8.86419	9.59331	8.17213	9.13442	8.98371	8.7595	8.14773	9.10735	8.76854	10.32	8.4769	8.88912	8.37124	9.69694	8.95098	9.79731	9.63371	9.48879	9.53944	10.537	9.68118	9.86611	9.23713	10.0733	8.73944	10.3291	9.32897	10.8299	9.51825	9.37103	8.95364	9.6383	10.1911	9.34939	9.73598	10.1757	10.3398	9.83851	9.39465	8.97035	9.31894	9.03526	9.60525
204754_at	HLF	6.16472	6.29814	6.28173	5.93069	5.90049	5.77076	6.26136	6.20133	6.61206	5.28058	6.0903	6.16291	5.82005	5.72765	6.76085	5.92037	6.43133	6.09825	6.70363	6.97974	6.95666	6.77173	6.87358	6.14481	6.169	7.46881	5.77375	6.46986	6.7578	6.14929	7.49527	6.63163	6.56838	6.54867	6.34505	6.70859	7.07767	6.9441	6.67627	6.38398	6.55256	6.58409	7.15271	6.83613	6.5425	6.63623	6.90791	6.10632
207430_s_at	MSMB	9.09809	8.68364	5.6518	8.34729	9.88437	9.05751	7.84185	7.94953	8.3822	7.29062	5.78425	6.59047	7.83998	7.42527	9.42392	5.03894	7.21917	9.00686	7.57919	9.48592	7.92208	7.28134	9.56468	9.98973	9.21598	7.35303	8.42903	7.6125	5.84654	8.42677	7.53447	7.21592	9.85551	7.5258	8.85888	8.45876	8.91845	9.22972	9.91986	9.11226	9.1457	5.59291	6.85368	7.04144	10.1112	8.3081	7.35769	8.70062
208042_at	AGGF1	6.17819	6.45559	5.99218	6.24638	6.55027	5.77881	6.45877	6.40893	5.88957	6.43806	6.20254	6.46437	6.02048	6.42136	6.20904	6.43677	6.41973	6.36211	6.15828	6.44174	6.40383	6.38155	6.22727	6.26756	6.39334	6.03779	6.76218	5.71725	6.23107	6.49485	6.43682	6.62276	6.59614	6.38541	6.53405	6.28895	6.32487	6.50687	6.35395	6.51897	6.29994	6.52208	5.82718	7.11196	7.03659	6.21539	6.1832	6.34953
210316_at	FLT4	4.67349	5.44407	5.22435	4.94223	5.47147	5.12853	4.95525	4.59164	5.13499	4.99351	5.35967	4.96275	5.30658	4.18656	5.32386	5.22785	5.14256	5.1075	5.26651	5.14908	5.01991	5.51791	5.11054	4.97472	4.95692	5.18555	5.0645	4.86406	5.18643	5.24856	5.25391	5.26609	5.18868	5.23087	5.13647	5.14295	4.91844	5.17022	4.76085	4.80868	5.01851	5.09235	5.64827	5.58844	5.38697	4.88089	4.80108	5.22694
214857_at	RPARP-AS1	7.02105	6.7551	6.92494	7.14493	7.44537	6.90161	7.27042	7.27034	7.00443	6.90727	6.97405	7.52108	6.87903	7.39438	6.77063	7.28786	7.45444	7.20312	7.31696	7.24146	7.19984	7.30217	7.6217	6.65852	7.23149	7.30259	7.6799	6.89592	7.07534	7.38834	7.17563	7.1359	7.03305	7.70307	7.25967	7.06046	7.17011	7.38408	7.10888	6.96369	7.30587	7.43212	7.19038	7.66975	7.14451	7.43863	7.33891	7.27307
210807_s_at	SLC16A7	7.9852	8.07044	8.98521	8.30342	7.74448	6.73107	7.55453	8.78855	7.71273	7.8845	8.31187	8.88497	8.07763	9.03126	8.20479	7.08599	9.61507	8.39287	8.38262	8.57695	8.10315	8.44467	8.91037	8.74154	6.92688	8.31402	7.79334	8.71448	7.85285	8.4694	8.37727	8.8468	7.90621	9.24583	8.71528	7.8312	7.81028	8.21193	8.70441	8.48063	8.40616	7.73465	8.32727	7.49789	9.25511	9.2526	7.32088	8.69449
202616_s_at	MECP2	5.66965	6.17289	5.79104	5.36366	4.70611	4.63307	5.35063	6.10901	5.53724	6.02503	5.89518	5.95812	5.74051	5.56617	6.54153	6.0463	6.36074	5.88111	6.00967	5.02365	5.93094	5.4519	5.7911	6.67512	5.39318	6.07564	5.70795	5.82668	6.20162	5.83781	6.02389	6.27698	6.18467	5.18539	6.30593	5.58304	5.31027	5.54407	5.12054	5.55119	6.27397	6.46601	6.13902	6.0699	5.53517	6.12967	6.13919	6.27413
215013_s_at	USP34	4.62324	4.92336	5.25763	5.63768	4.21444	3.8347	5.65203	5.20791	6.73008	5.40288	4.14426	5.4416	6.53352	5.5348	7.22336	6.80733	5.61719	5.05338	6.07192	5.21011	5.89134	6.70649	6.02636	5.57999	5.83606	5.54944	5.8927	5.34906	5.91516	6.24771	5.44173	5.98069	6.01544	6.66379	5.59598	5.31991	7.36432	5.29876	5.31528	5.70434	5.62562	6.89729	5.97406	7.06326	6.50891	5.2309	6.06027	7.1279
206487_at	SUN1	2.79567	4.15462	3.79195	3.79253	3.64308	4.16652	3.26582	3.10583	4.14526	3.41163	3.46817	3.57651	3.44376	3.21315	3.59696	3.99919	3.37746	3.60971	3.64239	3.75597	3.20564	4.00857	3.97768	3.26398	3.39563	3.93024	3.90515	3.25584	3.80718	3.71947	3.54663	3.35297	3.88126	4.41071	3.26218	3.35126	5.2711	4.01171	3.46007	3.18416	3.46407	3.88593	3.68568	3.53357	4.05349	3.22982	4.14048	3.55543
204526_s_at	TBC1D8	7.14069	7.13524	7.12879	6.97383	7.04739	6.99747	6.87344	6.90817	7.35835	7.17131	7.2784	6.67731	7.63133	6.18236	7.78089	7.45682	7.15217	7.25334	6.87478	6.82162	6.92858	6.8649	7.90225	7.04015	7.19501	7.00112	7.43145	6.87618	7.48972	7.39233	7.3531	7.86375	7.42158	7.30902	6.98512	6.74411	7.81897	6.97113	7.3328	7.32546	7.53323	8.40776	7.26858	7.65651	7.65179	6.98043	8.10442	6.69385
212731_at	ANKRD46	7.37203	7.18051	6.61545	6.73498	6.54046	6.79505	7.24836	6.99523	6.60349	7.29676	6.53628	7.05554	7.35975	7.43229	6.85583	6.35978	6.99321	7.09497	7.363	7.15481	7.41231	7.25015	7.14114	7.45888	7.46107	7.26795	7.06676	7.27766	7.14276	7.49638	6.88813	7.28653	7.30368	8.20655	6.85975	6.53385	6.38709	6.98199	7.31865	7.14378	7.02562	6.99371	7.29069	6.98911	6.83659	6.77607	6.92062	7.36953
213653_at	METTL3	8.01755	8.24021	8.26479	8.32537	9.38898	7.10093	7.3855	7.93828	9.02281	8.1489	7.75986	8.53443	9.11209	8.53669	8.68178	9.19849	8.31975	8.20964	8.5979	8.43574	8.95433	8.712	7.39166	8.53761	9.2754	8.40521	9.44248	8.16833	8.75017	8.9975	8.06197	8.2262	9.11896	9.81939	8.91416	8.1859	9.25435	7.97339	7.58957	8.04928	8.77458	8.65384	8.08184	9.86031	9.59714	8.77342	9.47298	9.22117
215023_s_at	PEX1	6.15195	5.74438	6.16101	6.26835	5.02489	5.73555	6.17379	6.17914	6.64498	6.40403	5.14904	6.15145	6.45365	6.65784	6.21076	6.1702	6.54772	5.86735	6.24215	6.42148	6.94425	6.36206	6.41057	6.43138	5.74018	6.55547	6.46087	6.055	6.4863	6.30274	6.39605	6.54949	6.46946	6.46671	6.18113	6.30629	6.5824	6.01079	6.00762	6.62789	6.21955	6.78491	6.28812	7.07134	6.24812	6.47461	6.29194	6.36066
217858_s_at	ARMCX3	7.30157	7.36962	7.28566	7.41731	6.15141	7.56758	7.44778	7.25714	6.68139	6.78723	6.51664	6.54302	6.81995	7.13276	7.998	6.58277	7.3153	6.01843	7.40169	6.9439	6.93929	6.38582	7.56084	7.09676	6.59837	7.33908	6.73747	7.21126	7.43028	6.30077	7.26679	6.82221	7.6892	6.81022	7.68002	7.16965	7.38436	7.4005	7.59733	7.51932	7.44145	8.31655	7.90374	6.40442	6.78348	7.23506	7.24646	7.40376
203830_at	C17orf75	7.29359	6.61019	7.48326	7.35478	7.79916	7.32903	7.56298	7.72835	6.81275	7.28997	6.85686	7.36879	7.24935	7.16193	6.6096	7.35997	7.44647	7.3412	7.09385	7.59444	6.92359	6.99281	7.70584	7.39574	8.01921	6.67933	6.80659	6.42082	7.06265	7.25279	7.63947	7.29345	5.69777	7.2402	6.89035	7.22256	7.0712	7.03542	7.13887	7.35982	6.90724	7.54187	7.003	7.05477	6.6368	6.45681	7.33379	7.37861
204032_at	BCAR3	5.13237	5.59844	4.63921	6.45726	7.31491	5.53743	6.09333	5.93115	6.6575	4.53805	6.22216	6.31787	4.88237	5.84783	6.08637	4.05964	5.90433	6.71407	6.02606	6.25491	7.34597	6.20512	7.39216	6.06797	6.49099	6.45795	6.65882	5.8657	6.99278	6.65565	6.371	6.55412	6.64357	7.33973	6.29289	5.72006	6.38432	5.99708	6.58325	6.14986	6.44521	6.74345	6.75271	6.34958	6.35766	6.48374	6.58955	6.41653
209703_x_at	METTL7A	7.83484	7.43819	8.21776	8.2846	7.27472	7.54646	7.96752	8.73444	7.58028	7.57467	7.34908	7.85269	7.70197	8.24248	7.90197	7.47147	7.05753	7.0726	7.28512	8.26425	8.23706	7.57608	7.2508	8.31811	7.55446	7.46555	7.59649	7.74836	7.726	7.34012	7.05914	7.20505	7.84379	7.38336	7.59083	7.29701	7.71884	7.41018	7.34839	8.48395	7.62272	8.03978	7.54023	7.69804	7.78901	7.71327	7.66257	7.82161
215645_at	FLCN	5.45746	4.53122	4.25019	4.70202	4.64003	5.3902	5.6448	5.65231	3.94387	5.62008	4.69363	5.84822	5.20384	5.09459	6.1419	5.26205	3.91709	4.17141	5.03691	5.81899	5.58499	5.24416	4.29713	4.02025	5.70094	4.4155	4.95309	6.71517	4.63053	6.40661	4.55998	4.54055	4.68724	4.76148	4.47871	5.80554	4.92335	4.95904	4.19381	4.89409	4.8381	5.56128	3.7584	5.92672	5.826	4.68063	4.78013	5.30986
213832_at	KCND3	5.81885	7.39002	6.83267	6.91503	5.44693	5.57728	6.28399	7.21864	6.14295	6.76743	6.35211	7.82953	5.8998	7.88017	7.57039	7.22157	8.25286	5.79756	6.88243	7.81657	7.20692	7.1807	7.18521	6.89144	6.59699	7.29843	6.81618	8.24676	6.7948	7.19186	6.76871	6.10728	6.60615	6.53239	7.01602	7.25425	6.39609	7.43971	6.81721	6.73838	7.37453	6.41602	7.28312	5.52652	6.75046	7.54323	6.99589	7.30561
213558_at	PCLO	4.08497	4.50076	3.88224	3.98898	4.05964	5.1592	3.51146	3.71448	3.90265	4.27789	4.90395	3.95371	3.96547	3.91161	3.65863	3.20122	4.36823	3.67767	4.74358	5.28552	4.02763	3.51578	4.43808	4.6944	3.37196	5.84544	4.94295	4.15576	4.14845	5.22586	3.85889	5.35707	3.67982	4.94381	4.33276	4.38926	5.3461	4.07309	3.96227	4.14454	3.46351	5.66668	4.93859	4.38698	4.53059	4.35352	4.53952	4.14218
214690_at	TAF1B	2.9691	3.04854	3.04601	3.16264	2.70376	2.99897	3.29854	3.32536	2.08956	3.62632	3.48767	3.63797	3.0867	3.02935	3.07241	3.28002	3.23272	3.24378	2.20584	2.84874	3.09146	2.69288	2.87494	3.12168	2.94637	2.81115	2.89081	2.8424	2.74626	3.04236	2.9447	2.78236	3.0689	2.94398	2.35819	3.27074	2.77956	2.50944	3.27665	3.43181	3.55636	2.07519	2.90278	3.29473	2.91246	2.9344	2.23261	2.95391
209689_at	CCDC93	6.68822	7.07715	7.15603	6.71466	5.46957	6.82315	6.93235	7.28678	7.14504	6.89505	6.68792	7.07546	6.93635	7.0779	7.39363	6.97888	7.01218	6.70086	7.19764	7.13923	6.96548	7.06131	6.94415	7.18617	6.66405	7.71063	4.83122	6.84546	6.65864	7.12408	6.85647	7.22619	7.28095	7.22617	7.24174	6.82335	6.52741	7.09781	7.22738	6.96802	7.31729	7.38451	7.37112	6.86605	7.00122	6.76957	7.12239	7.4422
221849_s_at	DCAF15	6.19982	6.19063	5.75322	5.70887	6.04135	6.09927	5.76086	5.9447	5.73275	6.22523	6.28452	5.76658	6.00547	5.76244	5.35697	5.72275	5.57508	6.14614	6.2153	6.15159	5.55876	6.00509	5.59712	5.61519	6.23066	5.86446	7.18514	6.11252	5.6858	5.82989	5.93955	6.37575	5.55414	5.19431	5.83033	5.83613	5.45392	6.16258	5.80777	5.97206	5.31027	5.43997	5.65239	5.84825	5.983	5.95602	5.5779	5.8007
211930_at	HNRNPA3	7.32972	7.16483	7.05785	7.24229	7.35207	7.45157	7.53656	7.54491	7.57244	7.63854	6.80542	7.40016	7.37587	7.35858	7.65578	8.04704	7.44088	6.96769	7.68382	7.31164	7.63532	7.89405	7.56243	7.18082	7.00372	7.89069	7.84836	7.67832	7.96545	7.75074	8.11797	7.50042	7.65631	7.47587	7.89205	7.61477	8.3612	7.80273	7.43048	7.35844	7.61921	8.0717	7.65536	8.17378	7.59591	7.52127	7.78787	7.82419
211909_x_at	PTGER3	5.00102	4.76068	5.04098	4.9721	5.07618	6.42737	5.54283	4.46626	4.38128	4.97757	5.20121	5.23187	4.5639	4.4649	4.84213	4.95978	5.11993	4.90707	5.84507	5.2877	6.10761	5.21222	4.74629	5.54368	6.91415	5.05532	6.7578	5.48473	5.47149	5.29887	5.23626	5.17239	5.23759	5.85221	5.1528	4.94336	4.81986	5.12922	5.65418	5.68078	5.5367	5.00095	5.77154	5.4776	5.41394	5.19599	5.49307	5.21808
211734_s_at	FCER1A	8.27147	8.59049	8.48669	8.51166	8.70826	9.13171	9.44597	8.80874	8.32463	9.79257	8.29001	9.42114	9.11868	8.43028	9.17852	10.3832	9.24619	8.24544	9.1925	8.63064	8.67492	9.64258	9.48132	9.34784	9.87296	9.23048	10.1215	9.54046	9.05976	8.87982	9.42241	9.26277	8.42668	10.0045	8.93853	9.19974	8.81975	9.85836	9.42781	8.91452	9.28103	7.64712	9.23057	9.84559	9.34671	9.53259	8.78628	9.32185
207598_x_at	XRCC2	6.84128	6.90198	6.53665	7.08432	6.76571	6.94405	6.96142	6.95234	7.26681	7.40895	7.38588	7.07576	7.54808	7.06754	7.42905	7.0448	6.38215	6.70428	6.87566	6.79544	7.10857	7.29182	7.16391	6.73482	7.05454	6.61902	7.56486	7.15335	7.24727	7.21505	6.68849	6.85512	7.43079	7.55441	7.2512	6.75328	7.225	6.87359	6.79385	6.80192	7.31218	7.2503	7.00166	7.35832	7.42064	6.83304	7.2473	7.41135
213156_at	ZBTB20	7.21254	7.07197	7.02049	7.80651	4.26332	7.35854	7.73397	7.41862	7.39619	7.36561	7.23499	7.16204	7.34593	7.68971	8.95964	6.41381	7.55789	6.40706	7.66626	7.0006	7.87659	7.67891	7.19234	7.91634	7.46161	8.47932	6.83256	8.19567	8.56808	7.29213	8.28631	7.50121	8.72615	7.68718	8.26663	7.83929	8.0973	8.44226	7.90889	7.8171	8.50002	9.16983	8.83235	7.43932	7.11553	8.27632	8.46622	8.46224
205900_at	KRT1	13.3467	13.8675	13.8815	13.7074	13.5998	13.7022	13.6666	13.4473	13.8835	13.4472	13.7612	13.3976	13.7347	13.4139	13.4507	13.4733	13.2895	13.929	13.6768	13.7265	13.6738	13.6032	13.5687	13.5826	13.3212	13.6151	13.3457	13.4788	13.573	13.6669	13.5845	13.7162	13.4743	13.5906	13.3417	13.633	13.5674	13.6037	13.5884	13.6581	13.4607	12.2161	13.5484	13.589	13.5361	13.2105	13.4934	13.378
206355_at	GNAL	6.57282	5.94821	5.84302	5.40672	4.33529	4.64265	5.00888	6.37652	5.3836	6.00262	6.63307	5.14875	6.22222	5.8394	6.24269	4.71484	5.75779	4.70926	5.37246	6.23924	6.15263	5.21312	5.56719	6.44114	5.98401	6.35236	4.32684	6.07437	5.95697	5.75627	5.45333	5.21955	5.92925	6.46036	5.45572	5.77061	5.94413	5.9876	6.31405	6.53988	6.81722	6.59291	6.49271	5.38095	6.38874	6.1031	6.1023	5.71483
218090_s_at	WDR11	8.02646	8.12126	7.72601	7.85342	7.93772	8.15463	8.19367	7.78478	8.28701	8.14541	7.92665	7.9588	8.15175	8.30986	7.96303	7.9983	8.07187	8.25507	7.56767	7.73452	8.02812	7.66088	7.44584	7.90551	8.05312	7.70073	7.85998	7.90974	7.84352	8.34181	7.50765	7.83636	8.22856	8.54823	8.05867	8.06475	7.67317	7.55036	7.88537	7.66048	8.39613	7.98979	7.5724	8.47827	8.30906	7.9473	8.19783	8.10577
208109_s_at	LINC00597	2.37497	2.56951	2.42537	2.1887	2.49058	3.16781	3.57734	2.3162	2.88244	2.4967	2.32575	2.93974	2.50418	2.37654	3.29206	2.70573	2.30384	2.22431	2.43821	2.95023	2.58446	2.3284	2.66758	2.18406	2.07216	2.15687	3.34128	2.74721	2.54186	2.90716	2.28074	2.11637	2.55935	3.00452	2.76206	2.68607	3.03312	2.38119	2.70135	2.05807	2.42621	3.51858	2.97236	2.34859	2.79444	2.3822	2.67779	3.03186
214815_at	TRIM33	4.20035	4.11324	3.64924	4.30135	3.84053	4.55469	4.08341	4.11102	5.66434	4.26813	4.36577	4.13446	5.10018	3.87513	4.79745	4.55537	4.28587	4.09617	4.89215	3.60994	4.25216	4.06312	4.18543	4.26255	4.35865	4.141	4.589	4.20503	4.08685	4.65319	4.64965	3.96924	4.55066	4.97834	4.60293	4.55159	5.83964	5.07986	3.52911	3.40407	4.51345	3.91731	4.79944	4.77617	4.97649	4.01357	4.46475	4.74483
211592_s_at	CACNA1C	2.41347	2.86679	2.52668	3.12552	3.03014	3.16561	2.71412	2.67632	2.64394	2.8029	3.54353	3.22874	2.92156	2.72083	2.97506	2.65687	2.17588	2.72694	2.7374	2.75696	2.44311	2.6448	2.12698	2.62923	2.97314	2.92468	3.11267	2.82269	2.42611	2.59075	2.68596	2.68125	2.94291	2.48803	2.46448	2.99946	2.78197	3.15549	3.01044	2.81329	2.65152	2.49795	2.717	2.73074	3.48749	3.04043	3.06077	2.70558
216142_at	NA	5.80778	6.00414	5.7041	5.85329	5.67194	5.69424	6.08351	5.72762	6.53589	6.21697	5.51305	6.18323	6.35236	5.45479	6.39098	6.40516	6.0124	5.94643	6.36031	6.18444	6.16829	6.29412	5.76667	5.52283	6.10138	5.94717	5.67144	5.812	6.53422	6.32872	6.75208	6.18773	6.20766	6.57069	6.37127	6.52574	6.99137	6.28926	5.72337	5.85891	5.73668	6.2746	6.831	6.71393	6.1701	5.78371	6.59559	6.19623
202780_at	OXCT1	9.72368	8.75093	9.56932	8.6658	9.24681	8.76499	8.81175	8.8014	9.08208	8.65629	9.18196	8.68473	8.81082	8.92975	8.05389	8.17801	8.65498	9.26187	8.76483	8.73421	8.72067	8.71134	8.53137	8.65669	8.16863	8.6272	8.28422	8.48076	8.33554	8.60363	8.4266	8.32784	8.52429	9.39325	8.29786	8.78662	8.46261	8.98605	8.49921	8.98878	8.55243	7.90608	8.20538	8.07733	8.34283	8.28224	8.19754	8.54127
204120_s_at	ADK	6.28943	5.61582	5.47209	5.30309	6.25671	5.58713	5.62552	5.05161	5.82454	5.85739	6.06023	5.72593	5.24394	5.83272	5.15641	5.61646	5.71583	6.21283	5.58437	5.52202	5.76655	5.55212	6.22168	5.56811	6.14466	5.38847	6.62825	5.60503	5.41224	6.04716	5.14321	5.45986	5.98548	6.00685	5.0661	5.15873	5.10227	5.7959	5.4691	5.22997	5.78967	4.4435	5.64238	6.12217	6.05847	5.43047	5.71084	5.16919
212486_s_at	FYN	4.88413	5.64964	4.00985	6.3767	5.94642	5.26568	6.48526	5.33785	4.69604	5.76522	5.34445	4.84665	5.47526	5.08108	6.21448	5.84884	6.01514	5.14795	5.52446	5.17926	6.70841	5.83623	5.53244	4.57444	5.29094	6.30699	5.69518	5.32829	5.71307	5.34183	6.79587	5.69113	6.51972	5.92917	4.84523	5.65498	5.59034	5.98687	6.54434	5.21238	6.13079	5.91925	5.61009	5.80915	5.68642	5.63776	4.72862	6.36527
220220_at	NA	7.40285	7.9528	7.79359	7.36673	7.11875	5.46555	7.86847	7.84195	8.30372	7.73184	8.12587	6.88024	7.42526	9.00306	8.92715	8.86356	5.98957	8.19448	8.50907	8.34371	8.05986	6.80361	7.90409	8.6207	7.3833	9.3252	7.38519	7.62557	7.62154	10.3104	9.14606	9.0118	8.11054	9.2996	8.10683	8.22166	8.75907	7.03142	8.49213	8.09849	8.1378	8.71467	9.21488	8.4883	8.60031	7.20596	7.58481	9.95443
203498_at	RCAN2	8.3172	9.93577	8.87109	9.21297	6.55	8.58209	8.99084	9.34109	8.96237	8.1663	8.07212	7.79777	8.83758	8.73746	10.2292	8.13921	9.01202	6.66754	8.62957	9.01674	9.73718	8.51797	9.04751	9.17242	9.62193	9.24889	8.96577	8.62158	9.89516	8.66516	9.234	8.45229	9.53129	9.30044	9.55329	9.61824	9.29256	9.68563	9.84428	9.49361	9.27784	11.0116	10.1176	9.37302	7.5728	9.24596	10.0786	10.0739
215374_at	PAPOLA	4.42075	4.56658	4.2299	4.516	4.56622	4.68442	4.66196	4.56532	4.57988	4.45089	4.27194	4.39283	4.73341	4.19365	4.18514	4.66837	4.22563	4.47676	5.37682	4.10633	4.96397	5.01286	3.85071	3.96206	4.3321	4.12294	5.1164	4.41311	4.22783	4.6278	3.94819	4.33438	4.71325	5.55596	4.67465	4.65937	5.00633	4.74383	4.13994	4.37387	4.603	4.91151	4.58033	4.51495	4.31643	4.18355	4.54107	5.23909
219421_at	TTC33	6.34384	6.35011	6.34675	6.14717	6.24617	6.77729	6.3803	6.50935	5.62952	6.64698	5.63675	5.84178	6.4774	6.5198	6.42171	6.21985	6.35023	6.05453	6.47477	6.53248	6.54645	6.61476	6.44805	6.41749	6.86661	6.3736	6.5154	6.69691	6.36134	6.15828	6.40674	6.63356	6.97021	6.5898	6.51595	6.01166	6.16505	6.62571	6.83511	6.57383	6.79375	6.21734	6.44432	6.01279	5.79134	6.25489	6.06431	5.99889
215956_at	NA	2.93976	3.14445	2.98435	3.13906	3.14692	2.91546	2.862	2.72742	3.0487	2.86148	3.02372	3.11941	2.9155	2.7242	3.19756	3.28319	2.68351	3.06596	2.77297	3.04896	3.72634	3.41315	2.8598	2.93937	2.94015	2.95863	3.04618	2.91201	2.96721	3.02645	2.8785	2.87703	3.04571	3.32045	3.14357	2.78015	3.87532	2.82	2.72101	2.72593	3.48547	3.05004	2.8824	2.72936	3.0866	2.81496	3.49256	3.3762
213229_at	DICER1	8.84891	8.26639	8.78893	8.8605	8.46783	8.10395	8.59351	8.81397	8.83766	9.01902	8.47799	9.07625	8.78898	9.1623	8.87371	8.63149	9.03149	8.97897	8.55878	8.29426	8.72511	8.62111	8.55124	9.12351	8.23126	8.67916	8.04282	8.82273	9.01747	8.93034	8.53396	8.76555	9.01212	9.62879	9.15044	8.94034	8.56709	8.92876	8.8163	9.02762	8.9733	8.72234	8.93579	8.08341	8.90191	8.67055	8.74682	8.97603
214807_at	PLXDC2	10.4497	9.60944	9.56023	9.65625	9.16479	9.79417	9.88796	9.47553	10.0933	9.0464	10.0899	9.54213	10.1219	9.56378	9.64913	9.34683	9.45228	10.2418	9.81761	9.6957	9.67108	9.81074	9.68304	9.51017	9.13219	9.81952	9.00176	10.0524	9.85982	9.78415	9.9472	10.0612	10.0597	9.81305	9.66415	9.71946	9.51327	9.71457	9.42378	9.14651	9.94472	9.22893	10.0364	9.24953	9.81906	9.74868	9.96953	9.6772
217667_at	SEC14L1P1	3.8151	3.33098	3.49198	3.56541	3.24525	3.18589	2.91099	2.81546	4.20797	3.01721	3.32777	3.51628	3.58921	3.1093	3.69522	3.96715	3.01737	3.89927	3.09168	3.23114	3.47769	3.80753	3.67451	3.41728	2.96768	3.01509	2.68668	3.70283	3.69911	3.72899	3.69563	3.28727	3.21582	2.69406	3.32068	3.24318	3.5965	3.4375	4.13698	2.76901	3.17445	3.29972	3.3614	3.25525	3.44204	3.28922	3.11593	3.03594
214250_at	NUMA1	5.96321	6.73002	7.26135	7.15074	5.38307	6.90055	5.93027	5.8118	7.85514	6.27268	6.46899	7.38401	7.79316	7.19266	8.2498	7.34194	6.54009	7.21315	7.51443	7.19559	6.84327	7.50709	6.60057	6.96118	7.70588	6.16425	6.95273	6.91547	7.83178	7.869	7.0686	7.25085	7.6565	8.0636	7.64307	6.95157	7.98263	6.93514	6.09783	6.72959	7.15284	7.91085	7.63522	7.92271	8.23009	7.20821	8.49961	8.22611
207987_s_at	GNRH1	5.06869	4.53098	5.88145	4.69973	3.62412	5.24761	4.08101	4.62034	5.54957	5.35571	4.98108	5.25733	5.52649	5.41892	6.43612	6.37957	4.61089	5.65755	5.76027	4.94482	5.72764	5.38704	5.09423	5.42176	6.84852	5.27505	7.68663	5.51264	6.38841	5.91967	5.09351	6.27784	6.02098	5.90494	5.33793	4.19154	6.46897	5.5951	3.82638	4.69604	5.27626	6.30895	4.72066	6.45801	5.7636	5.29594	6.08519	5.89098
211466_at	NFIB	4.47767	4.14472	4.58734	4.76838	4.32377	6.52532	4.11018	4.30612	4.88913	3.27656	4.57532	4.91812	5.17886	5.67339	6.36963	3.92201	5.22756	4.55935	5.02877	4.85516	4.07619	5.26271	5.84025	4.27736	5.32867	4.57067	4.06467	5.08396	4.92894	5.32358	5.55514	4.43161	5.133	5.1867	5.47894	4.50341	6.27168	4.68131	5.19527	5.38059	5.83258	6.27569	4.37032	5.37103	5.21131	4.69488	5.5165	5.34956
204645_at	CCNT2	6.86524	6.97749	6.78176	6.93994	6.88506	6.70007	6.95511	6.98344	6.92677	6.85517	6.98482	6.72926	6.93461	7.11756	6.92843	6.90559	6.52633	6.88362	6.70852	6.85657	6.89133	6.70848	7.1683	7.11281	6.99706	6.87436	6.47518	6.52811	6.86942	6.75115	6.16424	7.02902	6.96728	7.75316	6.95544	6.75211	6.65839	6.99059	7.05482	6.42261	7.05716	6.38558	6.78232	7.26968	7.07791	6.49211	7.20283	7.09092
204731_at	TGFBR3	8.27467	8.95396	8.14308	8.52064	7.27639	6.96954	8.91905	8.17538	8.50795	7.12306	8.17431	8.6275	8.38368	8.80064	9.57142	7.11078	8.67817	7.75299	8.60623	8.81429	9.33478	8.01671	8.10492	9.35356	9.01199	9.12717	7.99316	8.89374	9.56905	8.61171	9.28711	9.14721	10.4484	9.03452	9.01648	8.72075	9.11898	8.68262	8.85984	9.15009	9.02615	9.53215	9.25278	8.56933	8.46606	8.97302	9.03201	9.1087
205554_s_at	DNASE1L3	6.25327	8.6365	8.08977	7.89866	9.00225	6.26116	7.06541	7.65758	9.93261	7.90891	6.71191	6.24655	6.90378	7.07778	7.67925	8.30569	8.63738	9.60845	6.45653	6.74302	6.37715	5.88378	5.89411	7.41265	7.07721	6.66907	6.37954	6.98268	5.97828	7.03199	6.48695	6.70548	6.82619	6.4795	6.72646	7.43287	6.61841	7.60229	7.07369	8.03573	7.42781	7.62385	6.80861	6.52828	6.88724	7.16668	6.4026	7.16197
214719_at	SLC46A3	5.76804	4.82812	5.80145	5.0966	4.39034	5.24706	5.6258	7.70261	4.48621	5.46056	4.54413	8.24359	5.16624	8.21783	6.12552	5.18567	8.08033	4.8743	5.21592	6.29454	4.86208	4.56274	6.13098	6.69877	5.60356	6.17429	6.01349	7.30192	5.50415	6.38845	5.1907	5.74903	5.28015	4.96977	6.8382	6.15632	4.87612	5.62296	5.8628	6.13121	7.01328	5.14411	6.77179	6.03443	5.9421	7.91354	5.27442	7.20562
216211_at	NA	3.61692	3.78543	3.41134	3.9357	3.84834	3.60789	3.69481	3.46328	3.63773	4.24699	4.06583	3.58058	4.07109	3.12102	4.42401	3.97937	3.34552	3.34242	3.70458	3.57359	3.63925	3.89149	3.60896	3.72484	3.74474	2.63385	3.85108	3.41281	3.80336	3.98465	4.35297	3.32929	3.11099	4.16166	3.60749	3.48902	3.9144	3.5969	3.20061	3.55092	3.61892	3.88146	3.9083	4.10722	3.60046	3.6189	3.85713	3.91854
202490_at	IKBKAP	3.29135	3.15849	2.8559	3.56484	2.8798	3.07587	3.35391	3.43721	2.43366	3.50124	2.73771	3.35367	2.89483	3.53027	3.05385	3.08734	3.56088	3.46624	3.15563	2.87002	3.08904	2.19802	2.87547	2.82107	2.62633	2.72677	3.23382	2.60221	3.33801	3.06627	3.31573	2.60571	2.82431	2.90935	3.88588	2.9798	2.77782	3.36064	3.29264	3.61983	3.37522	3.4119	2.84201	2.5824	3.44004	3.43097	3.19087	3.27329
215460_x_at	BRD1	9.95256	10.2676	10.2749	9.92239	10.0573	9.93299	10.5259	9.99364	10.1916	9.70498	10.1892	9.95842	10.0035	9.65003	9.81674	9.52056	9.80188	9.82983	9.73593	10.3037	10.2276	10.5047	10.5942	9.84274	9.28629	10.1545	9.8233	9.93531	10.1095	9.73125	10.0474	9.84623	10.0449	9.90602	9.67731	10.344	10.3702	10.3935	10.6162	9.98864	9.85513	9.06062	10.0381	10.2873	9.97806	9.97066	9.7189	9.73347
206528_at	TRPC6	5.34724	5.42709	4.62758	5.46576	3.38479	6.23546	4.63274	4.42636	4.29292	4.43215	3.77554	3.89729	4.75636	4.28072	5.25205	4.95668	4.60583	4.72172	4.906	4.93588	4.88996	5.31944	4.67304	4.44161	5.50254	4.97285	4.88815	4.65852	4.6141	5.00049	4.8042	3.97978	4.68822	5.24108	3.8033	5.1579	4.51163	5.02906	4.19559	4.27524	4.7632	3.03212	4.50834	5.17406	3.93675	4.36211	4.98622	3.79061
209595_at	GTF2F2	8.43109	8.50122	9.13599	8.47705	9.18137	9.29233	8.96086	8.22971	8.48191	8.57581	8.90606	8.4376	9.03842	8.6823	8.41535	8.93416	8.89203	9.25171	9.02496	8.92124	8.86196	9.08851	9.07891	8.8945	9.07455	8.66086	9.18516	8.80318	8.5139	9.1417	8.60841	9.12782	9.05556	9.05921	8.25847	8.61362	8.38197	8.77613	8.76836	8.41099	8.58099	7.18335	8.16539	8.37634	8.91259	8.60078	8.49341	8.56271
202843_at	DNAJB9	6.31209	5.75845	5.30522	6.58194	4.45486	5.66244	5.91304	6.37459	5.40889	5.89912	5.88779	6.1308	4.55396	7.05659	5.64297	5.28583	6.50928	5.77846	5.5983	6.04399	5.82496	5.61053	7.13792	6.25509	4.49941	5.85601	5.59174	5.97353	4.95278	5.68696	4.86878	5.92421	5.6065	5.70891	6.11068	5.15499	5.16893	5.8261	5.95955	5.62991	6.37633	6.1161	6.08555	5.71294	5.93652	5.91904	5.20297	6.68622
220184_at	NANOG	3.90993	4.04213	4.28734	5.28667	3.73512	4.45207	4.51256	3.72576	4.69664	4.42276	3.76855	4.17859	5.45399	3.99765	5.79983	5.92677	3.98762	3.95003	5.87957	3.68038	5.2492	5.60292	6.17472	4.6479	4.04236	4.26449	4.31981	5.24728	4.99848	6.15947	4.54729	3.9642	5.224	6.66301	5.7028	5.90911	6.84701	4.57259	5.17258	5.00069	4.31869	5.84128	6.06134	6.47319	5.87678	4.08734	5.73418	4.99311
222371_at	NA	4.26697	3.16895	3.2293	4.83031	2.16552	2.88659	3.3093	3.43368	3.59176	3.95174	3.60005	2.82217	3.62252	2.72506	4.9174	4.06877	3.5992	2.58792	4.11718	3.3663	3.25374	3.5021	3.24744	2.70479	3.81157	2.90455	4.65262	3.64939	4.44088	4.02172	3.96747	3.32982	3.92494	5.69298	5.05565	3.55102	4.45826	3.43291	2.60026	2.69801	3.50436	4.56422	4.16868	4.73304	4.78811	2.92978	4.1827	4.20442
64408_s_at	CALML4	7.32465	7.89923	6.97232	7.97924	7.96152	7.46889	7.51113	7.60774	7.11621	7.42267	6.59162	7.45743	8.26432	6.75741	7.65735	7.63074	7.35303	7.29192	7.46112	6.67639	8.17069	7.73585	6.56884	7.27504	7.96192	7.16249	7.6531	6.8858	7.14057	7.49508	7.41144	7.40082	7.41343	7.48819	6.9587	7.09708	7.68129	7.55503	7.22797	7.21164	7.48328	8.30426	7.52686	7.52788	6.94393	7.16218	7.65318	7.2942
211347_at	CDC14B	7.83057	8.29865	7.47237	7.84724	7.97352	7.63464	8.13703	8.12711	7.57679	7.17423	7.51171	7.29927	7.85516	7.62	8.65264	7.80217	7.70218	6.98209	7.80282	8.10534	7.34689	7.5122	7.94529	7.94491	8.38455	8.03345	7.84263	8.10156	7.88045	7.13574	7.8982	7.45362	7.98078	8.23278	8.60299	8.06279	8.49324	8.22898	8.27233	8.4501	8.74151	9.09366	8.26034	8.05737	7.98114	8.31232	8.5075	8.13309
218963_s_at	KRT23	10.0508	9.34026	9.97751	9.65859	10.7183	10.4536	10.6797	9.6472	10.0154	8.49719	10.473	10.313	10.833	9.90964	9.47676	9.70075	9.79073	9.89131	10.7438	10.3788	10.5849	10.4914	10.7003	10.456	10.9339	10.3222	10.6094	10.1856	10.4453	10.5558	10.3588	10.402	10.5117	10.651	9.91817	10.321	10.0809	10.3021	10.5466	10.0871	10.2549	8.91233	10.0722	9.82342	10.2406	10.0328	10.3402	10.0826
216783_at	NA	2.91727	2.9428	3.76199	4.22092	2.5851	2.33086	3.57922	2.846	4.77413	2.61098	2.74135	2.93511	4.32745	2.41267	3.81162	2.86609	2.76041	2.79433	3.67418	3.78378	3.81914	3.6691	2.97544	2.90231	2.43951	3.24713	2.16526	3.54995	5.49232	3.32721	2.91608	2.73394	3.43209	4.28722	2.89843	3.3896	5.19963	2.82923	2.82056	3.2061	3.64732	4.21511	3.52524	3.88068	3.53694	2.44481	5.0904	3.52652
209481_at	SNRK	9.63823	10.3036	10.2139	10.1964	9.96862	9.43578	10.4956	9.7194	11.0911	10.2945	10.3375	9.92557	10.0032	9.46252	10.4524	10.1093	9.60195	10.7336	10.083	10.5404	10.3379	10.7089	10.9002	10.0858	9.58679	10.8228	9.68272	10.0426	10.3389	10.4855	9.95002	10.4739	10.4088	10.9888	9.76161	10.1613	10.7661	10.6648	10.0185	9.78995	10.0604	10.0505	10.6855	10.6917	9.78952	9.98901	10.2164	9.88198
222186_at	NA	3.93887	4.47364	4.15426	4.06481	6.63265	5.04012	4.39908	4.02518	4.28399	3.41312	3.64903	4.15932	4.66548	4.14025	3.72496	3.55173	3.09077	3.99739	4.61886	3.6635	3.61842	4.05864	3.69858	3.35478	3.76253	3.9203	3.79387	4.09374	4.20499	3.37555	3.93851	4.00628	3.81494	4.3568	4.19193	3.58714	4.91806	4.74992	4.14905	3.6103	3.83777	4.08896	4.633	3.7727	4.29245	3.76898	3.91353	4.17812
214734_at	EXPH5	9.49013	9.12154	9.26194	9.47049	9.44831	8.7978	9.95792	8.59583	9.97692	9.11513	9.38332	9.57047	10.0103	8.48974	9.23973	9.35615	8.09189	9.84334	10.2727	9.8932	10.2863	10.2967	9.99236	9.49057	8.59834	10.5127	9.03665	9.85689	10.3477	10.3355	9.96327	10.112	9.92449	10.3602	9.73272	9.46937	9.81466	9.99624	9.93241	8.82455	9.26805	8.22893	9.72992	10.3764	9.68611	9.31526	10.1122	9.1204
212594_at	NA	10.8461	10.0094	10.1304	10.0462	9.9298	10.2826	9.80733	10.2876	10.362	9.80209	9.81308	10.1533	10.067	9.9765	10.9769	9.48252	10.234	10.5912	10.0824	10.1909	10.5244	10.3902	10.0409	10.5845	9.95211	10.7293	10.1318	10.1573	10.6877	10.0964	10.0256	11.004	10.2909	10.7686	10.5741	10.4224	10.5447	10.3509	10.2706	10.371	10.2821	11.1195	10.961	10.3628	10.4987	10.5038	10.7736	10.5837
219067_s_at	NSMCE4A	9.71832	9.90017	9.93183	9.77739	9.94515	9.7497	9.74034	9.89537	9.80761	9.65597	9.674	9.99459	9.78586	9.53611	9.77141	10.0273	9.6079	10.1255	9.77997	9.43988	9.83599	9.78974	9.75217	9.94271	10.1667	9.44997	9.60837	9.70435	9.7244	9.76054	9.64577	9.99897	9.89967	10.0204	9.70411	10.0231	9.65045	9.57595	9.91331	9.74919	9.8786	9.55112	9.45276	9.98018	10.0922	9.49085	9.94695	9.61136
221771_s_at	MPHOSPH8	5.52857	5.61222	5.12239	5.62054	5.70309	5.88651	5.99441	5.84569	5.83209	5.64683	5.20977	5.96578	5.88615	5.55558	5.96171	5.51165	5.68597	4.57244	5.65096	6.61194	6.64209	6.60602	6.01538	6.01506	4.8862	5.65599	5.4754	5.53239	6.28455	5.22779	5.88012	5.2837	6.14028	6.61685	5.63305	6.29433	6.44515	6.51658	6.45846	6.04184	5.33986	5.06311	5.87144	5.82958	6.45503	6.0061	5.78601	5.71994
212579_at	SMCHD1	5.6765	6.09852	6.06981	6.39533	5.29535	6.13094	6.63742	6.62119	5.86514	6.66472	6.00217	6.32727	6.44808	6.41081	6.38308	5.79913	6.17224	6.64651	5.76488	5.72536	6.67814	5.94512	6.1218	6.67487	4.53365	5.632	5.33989	5.8965	6.30074	6.50406	6.31989	6.55195	6.34325	6.87696	6.51986	6.30112	6.11799	6.03606	6.49435	6.3149	6.38934	6.15521	6.01555	5.86761	6.13511	6.26199	5.67484	6.39553
215358_x_at	ZNF37BP	4.22938	5.13273	4.44575	5.38941	5.50425	5.68952	4.94446	5.54243	5.69321	6.2018	5.19281	4.86812	5.4485	5.57026	5.49859	5.97261	5.29506	4.1279	4.23628	5.44739	5.79753	5.82488	5.86663	4.9649	6.77451	5.68294	5.40863	5.25876	5.33747	5.65318	5.78066	5.15993	5.9357	5.25612	5.58527	4.91415	5.90807	5.67349	5.39825	4.87313	5.47606	6.1229	5.47965	6.29504	5.66777	5.25946	6.30445	5.85333
222148_s_at	RHOT1	7.86107	7.67712	8.22169	8.2695	9.12386	8.69307	8.30007	8.05071	8.12043	8.254	7.56062	8.68785	7.90032	8.69361	8.10142	8.13936	8.58378	8.10439	8.63329	8.72608	8.75996	8.81781	9.23129	8.85242	8.94509	8.81567	8.51608	8.46601	8.73705	9.06446	8.31846	8.98479	8.66596	9.1931	8.27856	8.32484	8.60275	8.45702	8.57434	8.17426	8.58473	7.4042	8.4674	8.68834	8.60587	8.45869	8.56048	8.6945
212709_at	NUP160	7.11283	7.25654	6.67451	6.9762	6.57518	7.06179	7.51199	7.5864	6.58094	7.41539	6.75281	7.09248	7.6558	7.14058	7.04797	7.238	7.29377	7.58188	6.77214	6.19159	7.1954	6.84618	7.37193	7.09304	5.87645	7.12617	5.14583	6.28045	7.17699	7.71971	7.10379	7.18504	7.22011	7.62555	6.60598	6.42006	6.93488	7.21912	7.25458	7.07475	7.12706	7.07962	7.04226	6.9731	7.15804	6.68936	7.23783	6.97406
208328_s_at	MEF2A	9.36566	8.8783	8.61516	9.21781	8.53221	8.3256	9.33763	8.43604	9.4162	8.63566	9.10669	8.59112	9.31619	8.11833	9.23742	9.02195	8.3676	9.03551	9.15185	8.98894	9.26408	9.18756	9.00673	8.49767	8.23	9.15352	8.65798	9.14278	9.33558	9.11496	9.13919	8.88955	9.18411	10.1168	8.92803	8.9648	9.04773	9.33432	9.22405	9.06296	9.14519	8.66557	9.19438	9.31732	8.75278	9.11612	9.68967	8.44213
208798_x_at	GOLGA8A	6.98353	7.07599	7.8962	7.79014	7.70657	8.46749	6.88385	7.44876	8.75792	8.67117	6.1779	7.74498	8.34343	8.39356	8.57744	9.0395	8.59886	7.4784	7.52666	8.04889	7.6894	7.95145	7.98213	6.72209	8.34347	7.43099	8.53323	7.11564	8.52203	8.16183	8.22323	7.86536	8.58845	9.44453	7.63727	7.62611	8.69489	8.27488	7.85908	7.12538	8.37732	9.17647	8.09435	9.72162	8.60536	7.7444	9.52509	9.20806
214829_at	AASS	5.146	5.38937	4.68803	5.8366	3.43564	3.3603	5.20563	5.20972	4.99833	5.64804	5.45462	4.00855	5.18816	5.25069	5.60117	5.47429	5.49756	5.25034	4.56078	2.93637	4.53525	4.24686	4.40858	5.17478	4.86803	4.70842	3.89859	4.48092	5.51068	5.16083	5.11064	4.7336	5.74576	5.28186	5.07141	3.89573	5.16224	4.56561	4.54218	4.9331	5.31461	5.13088	5.20331	5.88067	5.20109	4.75621	4.75874	5.16842
206061_s_at	DICER1	9.71993	9.62989	9.58282	9.59706	8.63001	8.58541	9.72553	9.77046	9.67334	9.98112	9.3161	9.6523	9.87002	10.0071	9.71911	9.17402	9.77182	9.74425	9.57371	9.71475	9.59542	9.58725	9.39537	9.90908	8.03536	9.44816	7.48782	9.83879	9.64388	9.86352	9.67661	9.70052	9.84474	10.364	9.76883	9.93998	9.56132	9.72011	9.94514	9.77749	9.97476	9.92716	9.59642	9.3832	9.84064	9.55969	9.18265	9.97291
203377_s_at	CDC40	7.87282	8.25209	8.21585	7.62732	6.9984	7.41332	7.77607	7.96297	7.9409	8.04731	7.87102	7.85032	8.07691	7.67607	7.52987	7.43863	7.51359	7.86556	7.34594	7.96438	8.01444	8.176	7.95389	8.2205	7.25537	7.81958	6.86555	7.43255	7.50547	7.79445	7.51425	8.09184	7.59782	7.72398	7.26205	7.85654	7.50966	7.27699	7.81114	8.18801	7.69419	7.37112	7.1408	7.60838	7.2562	7.40111	6.90291	7.4637
214098_at	KIAA1107	2.19587	2.36153	2.27836	2.4692	3.14391	2.91659	2.65888	2.30824	2.44731	2.20974	1.97874	2.42945	2.36991	2.19259	3.00877	2.31282	2.22438	2.15558	3.15233	2.35068	2.53241	2.57229	3.04768	3.20716	3.17413	2.9846	2.71556	2.30295	2.43251	2.35123	2.31056	3.07263	3.13018	2.627	2.52143	2.1167	2.84915	3.02073	2.52443	2.47019	2.68305	3.3457	2.41629	2.69657	3.0787	2.70476	2.7843	3.13038
221507_at	TNPO2	8.53564	7.88076	8.46568	7.52799	8.04532	7.78086	7.89415	8.14461	7.69799	8.23087	7.4502	7.43688	7.90565	8.00383	7.64595	7.36347	8.08356	7.63425	8.08848	8.58518	7.98489	8.63228	8.21177	7.85763	7.60034	8.21673	8.31559	7.85525	7.81362	8.2659	7.97474	8.11478	7.62332	7.69014	7.7657	7.4521	7.99665	7.96069	8.34417	8.48357	7.88809	8.52507	7.9438	7.18453	8.0823	8.40955	8.01227	8.3182
214900_at	ZKSCAN1	8.4238	8.29707	8.41924	8.51239	8.56411	7.8334	8.27031	8.25167	8.28277	7.67114	7.82845	8.20283	8.07514	8.3437	8.78654	8.37179	8.53621	7.82546	8.7255	8.84183	8.89814	8.82077	8.4457	8.65096	7.89141	8.59269	8.44481	8.02617	8.46237	8.72119	9.21001	8.29945	8.35096	8.45423	8.72107	9.02303	8.86599	8.61715	8.75243	8.64958	7.87718	9.42461	8.68868	7.94415	7.8304	8.47037	8.80831	8.85988
201636_at	FXR1	8.28002	7.69009	7.56169	7.95549	7.18082	7.66693	8.03734	8.18422	7.74365	8.25835	7.20352	7.92182	8.00369	7.70592	7.84014	7.70792	7.795	7.54161	7.96017	7.7804	8.121	8.56923	8.4779	8.13518	7.35916	7.87223	7.01246	7.85537	8.1288	8.02415	7.74916	8.24377	7.96552	8.1276	7.54211	7.56774	8.28979	8.14411	8.26763	7.95438	7.91761	8.0476	8.30634	8.02252	7.52512	7.93605	7.99804	8.26727
43427_at	ACACB	8.37837	9.21591	9.20441	9.19907	8.32696	8.80055	9.02539	10.3056	8.4882	8.87985	7.9762	10.9059	9.40204	10.6754	10.3117	8.79527	10.3015	8.16733	9.05009	9.79156	9.20521	9.37887	8.64695	10.6419	9.9823	9.36435	9.65189	10.2251	9.87879	9.68917	9.19914	9.46024	9.90533	9.19896	10.7211	9.41036	9.08803	8.99165	9.36585	10.2829	10.7755	10.7959	9.97698	9.76765	9.21095	10.9844	10.2008	10.9086
205004_at	NKRF	6.43401	6.43077	7.05509	6.56338	6.59891	6.39625	6.01277	6.38775	6.4086	7.04489	6.35807	6.65745	6.3038	5.96365	6.35896	6.38981	6.59675	6.50191	6.63121	6.42781	6.64934	6.74839	7.14356	6.58684	5.68548	6.16455	6.73395	6.53784	6.49958	6.66876	5.91731	6.96767	6.76012	6.35183	5.94329	6.18879	6.29087	6.46328	6.43541	6.2765	6.18354	6.38733	6.31522	5.45507	6.46048	6.5554	6.37782	6.23425
213024_at	TMF1	6.15809	6.63314	6.48104	6.82928	6.11839	7.39851	7.21003	6.68876	6.77346	7.09625	6.44992	6.92379	6.32109	6.83509	6.84555	7.10193	6.80109	6.74345	6.59985	6.96902	6.72893	6.74126	7.36428	6.55172	6.39238	6.71642	6.53749	6.84613	6.64146	6.80042	6.54544	6.73065	6.81332	7.04557	6.64497	6.52914	6.54221	6.55325	7.18459	6.81092	7.15121	7.14581	6.68295	6.59856	6.98559	6.57114	6.88479	6.83937
213012_at	NEDD4	6.19965	6.73892	6.42732	6.60405	6.93335	6.02843	6.39682	6.55696	5.87492	6.93771	6.31144	7.07693	6.4235	6.94728	6.87457	6.28636	6.82577	6.39085	6.55276	6.81579	6.93131	6.85553	6.78392	6.55896	6.20612	6.7893	6.94824	6.99729	6.72276	6.99587	6.7144	6.91804	6.4723	7.50964	5.80909	6.55898	6.4738	6.90838	6.61186	6.43063	6.94615	5.88002	6.54073	7.2985	7.04087	7.16781	6.34052	6.52498
210375_at	PTGER3	6.92526	6.59772	8.50169	7.36012	8.37009	7.64934	8.36218	7.17563	6.59411	6.18319	7.89266	6.90525	7.12956	7.97849	7.39274	7.5261	7.12008	8.05407	8.17212	7.40265	7.61798	7.80334	8.10974	7.42873	8.23275	7.52611	8.54553	7.8506	7.7714	8.32308	7.8248	7.8067	7.16908	8.45931	7.36302	7.67027	7.36714	7.8308	7.61686	6.68842	7.82274	5.99401	7.71768	6.64261	7.63267	6.80061	7.46695	7.7401
215304_at	NA	5.36049	5.18535	5.00281	5.45051	5.5464	5.50833	5.16548	4.8148	5.25338	5.11568	5.2938	5.36303	5.24532	4.72464	5.71603	5.58992	4.76268	5.84589	5.24995	5.06287	5.51572	5.42393	5.289	5.29215	5.29315	5.33638	5.1483	5.31259	5.4157	5.30924	4.90393	5.68393	5.52643	5.94376	5.34389	5.2222	5.36884	5.49747	5.12049	5.30096	5.32991	5.52504	5.45278	5.25714	5.24176	4.84833	5.83566	5.03218
40472_at	LPCAT4	6.00928	6.3809	6.20036	6.01628	5.90661	5.82593	5.9859	5.81555	6.34381	6.0782	6.2063	5.58073	6.04705	6.25163	5.96289	6.01097	6.11526	5.98901	7.20204	6.27062	5.98323	6.44985	5.85613	6.43746	7.32187	5.92227	6.54006	6.12601	6.4903	6.54163	5.98765	6.16122	6.7968	5.86733	6.17525	5.70666	5.97301	6.4686	5.90096	6.51531	6.20528	5.97323	6.10695	6.79179	5.92442	5.96519	6.28973	5.94755
205348_s_at	DYNC1I1	7.40646	6.28004	5.13719	5.45694	5.84049	5.10945	4.77372	6.50975	5.82803	5.65983	4.94791	4.97191	4.68147	5.49449	6.9572	4.26109	5.69691	4.82732	5.12292	5.11929	6.2932	5.23043	5.71608	5.69898	6.26506	6.42306	5.85997	5.85361	6.18768	4.98724	5.86442	5.14819	5.95911	6.40032	5.86119	5.93162	6.29492	5.58518	6.17454	6.74289	5.09301	7.60203	5.4161	5.8226	4.83774	6.12948	6.71147	6.27613
219423_x_at	TNFRSF25	4.71626	5.06535	5.18515	4.82321	5.54827	5.38347	4.96678	5.14064	5.49878	5.47969	5.41656	5.27542	5.29291	5.05526	5.12447	5.41854	4.8577	4.95367	5.35114	5.02288	5.11463	5.75617	5.46476	5.00887	5.57777	5.35117	6.02837	5.5299	5.16948	5.41023	5.06396	5.28278	5.65898	4.39891	4.67846	5.05144	5.18389	5.18264	4.92233	4.54173	5.51711	4.30528	5.31697	6.25856	5.84515	5.10105	5.90405	5.05335
217014_s_at	NA	10.9259	10.7302	11.4842	10.9223	11.3324	10.5547	10.6712	11.1296	10.7808	8.49866	11.3175	11.031	10.8169	11.44	10.6949	10.5488	11.1254	11.358	11.115	11.3427	11.0731	10.7624	10.9723	11.4503	10.6064	11.2059	10.1641	11.3843	10.7692	11.2813	10.7789	11.3028	11.0315	11.1413	10.8637	11.4263	10.6449	10.9468	11.15	11.314	10.9985	10.8847	10.577	9.49163	11.19	10.674	10.8956	11.1867
212533_at	WEE1	8.65068	8.20451	8.36217	9.3078	8.7629	7.66977	9.07116	8.09127	9.19148	8.74304	8.84196	8.92882	8.98519	8.34142	7.97303	8.36695	7.89258	9.00263	9.16358	9.42143	9.8238	8.95636	9.6621	8.58751	8.59649	9.9406	7.99812	8.67117	8.17239	8.62811	8.48857	9.44797	8.85149	10.4251	8.12151	8.76744	9.72987	8.51737	9.3147	8.29498	8.00191	7.56719	8.55969	8.69206	8.91906	8.44215	8.20702	8.18592
221992_at	NPIPB15	6.94093	7.39774	7.71232	7.01684	7.54365	7.43654	7.46253	7.43835	7.0543	7.47707	7.91064	7.68515	7.7507	8.18567	8.4981	7.66548	7.02443	7.94451	8.08031	7.18377	7.18725	7.75597	8.68022	7.56123	8.71688	7.7619	8.84346	7.81044	8.10837	8.21167	7.70044	8.33787	8.37893	7.62286	7.33907	7.4836	7.03126	7.81101	7.66812	7.48996	8.34231	7.92743	7.31107	8.40755	8.79826	7.92156	8.17167	8.07082
221079_s_at	NA	7.26344	7.2119	6.9331	6.53125	6.38237	5.67304	6.64148	7.25277	7.61038	7.12521	6.34052	6.98155	6.68809	7.18574	6.46517	6.96087	6.81871	7.18296	6.85033	6.88647	6.82851	6.77967	6.34825	6.61823	5.94891	6.50312	4.70098	6.59943	6.59667	6.48388	6.67337	6.93617	6.9414	7.29567	7.09931	6.84078	6.58034	7.01112	7.07369	6.90241	6.91827	6.67421	7.21155	6.14479	6.40294	7.05961	6.09817	6.87828
206276_at	LY6D	12.6714	12.5608	12.5498	12.0282	12.8516	12.4535	12.606	11.7372	12.9635	13.325	11.794	12.2529	11.7468	11.841	12.0112	12.3477	12.0187	13.1001	12.5962	12.7641	12.6518	12.9208	12.5941	12.479	12.5469	12.5888	12.6203	12.3508	12.4051	12.6724	13.0051	12.7728	12.593	10.8323	11.8584	12.3334	12.2788	12.7945	12.4739	12.4995	12.2643	9.79093	12.4998	12.4991	12.5659	11.824	12.3503	11.3388
205666_at	FMO1	4.93425	5.5667	5.6505	5.41864	5.76207	6.05866	6.52828	5.3572	4.86062	5.34535	4.62643	5.48461	5.62362	6.3258	6.77219	5.54017	5.89127	5.12295	7.91012	4.79573	5.63719	7.46748	6.72438	6.74676	8.34599	7.44159	6.65567	6.17934	6.30744	6.84929	5.408	6.8053	5.38746	6.65772	7.2773	5.37852	5.63267	6.59136	6.83605	5.69076	6.90435	5.5196	5.59636	5.66517	5.53902	6.16359	6.11009	7.23551
215919_s_at	MRPS11	5.44736	4.78306	5.11825	5.47837	3.8223	4.79771	4.56174	5.32106	5.90641	5.2093	5.69839	5.37212	5.03056	4.15629	5.35407	6.84591	4.85829	4.7233	5.27965	5.19977	5.37858	5.9261	5.16182	3.69474	5.19398	5.0324	6.04914	5.0024	5.18414	5.0142	4.71274	4.58565	5.4713	4.88186	4.85193	4.9707	5.95811	5.43187	4.95799	5.08537	4.97925	6.06464	5.04358	5.43791	5.30697	4.63595	6.29724	4.66791
204781_s_at	FAS	6.13768	7.81333	7.39574	8.04455	7.0738	7.19891	7.89185	7.17755	6.99458	7.25191	6.86938	7.66453	8.17464	6.78299	7.60408	8.42658	7.13708	7.41374	7.41007	7.23076	6.48663	7.93189	8.35699	6.8773	7.27063	7.6918	7.56417	7.15444	7.64861	7.22586	7.72662	6.78417	6.76714	7.74155	6.65281	7.20653	6.57317	7.56116	7.65175	6.80303	7.56224	5.86486	6.8969	8.21209	7.02146	7.1208	6.99341	6.95599
218506_x_at	GLYR1	8.58929	8.56218	8.43885	8.49342	9.04765	8.12056	8.65574	8.56332	8.59628	8.49305	8.38292	8.60996	8.52617	8.54007	8.39458	8.43804	8.70961	8.53873	8.71931	8.53375	8.86373	8.56685	8.67376	8.3875	8.20678	8.53521	7.92207	8.11093	8.49915	8.73695	8.54009	8.72589	8.34297	8.60936	8.44916	8.50399	8.43008	8.67272	8.6857	8.4883	8.39386	8.51528	8.43134	8.75197	8.21616	8.52338	8.36143	8.48116
203414_at	MMD	8.55718	8.69233	8.38884	9.02765	8.36391	8.84117	8.974	9.10119	8.20928	9.54974	8.91378	8.84454	8.5604	8.7289	9.55315	8.73448	8.94474	7.96256	9.24344	9.16341	8.86689	9.19883	9.47889	9.09254	9.21612	8.92923	9.21084	9.41105	8.78388	8.9972	9.23365	8.89988	9.33779	9.37388	8.97326	9.15787	8.88324	9.22	9.51094	9.19431	10.3575	9.59965	9.52398	9.25955	9.22022	9.04943	8.49322	9.54952
209732_at	CLEC2B	10.5261	11.2012	11.231	11.8271	11.7002	9.44049	11.1228	9.81551	11.1824	10.2397	10.7976	9.828	10.7995	10.4666	10.9236	10.8856	10.1664	11.3536	11.0691	10.8642	10.7644	11.4487	11.5762	11.0131	11.3644	10.7287	11.3689	10.4321	10.8972	10.9507	11.1113	11.4592	11.1032	11.06	10.3077	10.5313	11.1208	11.2706	11.0138	10.703	10.9223	9.79436	10.8125	11.2739	11.023	10.4091	10.9177	10.5323
217519_at	NA	2.06549	2.28648	2.2385	2.5387	2.44164	2.4775	2.22306	2.32781	2.08377	2.20812	2.44003	2.00319	2.10139	2.26658	2.0809	2.04512	1.97792	2.10436	2.28457	2.26767	2.52979	2.43343	2.45944	1.96072	2.47648	2.02256	1.9537	2.33775	2.09979	2.40452	2.01017	2.2373	2.35236	2.57055	2.7699	2.05784	2.47076	2.11791	2.31238	1.84512	2.13919	2.16447	2.16612	1.98981	1.8274	1.85783	2.29344	1.97074
209230_s_at	NUPR1	10.939	10.8799	11.3714	11.3686	11.1264	11.0978	10.9674	11.3759	10.6391	10.8484	10.7281	10.9837	10.5145	11.4701	11.4502	10.504	10.8164	10.6501	11.6924	11.2009	11.3913	11.3799	11.4413	11.6025	11.4326	11.5982	11.5574	11.7583	11.3727	11.354	11.7987	11.4408	11.2238	10.6099	11.273	11.1162	11.4689	11.4602	11.5629	11.4953	11.4421	11.5811	11.2505	11.4131	11.322	11.6936	11.1021	11.6377
208268_at	ADAM28	3.68571	3.60841	3.38841	3.13144	3.21003	3.37896	3.35603	3.56967	3.40388	3.34692	2.94644	3.77344	3.53196	3.06501	2.96099	3.58899	3.19132	3.57535	3.32861	3.35642	3.45712	3.44747	3.59316	3.27541	3.21616	3.34879	3.31523	3.03775	3.04056	3.17464	4.13945	4.04367	3.23731	3.61311	3.19602	3.49614	4.49292	3.373	3.62299	3.29657	3.05726	3.04154	3.07489	3.2333	3.12375	3.43978	3.37382	3.39707
217152_at	NA	4.62681	6.13291	5.57991	6.31228	4.92222	5.24764	5.65453	5.96419	6.93656	5.68785	6.65144	6.42047	6.71447	5.70388	6.25149	6.0196	5.31027	5.14929	5.94414	5.85342	6.37495	7.0814	6.83009	5.12188	5.06328	5.6686	6.44947	6.37256	6.92238	6.48895	6.02887	5.55468	6.36643	6.57798	6.49631	5.82659	7.19858	5.55231	6.15229	5.69112	6.12545	7.3561	5.8437	6.697	6.63247	5.79421	6.30073	6.74378
204793_at	GPRASP1	4.36865	5.30459	3.43537	4.12131	4.01609	5.19875	4.02792	4.27534	5.37787	4.9752	4.34338	3.6174	4.29707	4.10441	5.4051	4.67158	4.82963	3.55538	4.49915	4.96211	4.55021	4.19273	4.5883	4.56306	4.11548	5.58336	4.66196	5.3799	5.99771	4.32636	5.26075	3.7814	5.75699	4.76329	4.8918	4.14013	4.10441	4.92958	4.35746	4.58837	5.39211	6.86785	5.58793	5.2474	5.29568	5.47593	5.68511	5.06813
218532_s_at	FAM134B	8.23992	7.50717	8.04972	7.23204	7.46622	6.49322	8.33135	8.81115	7.8598	7.43966	6.76157	8.8124	7.50827	9.22179	7.83648	7.27869	8.98668	7.45911	8.82361	8.80926	8.18025	7.66658	8.70793	9.07211	8.59725	9.33533	8.64864	8.48411	8.13958	7.99063	7.46557	8.88728	8.87621	8.77542	9.07149	8.22498	8.45819	7.80307	8.3139	8.56743	9.1014	8.07682	8.38257	8.58238	8.31517	8.84168	8.33513	8.94288
209826_at	NA	5.50409	6.05194	6.26669	5.84963	7.57083	6.71033	5.63178	6.12284	6.66655	5.91513	6.12861	5.64171	6.58279	6.16216	6.30908	6.6021	6.37193	6.50574	5.91655	6.10742	5.3672	6.37992	6.44871	6.11369	7.12487	5.96724	7.18175	6.23548	5.78965	6.24383	5.65574	6.39514	6.85355	6.1638	5.95745	5.74772	5.93589	5.41707	5.96625	5.80903	5.81072	6.3503	6.36739	7.4729	6.8732	6.48577	6.20868	6.14934
212720_at	PAPOLA	9.84648	9.57635	9.65857	9.62996	10.1393	9.37361	9.8567	9.73691	9.72781	9.80225	9.42449	9.6382	9.7322	9.34406	9.134	9.31417	9.18945	9.52271	9.54367	9.81576	9.90601	9.55922	9.18391	9.38396	8.85929	9.42623	8.50952	9.27011	9.17096	9.41596	9.30593	9.43054	8.81255	10.1054	9.42006	9.83433	9.67521	9.49091	9.76893	9.65637	9.21932	9.36181	9.40631	9.2569	9.38339	9.37591	9.40217	9.55412
215038_s_at	SETD2	7.05459	7.68062	7.60802	7.75268	6.87786	7.59857	7.83646	7.77347	7.66943	7.50305	7.59027	7.80565	7.5269	7.02991	7.84771	7.09362	7.40055	7.51146	7.59182	7.60384	7.82782	7.93443	7.30799	7.75236	6.52427	7.64551	6.75845	7.51269	7.69409	7.52305	7.74535	8.18168	7.37823	7.96225	7.71086	7.92601	7.69784	8.37227	8.38763	8.14134	7.74885	7.21787	7.58488	7.73157	7.65135	7.71705	7.81814	7.51328
221599_at	AAMDC	11.272	11.3	10.8589	11.1725	11.2127	10.9465	10.9544	11.088	11.341	10.8026	10.7037	11.1377	11.1308	11.0101	11.4192	10.4668	10.7886	10.6463	11.6868	11.5225	11.8617	11.7467	11.793	11.2844	11.8119	12.1183	11.7516	11.7166	11.795	11.6725	11.6405	11.5132	11.7305	11.1141	11.178	11.0578	11.6655	11.7352	11.6116	11.1726	11.3967	11.966	12.0573	11.7012	11.2601	11.7567	11.6971	11.8321
215129_at	PIK3C2G	5.94991	3.56974	5.74019	6.15445	6.27219	4.29421	5.33134	6.13144	4.52737	4.64347	3.75724	6.72661	4.98973	6.88449	5.46971	4.64994	6.34568	5.03339	6.17344	6.42296	5.89134	6.61063	6.03504	6.54888	5.93874	6.74538	5.41335	7.17033	6.01272	6.0809	5.5659	5.83413	5.82794	6.60105	6.1188	5.59368	6.01853	6.33146	5.50985	5.65656	5.93669	4.66247	6.04362	4.55084	5.93464	6.51213	6.20475	6.81866
200884_at	CKB	8.68544	7.73193	7.30091	6.97349	7.86679	7.12721	7.24776	7.21047	7.9882	7.37452	7.53965	7.71621	7.52675	7.67322	7.43469	7.82171	7.15265	7.49559	8.11452	7.82134	7.86747	8.0474	8.05917	7.31773	8.5831	8.18556	9.07059	7.92561	8.04604	8.17227	8.27621	7.5941	8.46533	6.93956	7.95926	7.36964	7.75683	8.46468	7.71114	7.34098	7.72516	7.90569	7.78595	8.24474	7.68095	7.7902	8.86711	7.82698
221823_at	C5orf30	6.57061	6.09543	6.50513	6.51746	5.73513	5.74273	6.47438	6.75799	5.93239	6.60375	6.65144	6.53951	6.97174	7.03478	6.27642	6.07528	7.207	6.53751	6.7407	7.02446	5.9803	6.79879	7.1311	6.97037	7.32846	6.94957	6.59567	6.60428	6.59331	7.12517	7.38694	6.50204	6.73556	6.96006	7.03515	6.28008	6.45581	6.33408	6.51485	7.15754	7.13858	7.2468	6.46536	6.42992	6.30912	6.65158	6.16458	7.46677
214163_at	HSPB11	1.88387	2.00789	1.59746	1.90862	2.08046	2.2795	1.65804	1.99187	3.16173	2.25318	1.53444	2.16173	2.44923	2.70698	2.78527	3.20587	2.17827	1.81645	2.01676	2.98329	1.95139	1.84831	2.25041	2.10379	3.19736	1.98193	2.2845	2.32036	2.1854	1.89622	1.85331	2.71998	2.93631	3.04304	2.07587	2.32739	2.08428	2.15896	2.3473	1.9915	2.3784	2.09691	2.06086	2.2843	3.24396	2.58411	2.63413	2.08849
205294_at	BAIAP2	6.67521	6.25183	6.43294	5.98186	6.29119	6.05152	5.95907	6.09209	6.49619	6.16255	6.67591	6.3698	6.17189	6.41194	5.85319	5.83367	6.68741	7.06251	6.291	6.19161	6.72867	6.33434	5.77262	6.5883	5.82368	6.50375	6.28743	6.28824	5.99491	6.60025	6.60068	6.22232	6.59516	6.11535	5.72788	6.02727	6.15137	6.46826	6.12963	6.14413	6.15576	5.79484	6.26372	6.88362	6.57113	6.13151	5.63157	6.14668
219998_at	LGALSL	11.9121	11.4421	11.7078	11.5444	11.8719	11.9559	12.4443	11.3495	12.3303	10.3094	11.9704	11.5768	12.1642	10.6462	10.9583	11.9815	10.997	11.7202	12.3122	12.2571	12.1885	12.2019	12.2639	11.3779	11.8508	11.8783	11.5357	11.924	11.8883	11.9689	11.9014	12.0652	11.7773	12.1923	11.5001	12.0969	11.9777	11.8173	12.0772	10.9043	11.3668	9.44558	11.5856	11.8447	11.4909	11.2181	11.8245	11.0833
204512_at	HIVEP1	7.05666	6.40103	5.99973	5.90087	3.47028	6.59389	6.67327	6.291	6.14231	6.61514	5.95408	7.06274	6.56897	6.13897	6.33593	5.97611	6.43664	6.34961	6.39415	6.17519	6.2784	6.50649	7.22373	6.1366	6.37151	6.56719	5.78268	6.30601	6.80543	6.45748	6.611	6.28767	6.63966	5.63714	6.21272	5.85483	5.73439	6.92196	6.90937	6.12131	6.39491	5.72817	5.63895	6.06256	5.90096	6.44767	6.22847	6.46248
61297_at	CASKIN2	4.73185	4.71816	4.91165	5.1032	4.88116	4.96251	4.98954	5.51335	4.94462	5.02537	5.24824	5.1879	5.49987	5.4993	4.61628	5.18431	5.60806	5.40943	4.62903	5.16629	4.88637	4.92782	4.75185	4.88845	5.2806	4.5746	5.35709	5.10409	5.28085	4.89472	5.17405	5.02209	5.43883	4.73644	4.66841	4.79816	4.51119	4.75631	4.65752	4.71768	5.17685	5.20192	5.18247	4.45136	5.16322	5.24779	4.83022	4.75741
221768_at	SFPQ	7.65193	8.52347	7.85911	8.6497	8.13239	8.32576	8.17835	7.94918	9.28955	8.45547	7.758	8.29265	9.47806	7.69706	9.07474	9.20672	7.99299	7.46554	8.51548	8.34163	8.62655	8.78824	8.12035	7.24623	8.18144	7.39993	8.45745	7.97847	8.72696	9.12523	8.16134	8.23143	8.29665	9.99522	8.33325	8.68603	9.89673	8.52925	8.059	7.92055	8.36205	9.05728	8.40639	9.55657	9.18806	8.03949	9.07215	8.76432
212651_at	RHOBTB1	7.52839	7.11767	6.61233	6.87299	6.60771	8.38217	7.10245	6.6503	6.12573	7.18097	6.72872	6.91218	6.92691	7.14177	7.40402	5.49953	6.19165	5.62341	6.13275	6.93645	7.10246	6.03167	5.38766	7.07007	6.83042	6.75812	6.96958	6.82923	6.8917	6.10984	6.99334	6.59871	6.86148	6.82134	6.44709	6.74727	6.62246	7.21674	7.02691	6.77334	7.37532	6.75934	6.70023	6.88852	6.99788	7.14836	5.62724	6.71979
218769_s_at	ANKRA2	7.23375	6.9024	6.43294	6.92879	7.07255	7.456	6.82061	6.56881	6.85924	7.0226	6.7344	6.93029	6.63981	6.93074	6.92622	6.45639	7.08681	6.72681	6.54113	6.3514	6.46847	6.42007	7.31859	7.10443	7.2373	6.6804	7.55291	6.78308	6.93159	7.53639	6.29715	7.09708	7.07216	7.49649	6.78125	6.28924	6.40172	6.52016	6.69349	6.72804	7.18271	6.37825	6.8613	7.46979	7.20043	6.66071	7.46164	7.06626
215498_s_at	NA	9.99234	10.0263	9.59475	9.09887	10.1301	9.56116	9.47786	9.46502	9.85944	8.70286	9.50197	9.5307	9.5127	9.72133	8.97186	10.0953	9.67356	9.68223	9.2952	9.27721	8.64255	9.05291	9.44947	9.51338	9.59137	9.43458	9.23541	9.96503	8.99512	9.4763	9.5459	9.40472	9.54451	8.56366	9.21855	9.18768	9.02822	9.03472	9.05754	9.48702	9.67033	8.73605	8.90971	9.3073	9.34584	9.49971	9.23357	9.10399
214683_s_at	CLK1	8.15064	8.22597	8.46752	8.81083	8.51685	8.92103	7.81921	8.57779	8.56638	8.20681	8.78446	8.53332	9.21039	8.35946	9.1016	9.01137	8.89074	8.72809	8.80458	8.30189	8.10182	8.38037	8.94826	8.8608	9.61359	8.05635	8.90074	8.48777	9.21084	9.10014	8.16327	8.95237	9.49447	9.23328	8.52607	7.91523	8.77682	8.29094	8.27135	8.29781	9.19564	8.53235	8.24041	9.3556	9.38283	8.4679	9.27538	9.12381
219550_at	ROBO3	5.62361	6.02033	5.80875	5.79836	5.6085	7.53068	5.62018	5.8009	6.77722	6.05038	6.2635	5.50645	6.13256	5.57597	6.28135	5.93696	6.01635	6.26987	5.68879	5.84028	5.65599	5.5808	4.82123	5.64889	6.78313	5.76889	5.86304	6.39626	6.17978	5.43085	5.87057	5.66369	6.39932	5.56259	5.74425	5.88829	6.16633	5.57953	5.22924	5.48636	6.51764	7.87358	6.0267	5.98669	5.96619	6.09619	6.44056	5.95951
214712_at	SNX29P2	5.38673	5.15367	5.49658	6.22361	5.80221	5.52968	5.98648	5.38112	6.49098	6.01937	5.39583	5.98103	6.37032	5.28688	7.25789	6.3229	5.37343	5.35501	6.26258	5.37344	6.30121	6.44515	6.28759	5.01387	5.32287	5.76158	4.73268	6.226	6.9094	6.44497	6.12412	5.33872	5.89114	7.36311	6.23546	5.97698	6.97192	5.99131	6.05127	5.7852	6.07283	6.13278	6.08942	5.99233	7.14077	5.97589	6.62545	6.70104
203381_s_at	APOE	7.40791	6.227	7.02621	6.93172	7.06555	7.74595	6.55904	8.50498	6.53596	8.2149	6.93698	9.11484	7.45209	9.24081	7.5971	6.73508	9.27336	7.12139	8.81554	8.05558	7.94648	7.21509	7.32929	8.72152	8.37305	8.28327	8.80662	8.76148	8.45775	8.08732	8.5319	8.523	7.99882	6.24095	8.96281	7.25206	7.77327	7.42834	7.7675	7.98666	9.06608	7.4582	8.11631	8.46832	8.18942	9.25027	8.30737	8.8154
218555_at	ANAPC2	6.43509	6.18539	6.27313	6.08505	6.33813	6.48914	6.03614	6.19742	6.5196	6.59781	6.44571	6.27563	6.22222	6.30984	6.2757	6.33486	6.28482	6.31728	6.45173	6.36429	6.23356	6.33984	6.53865	6.4841	6.33833	6.29428	6.99995	6.38116	6.46039	6.4431	6.32147	6.40122	6.20002	5.95924	5.98303	6.20972	6.01134	6.39548	6.18765	6.07081	6.53562	6.42946	6.10063	6.23912	6.49467	6.29747	6.63719	6.3033
211085_s_at	STK4	7.26914	7.60408	7.14969	7.64243	6.67445	6.36822	7.84441	7.20496	7.1226	7.41562	6.90324	7.14249	7.63874	6.52813	7.00311	7.43214	7.25936	7.35432	7.21953	7.54569	7.43535	7.27493	6.50097	7.2738	6.14327	7.1414	4.09013	7.60356	6.85737	6.99547	7.52223	7.48375	6.95922	6.8043	7.24845	7.49926	6.96638	7.50389	7.64166	6.87837	7.1432	7.22775	6.95721	6.99285	6.96003	7.09084	6.51	7.02385
201918_at	SLC25A36	7.87301	7.27462	6.97255	7.50052	6.57428	6.45762	6.9557	7.47756	7.03454	7.3181	7.14868	7.3471	7.45668	7.4664	7.75656	7.49945	7.67874	7.06023	7.32558	7.2156	7.31391	7.10049	7.69857	7.57159	7.50859	7.15422	7.01864	7.5864	7.63272	7.51619	7.18595	7.83044	7.52701	7.1425	7.54176	7.40137	7.9514	7.2392	7.79966	7.54907	7.72965	8.13686	7.76939	7.52981	7.85893	7.71873	8.04404	7.83202
202384_s_at	TCOF1	6.84486	7.27858	7.29091	7.11476	7.53117	6.84131	6.80512	7.31142	7.1539	7.4775	7.64636	6.90434	7.1428	7.13623	7.10323	7.36544	6.93069	7.17289	6.73569	7.22241	6.81622	7.09543	6.65475	7.24208	7.03138	7.332	7.07369	7.2714	7.05656	7.24777	7.56951	7.59549	6.92474	7.2313	6.61704	7.08854	6.69158	6.93997	6.94285	7.02249	7.23398	7.08176	7.15455	7.23307	7.2144	7.30552	7.32181	7.0148
210683_at	NRTN	3.29747	4.11387	3.60965	2.85291	3.82199	4.74024	3.57194	3.58769	3.58633	4.85784	3.56295	3.4967	3.33287	3.31756	3.52286	3.97471	6.05974	5.00776	3.66135	4.36882	3.45772	4.98523	4.10997	3.4826	4.9604	4.80977	4.82785	3.8112	3.63611	3.29865	3.75832	3.41978	2.56786	3.34201	4.79311	3.1388	3.20807	3.4126	3.88426	3.01435	3.78832	3.44847	4.04358	3.64814	3.39354	3.5543	3.76815	2.61273
214794_at	PA2G4	8.21372	7.79606	7.78577	7.62852	8.38147	8.07831	7.93006	7.5417	8.11146	7.8771	8.37238	8.0072	7.79228	7.7747	7.3048	8.02215	8.0649	8.15029	7.97176	7.92527	7.89806	7.82619	8.03169	7.73503	8.33519	7.84832	8.37209	8.04911	7.73374	7.94715	8.32058	8.0674	7.87145	7.96721	7.54786	7.72884	7.25875	7.87775	7.95026	7.4296	7.68531	7.75446	7.75915	7.98526	8.10523	7.51165	7.6872	7.15843
220329_s_at	RMND1	7.97313	7.71429	8.00016	7.81416	7.60299	7.36886	7.9168	7.64734	7.68843	7.70944	7.43506	7.41443	7.56164	7.79636	8.00175	7.97632	7.6426	7.06709	7.85771	7.67505	7.71665	8.31825	6.88583	7.72043	8.01481	7.36702	8.35207	7.60342	7.87862	8.2756	7.5903	7.57246	7.59579	7.98241	7.97233	7.47761	7.94997	7.87679	7.78691	7.81715	8.06392	7.89921	7.61098	7.86386	7.86374	7.86869	7.76831	7.93803
220221_at	VPS13D	4.6484	3.15133	3.66454	3.54724	4.61728	4.2809	4.14777	3.06617	4.13841	4.04049	3.82168	4.28308	3.72849	4.1473	4.13708	4.11458	4.01189	3.62676	4.02053	4.65833	4.30346	4.65934	3.76234	4.42278	2.64841	4.05872	4.94312	4.40529	4.44746	3.84103	4.17412	3.87534	4.31643	4.68766	4.13209	3.81767	5.15129	4.92906	3.87935	3.94595	4.2559	3.85043	3.60288	4.49983	3.5682	3.58715	4.62675	4.43063
204749_at	NAP1L3	3.82574	4.53738	3.31599	3.91074	3.45514	4.51341	4.40557	4.95679	4.99765	3.51642	3.84534	4.22213	3.86448	4.58626	5.69621	4.2725	3.87624	3.05644	4.26509	4.88591	3.8928	4.07263	3.5513	4.97898	5.87574	4.7336	4.22703	3.25978	4.65198	4.07667	5.24798	4.03631	4.84027	3.69866	3.92434	4.28723	4.19079	5.82719	5.18143	4.83709	5.09696	4.88482	5.71659	5.14416	3.72919	4.92673	4.47235	4.0865
221958_s_at	WLS	7.42325	8.5587	7.99804	8.83425	7.80492	7.53761	8.83011	8.82223	7.87707	7.9098	8.15724	8.10904	8.44607	8.45845	8.73875	7.92559	8.73152	8.16003	8.73006	9.21146	9.32308	9.17166	8.81755	9.29962	8.80727	9.39325	9.0429	8.96715	8.85776	9.14749	9.0514	9.35071	9.06803	9.63701	8.21217	8.77404	9.08637	8.94303	8.90017	9.29423	8.98607	8.64924	8.97927	9.134	8.62512	8.5345	8.59708	8.92769
201924_at	AFF1	8.81915	9.3449	9.12097	9.34224	8.01956	9.03223	9.13424	9.11693	8.92219	8.78624	9.21152	9.17459	9.54868	9.38352	9.7608	9.15744	9.12457	9.26868	9.45603	9.33134	9.89644	9.63954	9.71766	9.58552	8.49073	9.65506	8.96	9.542	9.7283	9.63655	9.44295	9.89861	9.8998	9.97844	9.18598	9.28982	9.97733	9.65319	9.64368	9.6572	9.83221	9.51901	9.62174	9.45504	9.56476	9.49174	9.47619	9.66857
201839_s_at	EPCAM	8.02544	8.74071	7.16555	7.77629	6.68822	6.61516	7.6856	8.3013	9.23228	8.44064	5.87033	7.37481	6.8551	7.71487	9.63229	5.36774	8.039	7.23243	7.83977	8.22805	8.56595	7.50271	7.74637	8.86263	8.4364	9.17568	8.27931	7.47922	9.26248	7.53075	7.53477	6.89664	7.90685	9.15106	8.83259	8.44532	8.07827	7.52551	8.40761	8.36246	7.9287	10.4805	9.51935	7.04868	7.05738	8.00597	9.32627	9.13764
215255_at	IGSF9B	5.36523	5.28832	5.76474	4.99265	5.41812	5.47502	5.19484	5.00602	5.27479	4.96953	5.44204	5.32159	5.05181	5.01198	5.1842	5.53474	5.13982	5.27923	5.45616	5.47765	5.2972	5.4837	5.27092	5.17806	5.41838	5.20618	5.8449	5.13082	5.25871	5.01352	5.68246	5.0999	5.28057	5.11743	5.21904	5.37534	5.09772	4.88424	5.47867	4.84961	5.00612	4.91993	5.26272	5.28878	5.14293	4.92673	5.30961	5.08438
215743_at	NMT2	2.1477	2.3055	3.09908	2.29357	2.55805	2.52805	2.86605	4.21985	2.43182	3.53766	2.40539	2.76838	2.91081	2.83452	2.7913	2.84791	2.98231	2.04038	2.51598	2.38795	2.10599	2.46613	2.45373	2.39207	2.33138	2.59723	2.3018	2.72375	3.74572	3.21393	3.26751	2.6878	4.66194	3.70287	2.36178	2.76364	2.34427	2.87656	2.37753	2.4652	2.64084	2.66456	2.54776	2.67367	4.12601	2.82651	2.31713	3.25214
203247_s_at	ZNF24	8.92526	9.04997	9.08001	9.20263	8.94039	8.76091	9.26372	9.18524	9.2066	8.93698	9.1173	9.17213	9.0833	9.06173	9.162	8.83413	8.98412	9.062	9.25953	9.21429	9.26369	9.23266	9.1707	9.25008	8.99051	9.35039	8.13898	9.10835	9.09224	9.07471	8.85053	9.1484	9.21627	8.88965	9.21314	9.22784	9.1537	9.23159	9.21027	9.29568	9.12499	9.34166	9.28874	9.11019	9.34271	9.17534	8.75987	9.12274
209446_s_at	NA	5.59088	4.73504	3.60703	4.74231	5.44912	4.26305	4.12691	3.53209	6.28251	3.48205	4.461	5.20405	5.30117	3.98891	5.11535	5.71856	4.02553	4.64205	4.41937	4.70516	4.43469	5.42328	3.90945	4.19742	4.72146	4.63637	3.3852	4.83621	5.02773	5.06861	4.3809	3.34479	4.83321	5.07903	4.60584	3.74732	5.59197	5.19622	3.80417	3.32915	4.06054	5.5359	3.79939	5.76024	5.16876	4.0939	5.54368	4.41249
221677_s_at	DONSON	6.72852	6.73522	6.33581	6.37047	5.96828	6.72173	6.96289	6.7537	6.56841	8.79231	6.50358	7.213	6.94812	5.94327	6.0977	6.50221	6.32942	6.60979	6.26109	6.52306	5.77865	6.41407	6.69416	6.39979	6.55679	6.05164	5.89907	6.38731	6.12632	6.44989	6.71086	6.19675	6.50767	7.60648	6.41285	7.08505	6.55711	6.42339	6.88475	6.17939	6.12337	6.04852	5.9544	6.86579	6.64024	5.83461	6.73874	6.16377
216769_x_at	NA	4.14603	4.12512	4.05032	4.18292	4.38703	4.97609	4.23184	4.40146	4.32329	4.14868	4.50541	4.27125	4.48719	4.12303	4.2893	4.28187	4.07714	4.22708	4.35058	4.136	4.09024	4.4256	4.4415	4.34494	4.29633	3.91252	4.52624	4.18207	3.9161	4.03424	4.12611	4.21855	3.9996	4.15339	4.38333	3.93292	4.38894	4.60741	4.15178	4.08784	3.98266	4.36906	4.20302	4.89406	4.53461	3.97376	4.3143	4.48016
216997_x_at	TLE4	6.48831	5.8097	6.61863	6.66782	5.91088	6.73286	6.80235	6.63025	6.46509	6.67351	7.0298	5.82564	6.30454	6.81971	6.37999	6.63842	6.33699	6.31196	6.59928	6.60483	6.34468	6.5928	6.42964	6.41866	6.29645	6.4543	6.56638	6.1928	6.10664	6.7016	7.13182	6.85658	6.39574	6.48552	6.49705	6.70495	6.33744	6.57137	6.65449	6.67367	6.33501	5.34313	6.44365	6.13733	6.14618	6.10515	6.33687	6.45203
219574_at	1997-02-28	4.89696	6.04458	4.40539	5.312	4.94122	4.50319	5.93664	4.75952	5.77526	6.15377	5.00707	5.00336	4.7049	4.63421	5.71916	6.41755	5.6034	3.97306	4.91184	4.59266	4.94122	5.83754	4.94087	5.12584	4.39216	4.52719	3.49569	5.41653	5.20127	5.30485	5.76265	5.31766	5.09493	5.96567	5.2613	5.15076	5.98219	6.01178	5.84437	4.22226	5.65602	6.16598	5.27946	5.57712	5.37734	5.27365	5.3634	5.18607
222024_s_at	AKAP13	8.54181	8.86016	8.49762	9.03662	7.28062	8.35755	8.95371	8.99702	8.86615	9.06099	8.71137	8.90307	8.93944	8.65585	9.26684	8.19468	8.40725	8.72617	8.63339	8.64605	9.2313	8.89755	8.08965	8.98332	8.35629	9.27493	8.26435	9.26382	8.65925	8.63193	8.77715	9.12783	8.79806	8.29399	8.63899	8.84767	8.99464	9.07394	8.67129	9.04104	8.66232	9.26117	9.24616	8.7608	8.90414	9.18988	8.48178	8.9126
222358_x_at	NA	6.46825	6.76812	6.36165	7.00722	6.75684	6.68408	7.10768	6.82371	6.77719	7.03879	6.88199	6.53214	6.82437	6.4498	7.10539	6.66067	6.80381	6.44824	6.5626	6.59576	6.90916	7.04235	7.04397	6.38908	7.08018	6.74708	7.11895	6.99132	7.53079	7.2702	6.83698	6.63094	6.82798	7.05964	7.1525	6.54537	7.26538	6.98683	6.97879	6.94834	7.11654	7.39645	6.84734	6.91259	7.19004	6.78567	7.14664	6.85081
213725_x_at	XYLT1	6.47605	6.23839	5.87752	5.87443	5.83261	6.33294	5.81864	6.13537	5.68825	6.90494	5.77961	6.06597	5.98366	6.17896	6.42171	5.45969	5.60068	5.76967	5.68639	6.28517	6.30573	6.80842	6.34794	6.61464	5.73534	6.61631	5.71442	6.52361	5.81295	5.71173	5.95834	6.30164	6.5829	6.42117	5.44877	6.15495	5.44252	6.30856	5.79549	6.73801	6.40285	4.93174	6.41784	6.18933	5.14238	6.50671	4.603	6.18059
217588_at	NA	5.10636	4.92009	5.98879	5.6064	5.62167	5.12969	5.42255	5.81563	5.46011	5.80285	5.6023	5.90514	6.37725	5.58091	5.70473	5.98108	5.5723	5.77273	5.70075	5.54932	5.79661	5.97305	5.17596	5.76668	5.39659	5.75631	6.55981	6.05744	6.02348	6.22682	6.17983	5.12491	5.7245	6.33893	6.0809	5.76749	6.8953	5.76688	5.53066	5.53961	5.76063	6.8441	6.1741	5.71591	6.38664	5.79925	5.91706	6.09192
206401_s_at	MAPT	6.09349	6.21781	6.09464	6.54029	5.79454	6.12352	5.81942	5.69353	6.03694	6.02692	6.04977	6.00271	6.05922	6.02935	6.21638	5.45707	6.2774	6.27998	6.28089	6.16887	6.1387	5.90152	6.17771	6.07511	5.83109	7.00832	5.92989	6.44268	6.10664	5.83526	6.13304	6.11194	6.66691	6.14497	6.07852	6.18953	5.44952	6.582	6.32107	6.49651	6.36614	6.14684	6.19874	6.65062	6.36837	5.71898	6.53499	6.17805
219174_at	IFT74	6.81358	7.09703	7.19637	7.11174	6.8752	7.10995	7.38511	6.60343	7.41058	6.75971	7.25075	6.81991	7.48084	6.70325	7.27286	7.1597	6.77485	6.46401	7.44924	6.98402	7.13307	7.3303	7.38149	7.53514	6.25444	7.56037	6.28156	6.94307	6.87748	7.49524	7.01172	7.55112	7.12566	7.33705	7.48412	7.15796	7.30745	7.12384	7.72495	6.75354	7.05662	7.40734	7.28854	7.48223	7.0967	6.89488	6.84222	6.818
202774_s_at	SFSWAP	9.73705	9.90303	9.60337	9.71256	9.63903	9.16174	9.60524	9.82539	10.0993	9.57336	9.99099	9.6009	10.1775	9.16782	9.87106	9.89089	9.66217	9.71621	9.61737	9.8952	9.83655	9.90408	9.59826	9.52139	9.61039	9.97393	8.99932	9.45227	9.48765	9.47147	10.0172	9.77893	9.66798	10.4323	9.38351	9.76983	9.92903	9.87717	9.96161	9.44064	9.5615	9.72371	9.77668	10.0088	9.91622	9.64898	9.68109	9.54363
200041_s_at	NA	10.2924	10.153	10.1747	10.3169	10.3982	10.0623	10.4957	10.3688	10.7605	10.7226	10.4852	10.4327	10.9767	10.0784	10.6022	10.64	10.3877	10.4553	10.617	10.1883	10.2722	10.2809	10.5214	10.1797	10.6789	10.2866	10.6585	10.4687	10.6149	10.6886	10.5591	10.2209	10.6528	10.5923	10.4937	10.3364	10.4866	10.2644	10.3422	10.1984	10.5172	10.5527	10.4789	10.8964	10.7382	10.262	10.7249	10.5604
215597_x_at	NA	3.84945	4.01256	3.79241	4.06976	3.85034	3.80805	3.78281	3.8268	4.19995	3.60521	4.02494	4.13311	4.12283	3.94308	4.97373	4.16408	3.75872	3.92203	4.95939	4.04531	3.89203	4.43129	4.76217	3.81027	4.07235	3.91951	3.72323	4.0785	4.52872	4.08529	4.22335	4.3216	4.06079	4.35685	4.58998	3.95255	4.45559	4.5675	3.67333	4.11156	4.1391	4.2436	4.29556	3.9889	4.45765	3.71638	4.12009	4.47237
204037_at	LPAR1	10.5472	10.8091	9.95294	11.0243	10.029	9.5921	11.0098	10.3147	10.415	10.2206	10.2284	9.82622	10.3316	10.1051	11.7847	10.1364	10.3766	9.66565	10.9255	10.6812	10.8813	10.5066	10.0852	11.1288	11.009	11.3506	10.3812	11.1163	11.1273	10.3808	11.2435	10.7297	11.5994	10.4328	11.4895	10.6563	11.5322	11.6644	11.4053	11.3586	11.438	12.1931	12.0436	11.2254	10.82	11.3915	10.7174	11.5222
221796_at	NTRK2	9.02028	9.32817	7.79162	8.58091	5.79367	6.04438	8.46955	8.99611	8.15104	7.15326	7.66531	8.00452	7.75959	7.61741	9.29062	5.95955	8.18751	6.05671	6.66849	8.13076	7.91639	7.8115	6.23415	7.59552	7.21415	8.40819	6.45708	7.8772	7.79987	6.69287	8.64402	7.3921	8.68201	7.53062	8.05847	8.45247	8.82085	8.73735	8.65925	9.00746	9.20128	9.71922	9.43619	8.55264	7.4015	8.36123	7.21158	8.82347
204950_at	CARD8	5.73404	5.6358	4.87261	4.5776	4.43563	5.30237	5.43532	5.92098	5.23144	5.39489	4.69115	4.54937	4.65537	4.61567	6.11453	5.36824	4.88247	5.46943	5.49341	5.4188	5.20577	5.61118	5.77309	5.65886	5.22434	5.53179	4.48724	4.29955	4.98788	5.53179	5.03584	5.30546	4.96197	5.16845	4.95371	5.7507	5.68298	5.63534	5.64122	5.17145	5.88278	5.72285	4.82476	4.84679	4.93375	4.97501	5.9271	5.84982
215164_at	NA	3.24105	2.92246	2.75519	2.7816	3.15518	2.54913	2.6877	2.86314	3.05146	2.96368	2.93478	2.97981	2.83078	2.99393	3.4048	2.99118	2.78886	2.95897	3.18568	2.7645	2.30923	3.08082	3.08901	2.75595	3.75436	2.76264	3.4395	2.82853	2.8159	2.98912	3.06859	2.55319	2.75425	2.97772	3.16693	2.80812	2.95897	2.96119	2.87266	2.95147	3.0349	2.97161	2.91379	2.88266	2.75932	2.7376	3.06264	3.05753
210833_at	PTGER3	7.64289	6.82795	8.64569	8.74698	8.94022	8.30683	7.99042	7.7444	6.70596	6.33029	7.9075	7.08816	7.33288	8.14814	7.13225	7.57438	7.79266	8.12112	8.64992	8.22169	8.74002	7.38614	8.68222	7.7699	7.25237	8.12103	6.80979	7.92371	8.10252	8.79117	8.05416	8.19668	7.68406	9.18618	7.59948	8.31777	8.60842	7.72368	8.95118	7.77005	8.19297	5.99049	7.65983	7.42077	8.85796	7.25701	7.97493	8.1052
219682_s_at	TBX3	6.53741	7.55569	6.23337	5.54822	7.13073	5.92753	6.41493	6.20428	7.37272	4.92871	6.56038	6.39316	7.02006	6.17903	7.57522	5.99331	6.83778	6.57056	6.47062	6.0187	7.14842	6.43174	6.74151	7.74431	6.5608	7.82178	7.51968	6.39216	7.63012	6.84376	6.36022	6.25035	7.05273	6.98229	7.18482	5.75837	6.22788	4.16873	6.27189	6.68408	6.03881	8.67424	6.63438	4.18713	4.32509	6.64501	7.70536	7.78326
203199_s_at	MTRR	5.62134	5.87923	6.12965	6.03668	6.10949	6.07274	5.69103	6.19065	5.60521	6.16727	5.2619	6.16096	6.31504	6.28806	5.92544	6.08744	6.36618	5.80667	5.74245	6.19807	6.15331	6.21882	5.77184	6.32088	4.17722	5.70212	5.29918	5.96482	5.71493	6.22503	6.41138	6.25882	6.15051	6.19745	5.76015	6.03634	5.43723	5.83588	5.95253	6.31719	6.04187	5.99475	5.56867	6.56913	6.18752	5.1634	5.72914	6.04119
215114_at	SENP3	5.39677	5.33058	5.18493	5.43169	5.91564	5.34717	5.66317	5.20045	5.83477	5.36143	5.4042	5.48724	5.98081	5.53291	5.53273	5.9836	5.4223	5.05338	5.36143	4.6951	5.62906	5.68094	4.88895	4.70585	4.9811	5.38303	4.36139	5.25762	5.35926	5.31045	5.65941	5.2981	5.31486	5.24914	5.32656	4.77977	5.62943	5.39486	5.5416	5.18065	5.4729	4.76987	5.13245	5.68414	5.92137	5.31176	5.6932	5.15444
212980_at	NA	6.59737	6.16683	6.03627	7.28961	6.83531	8.09857	7.17961	6.47744	7.7858	7.47578	6.46554	7.28946	7.89236	7.36725	8.79193	8.34186	7.06908	6.32637	7.504	6.53927	7.17352	8.04093	6.6117	7.39692	7.20921	7.14017	8.45529	7.21842	8.39988	7.95744	7.83883	6.855	7.28932	8.14349	7.57171	7.31361	8.21975	7.75179	6.60592	7.25194	7.25058	8.34005	7.6651	8.67137	7.46232	7.17761	8.61802	8.44565
208609_s_at	NA	5.9639	6.20248	6.22368	5.69068	5.64027	5.44595	6.59041	5.59595	6.06799	5.63416	5.97838	5.64266	6.18316	5.69915	6.58717	5.86709	5.99429	5.79997	6.34379	6.31194	6.45502	6.62308	6.13599	7.36813	7.22097	6.85297	7.16984	6.66278	7.21253	5.87368	7.85334	6.90473	7.03287	5.75282	6.46828	6.30563	6.29954	7.07837	6.74205	6.71629	7.30674	7.23271	6.91714	6.17169	6.58356	6.75166	6.49586	6.45166
212976_at	LRRC8B	5.075	4.21643	5.37493	5.13146	2.83081	5.46324	5.30869	5.42444	3.7839	5.12025	5.35967	5.0531	4.96788	5.19772	5.05412	5.50047	4.99103	5.29954	5.948	5.73825	5.56309	5.74678	6.35264	5.10076	5.64137	5.54963	4.90172	6.18799	5.12398	5.26301	5.15095	4.78108	5.41871	6.61984	5.13687	5.95308	5.29009	5.39457	4.88763	5.22407	5.40425	3.65185	4.98111	5.52598	5.29168	5.47318	4.85799	5.19521
218598_at	RINT1	6.99047	6.82526	6.78614	6.85949	6.90046	7.21598	6.70295	6.7824	6.8643	7.08068	7.12651	7.1444	6.51816	6.98997	6.51158	6.68925	6.88613	6.88128	7.16525	6.3566	6.48056	6.40239	6.83121	7.36577	6.35021	6.79735	6.67083	6.72666	6.70134	7.10426	6.48747	6.75628	6.71457	6.9641	6.36347	6.82905	6.41906	6.74005	6.84419	6.9389	6.76221	6.54072	6.76039	7.033	6.7763	6.38893	6.52568	6.86757
210612_s_at	SYNJ2	6.02327	6.92794	6.52282	6.02572	6.83462	6.13067	6.69435	7.18032	6.05313	7.12208	6.00046	6.6347	5.11396	6.65234	6.46476	5.53073	6.46972	5.04392	5.68866	6.15125	6.6341	6.18439	5.82923	6.21494	6.17651	7.28368	5.01262	6.2688	6.18853	5.9001	5.80299	5.53848	5.84316	5.71644	6.65279	6.00833	5.79288	6.03162	6.40712	6.58632	6.4831	7.73022	7.01243	5.17039	5.69096	6.27631	5.9125	6.44981
215928_at	NA	5.26971	5.25535	5.68009	5.73773	5.83007	5.56432	5.59215	5.1005	5.96706	5.32789	5.58591	5.22283	5.65336	5.12146	5.91482	5.40254	5.14217	5.49613	5.73819	5.45347	5.37756	6.47635	5.43632	5.1279	5.59777	5.47207	5.45845	5.56762	5.60178	5.42523	5.76805	5.34576	5.4557	5.54167	6.18434	5.29222	6.11736	5.73987	5.45991	4.97039	5.47249	5.09121	5.27901	5.94574	5.34996	5.17886	5.97083	5.55405
221826_at	ANGEL2	5.57284	5.61358	5.71052	5.9261	4.6073	5.41038	5.85471	6.32652	5.66794	6.17033	5.50696	6.17047	6.27464	5.28367	6.18173	5.38714	5.9273	5.8658	5.82315	5.66344	5.93147	5.59565	6.21225	5.58307	6.41129	5.90139	5.25012	5.781	5.77638	6.12774	5.68222	5.88873	5.96203	5.79737	5.27745	5.15849	5.90992	5.3336	6.2155	5.7682	6.02447	5.85495	5.41681	6.45841	6.18924	5.33225	5.98673	5.85035
222149_x_at	NA	5.67419	5.84776	6.15869	6.12	6.30847	6.85982	6.06875	5.91571	6.19455	6.40609	6.11443	6.22199	6.22506	6.72809	5.96247	6.27444	6.25272	5.8194	5.92116	6.09299	5.77279	6.0535	6.27317	6.08359	6.35959	5.65614	6.83989	5.93983	6.45548	6.3775	5.74924	5.82288	6.30455	6.69364	5.74579	6.00609	6.39713	6.35404	5.91971	5.76006	6.38259	6.05902	5.87338	6.57155	6.33244	6.12229	6.91536	6.22479
203213_at	CDK1	7.20846	6.96105	6.6625	7.38602	6.87867	7.2001	8.1334	7.43331	6.70387	8.69358	7.46987	7.21442	7.41794	7.43157	5.64647	7.06695	7.1926	7.68885	6.85393	7.18768	6.40192	6.55582	7.26081	6.32311	6.69988	6.05309	6.25039	6.34974	6.55444	7.42489	6.54023	6.78073	6.90721	7.72243	6.52135	7.23097	6.25487	5.82868	6.84547	6.37128	6.48282	3.96908	5.11521	6.63994	6.50444	6.27624	6.76153	5.73484
215059_at	NA	4.39826	5.60353	4.34816	4.15778	3.96853	4.9789	5.54319	4.85091	4.22623	5.37213	4.62157	5.59734	4.82798	5.08098	6.14108	4.72634	4.71941	4.02944	5.87808	5.94443	5.69372	5.76485	5.35705	6.12254	5.36333	6.51252	6.11367	6.26756	5.87286	7.08723	6.23333	6.72754	5.83033	5.60611	5.98469	6.18173	4.25619	5.97564	5.00382	6.16285	5.96299	7.68491	7.25067	4.77605	6.36789	5.51974	6.55178	5.14923
202192_s_at	GAS7	10.6129	10.1161	10.3166	9.56438	9.9638	10.0068	10.323	10.0089	9.71582	9.58271	10.1159	9.99501	9.93735	10.4715	10.3666	9.45518	10.343	10.4556	10.7539	10.7353	10.359	10.831	10.6196	10.8342	10.5348	10.7485	10.4674	10.5253	10.6988	10.864	10.8945	11.0205	10.6365	10.9935	10.3992	10.9433	10.0692	10.9803	10.6368	10.5934	10.9847	9.93856	10.6412	10.1921	10.8973	10.4621	9.9847	10.3894
205470_s_at	KLK11	8.52763	9.2949	9.89942	8.76714	10.601	10.1447	9.34073	8.36139	10.139	9.10406	10.1436	8.46994	9.19194	9.19276	9.28078	10.0509	9.4544	10.7259	9.83526	9.75887	9.754	9.75839	9.66393	9.30701	10.1999	9.96897	10.3306	9.59016	9.45913	9.75354	10.1842	9.97828	10.1883	9.60081	8.68166	9.61474	9.36943	9.6453	9.37128	9.10206	9.09271	7.59036	9.31953	10.0697	10.0724	8.97745	9.5374	8.59299
209681_at	SLC19A2	8.65714	8.84745	8.99755	8.84565	9.05211	9.01884	9.25879	8.42841	9.04097	7.80686	8.83296	8.38188	8.85959	8.92107	7.40101	9.0032	8.29585	9.63448	8.68926	8.96196	8.63485	8.44587	9.74821	8.49541	8.74844	8.08477	8.75834	8.41302	8.61903	9.27567	7.93738	8.9431	8.96484	8.75254	7.82534	8.30481	8.93617	8.31368	8.51854	8.01295	8.35535	7.21274	7.80703	8.24337	8.54156	8.05096	8.38208	8.53475
202127_at	PRPF4B	4.59263	5.70434	4.34829	6.21106	6.39317	5.80099	5.44875	5.26111	6.6759	5.96565	5.46451	6.02885	6.59503	5.76239	6.04238	6.52454	5.98517	5.90777	5.10662	5.79151	5.30647	4.73885	4.99694	5.76469	5.7829	5.27505	6.23827	5.11977	5.91388	6.46995	5.34752	5.44926	6.05821	6.93833	5.32957	5.12556	5.95591	4.44716	5.58904	4.89774	5.66496	5.64402	5.84441	6.65641	6.4543	5.86003	6.40188	6.23528
213906_at	MYBL1	3.5757	3.33501	3.51304	2.73106	2.84165	3.89162	3.75816	3.03948	3.45509	4.24802	3.83798	3.16411	3.38787	3.78604	2.8718	3.36767	4.22344	3.33065	2.89877	3.71768	3.52179	4.5985	5.04843	3.96174	3.461	2.96099	2.8168	3.7619	3.51378	3.32473	3.0458	3.44366	2.537	3.63213	3.728	3.43265	3.0605	4.1729	3.24949	2.6811	3.08318	2.40498	2.98787	3.42222	3.10494	3.59434	3.49502	2.9388
212695_at	CRY2	7.84944	7.50699	7.26975	7.43858	7.64013	6.91169	7.44924	6.6782	8.48793	6.98037	7.45761	7.4637	7.75607	6.85904	7.8673	7.23998	7.28507	7.33755	8.39554	8.44949	8.62914	7.7105	8.60282	7.37811	7.27319	8.76071	7.47897	8.14842	8.26467	7.51106	8.50258	7.83289	7.90628	7.32201	7.71286	7.61545	8.20773	8.14452	8.42551	7.57425	7.42068	7.92756	8.30438	8.07458	8.07699	7.67196	8.2776	7.35295
206548_at	NA	4.80988	5.84954	6.53988	6.96968	4.45468	5.3514	4.74283	6.65776	6.8203	5.5194	4.72172	5.98194	7.39337	5.20629	7.59564	4.00672	5.92558	4.63624	6.30041	3.58032	6.69506	7.03968	6.41006	5.90441	5.95391	5.23529	3.42328	5.57914	6.82001	6.60248	6.60436	4.8582	6.28108	7.14181	6.08698	5.87287	6.81787	7.12178	5.74516	5.49643	6.51921	7.7786	6.15017	5.726	6.91076	4.03695	6.33289	6.95667
204918_s_at	MLLT3	3.88098	4.0713	4.28315	4.41938	4.14681	4.8748	4.50232	4.3695	4.20175	4.41139	4.0727	4.20842	4.09737	4.82365	4.47612	4.44198	4.15249	3.9	4.5963	4.37322	4.20749	4.82389	5.2384	4.63796	3.93918	4.83307	4.95272	4.37956	4.68736	4.59787	4.61249	4.88322	4.59769	4.50507	4.56461	4.6428	4.64855	4.48234	4.39581	4.32368	4.603	4.98786	4.93373	4.35822	4.26372	4.49637	4.603	4.87422
216214_at	NA	2.20618	2.18956	2.21626	2.10523	2.30481	1.8355	2.16545	2.27703	2.30571	1.97043	2.24681	2.13312	1.93959	2.01393	1.90824	2.13883	2.10666	2.17849	2.50245	1.97806	2.1035	2.5916	2.04913	2.29437	2.46893	2.23313	2.30828	1.99032	1.84324	1.86214	2.10539	2.20776	2.33601	1.98694	2.09247	2.15999	1.7999	2.22156	2.00635	1.97495	2.00758	2.19818	2.00641	2.11365	2.2117	1.93823	1.96274	2.09962
204548_at	STAR	6.99011	5.89879	7.04292	6.31745	7.23433	6.10405	6.57377	6.49877	6.6072	6.46602	6.32212	6.44815	6.048	6.9771	6.21751	6.04325	6.40684	6.44968	8.09821	7.81665	7.71871	8.05447	7.26273	7.27261	7.20449	7.89924	7.24883	6.94433	7.25272	7.15212	7.90764	6.70381	6.5102	7.32758	7.18339	6.88027	7.54001	7.38341	6.95856	7.05631	6.3372	5.01245	6.67468	7.02502	6.59684	6.9944	6.14011	6.68064
203493_s_at	CEP57	5.75492	6.57619	6.10982	6.56099	6.01937	6.62209	6.56213	6.28708	6.02373	6.60986	6.3926	6.59255	6.99118	6.22223	6.6272	6.64264	6.62196	5.87473	6.20723	6.30613	6.24495	6.49392	6.53734	6.32878	6.38592	6.065	6.22898	6.42255	6.32758	6.56463	6.69071	6.57025	6.50787	6.82542	6.07178	6.2417	6.17923	6.65277	6.51398	6.51624	6.24793	6.71975	6.06455	6.31352	6.40378	6.14024	6.95444	6.03033
213172_at	TTC9	3.03661	2.63003	2.67972	2.73292	3.10498	2.76415	2.69177	2.49558	3.08313	2.2216	2.2415	2.37471	2.87356	3.15062	1.69232	2.97868	3.66513	4.29398	2.34124	2.73058	2.23483	3.05261	2.81318	2.46836	3.41901	2.81508	2.29725	1.98144	3.01093	2.69591	2.8418	2.37067	2.99958	2.7357	1.75656	2.57578	2.97177	2.67907	3.3564	2.21212	2.32981	2.62903	2.29958	2.37587	1.99899	2.1486	2.48844	2.49152
215281_x_at	POGZ	5.84152	5.55017	5.88541	6.11256	6.17517	5.81715	6.05896	5.78019	6.15349	5.93091	6.32696	5.96673	5.95479	5.73044	6.51831	6.2929	5.53128	5.70838	6.12717	5.89198	5.88644	6.08343	6.04313	5.5064	6.39332	5.33945	6.60019	6.40711	6.36832	6.32393	6.00062	5.83481	6.31589	6.43773	6.13503	5.84736	6.79994	5.94663	5.53838	5.59415	6.02222	6.55888	5.5742	6.54419	6.51075	5.96356	6.44056	6.33399
221679_s_at	ABHD6	6.41307	6.47303	7.35336	6.58855	6.75865	7.114	6.26126	7.50602	6.29865	6.20542	6.05144	7.79918	6.31662	8.32186	6.03989	6.99268	7.95373	7.33922	7.94142	7.97942	6.82736	7.4432	7.77472	7.62226	7.36544	7.18781	7.80212	7.77584	7.32508	7.66378	7.86865	6.99336	7.46147	6.94535	8.10138	7.27518	6.29642	7.05461	7.31826	7.64673	7.24719	5.90308	7.16441	7.29974	7.53983	7.59644	6.83644	7.90856
211212_s_at	ORC5	6.60477	6.66041	7.11114	6.72196	6.17912	6.95574	6.81524	7.05561	6.32765	6.51163	6.57987	6.88866	6.31369	7.25894	6.42012	6.44986	6.75012	6.5475	6.21577	7.05035	6.85025	6.286	6.55956	6.80021	6.33243	6.90128	7.16155	6.36514	6.23566	6.22742	6.67521	6.50388	5.80188	6.95904	6.58189	6.3987	6.26866	6.73982	6.82943	6.87798	6.23228	6.31405	6.11822	6.43329	6.30316	6.67327	6.18119	6.41135
208606_s_at	WNT4	6.13089	7.16327	6.68118	6.18825	7.6579	6.85428	6.92623	5.79478	6.95158	6.29247	7.42818	5.18501	6.37932	6.02795	6.22249	8.48657	5.83491	7.79204	7.27102	6.52403	7.21349	7.30359	7.3028	6.80776	7.52118	6.82663	6.83705	6.59792	7.04771	6.93551	7.137	6.87627	6.83186	5.98033	6.5398	6.86812	6.34108	7.13317	6.44642	6.03889	6.54681	4.90037	6.22664	6.86365	6.68552	5.99135	7.32375	5.78932
204520_x_at	BRD1	10.0982	10.2483	10.529	10.0361	10.1847	10.049	10.8137	10.1632	10.4149	9.86717	10.3137	10.1358	10.1761	9.8472	10.0174	9.58668	9.96377	10.0044	9.93111	10.3353	10.6437	10.8438	10.7784	10.0153	9.48509	10.3631	10.0536	10.0206	10.2084	9.93532	10.1954	10.1063	10.1241	10.1795	9.75338	10.5177	10.5762	10.5449	11.0619	10.0894	10.0669	9.2397	10.2125	10.4642	10.1795	10.155	9.89466	10.0318
204753_s_at	HLF	7.59109	8.06187	8.18891	7.52911	8.51835	7.52881	8.15056	7.42011	8.60359	6.35571	7.42674	7.84329	7.9106	7.24829	8.13094	8.20096	8.25542	7.80064	8.65885	9.0655	9.00011	8.2474	8.97159	7.61876	7.82759	9.0397	7.95016	8.38653	8.21873	7.72589	9.15	8.0862	8.05616	8.77844	8.62719	8.84329	9.14983	8.65031	8.44052	8.23929	7.72802	8.58082	8.99639	8.8123	8.3449	8.31876	8.02107	7.50266
205940_at	MYH3	6.06906	5.99904	4.56622	8.19914	5.55484	4.99686	5.96296	5.77053	7.44105	5.63416	4.69281	5.96672	5.57275	4.66238	8.68522	6.05015	5.11492	5.09102	5.97936	7.8331	5.76087	6.30166	5.85091	6.17381	4.88773	6.68879	6.62062	7.008	6.52112	6.08258	7.74523	6.17645	7.08905	7.17795	7.20754	7.69886	6.74224	7.18648	6.62977	6.18568	7.51279	6.12766	7.08874	7.86812	6.25347	7.72987	8.11634	6.58542
219846_at	GON4L	4.93462	5.19465	4.45019	6.09674	5.08652	5.2657	4.88524	4.04028	5.18094	4.81333	4.89484	5.02958	4.94043	4.65648	5.64175	5.03912	4.86855	4.62563	4.75108	4.50974	5.09747	5.96208	6.22657	3.94947	5.77631	5.15691	5.18057	4.59467	4.96921	5.01533	5.62922	4.83488	5.24419	6.22445	5.4161	4.5023	5.53891	5.62072	4.69688	4.69644	5.0333	5.51064	4.00737	4.83653	5.2795	4.70139	4.90856	5.08066
204742_s_at	PDS5B	5.87824	6.27226	5.44609	5.35369	4.3686	6.04844	5.62512	5.57748	6.08708	5.79591	5.57061	5.8523	5.68418	5.47561	6.02891	5.55998	5.54525	5.49888	6.14157	5.21347	5.82603	5.86379	5.45151	6.07275	5.28921	6.46577	5.2699	5.80484	6.00658	5.70508	6.04978	5.94507	5.85465	5.91177	6.03401	5.71547	6.64788	5.80815	6.17707	5.80058	6.10508	6.34585	5.83408	5.96105	5.48464	5.48421	6.18107	6.14216
212476_at	ACAP2	9.29109	9.05221	8.58308	8.67753	8.45414	9.2949	9.17918	8.6352	8.45915	8.82255	9.29983	8.89193	9.13672	8.90682	8.83508	8.84971	8.66089	9.30215	9.00865	8.34706	9.00027	8.73145	9.20192	8.7984	8.10299	8.94059	8.49505	8.97738	8.85769	9.38754	8.74736	9.07067	9.0893	9.28541	8.59562	8.6257	8.3725	8.8312	8.70853	8.73973	9.18737	7.94695	8.74907	8.80689	9.01049	8.83187	8.90299	8.84138
202661_at	ITPR2	6.28117	6.30924	6.59639	6.44788	5.70892	6.68511	5.69609	6.26231	6.0807	5.62855	5.44486	6.52565	5.56536	6.36583	7.10323	5.28769	5.95779	6.42752	6.25872	6.36021	7.10161	7.51521	6.41057	6.83386	5.89784	6.76963	7.08682	6.58236	7.0926	6.3446	6.41021	6.64789	6.46278	6.79853	6.28508	6.06343	6.5496	6.8557	6.31336	6.21313	6.6202	7.70717	7.01019	5.45568	6.02428	5.92153	6.72834	6.66915
213359_at	HNRNPD	6.37905	7.87014	7.5296	8.03644	8.19427	7.8429	6.93259	6.70375	8.49329	7.07212	7.51226	7.2584	8.02544	6.99475	8.10502	8.50421	7.17571	7.2651	7.89496	7.22836	6.99351	7.70793	7.44155	7.18577	8.38418	6.74411	7.08596	6.99544	8.02011	8.45879	6.67469	7.53118	7.82364	9.20996	7.19211	7.04243	8.59256	7.18276	6.69905	6.41348	7.58648	7.71232	7.29607	8.97346	8.25037	7.3579	8.78134	8.09972
217989_at	HSD17B11	6.4164	6.925	6.02011	6.92918	6.76367	6.03939	6.71645	6.59144	6.85924	6.43516	6.41366	5.96373	6.52503	5.79235	7.31342	6.51963	7.04959	6.35288	6.51686	6.43826	6.78666	6.52229	5.73163	6.77696	7.68185	6.44865	6.90741	6.49797	6.96055	6.00944	6.88512	6.72801	7.73256	6.50141	6.31126	6.29001	7.09311	6.82389	6.38308	6.09953	7.32051	7.33468	6.97251	6.95051	6.32558	6.81187	6.6478	6.38227
213262_at	SACS	6.32226	7.19169	7.11114	6.8241	5.19399	7.52341	7.12544	7.32296	6.93622	7.60309	7.03935	6.36885	7.52768	7.02472	7.28632	8.19407	7.34896	6.85608	6.68021	6.61186	6.66787	6.75363	6.5717	7.18444	6.92909	6.33142	6.72449	7.17336	6.9702	6.83603	7.03076	6.57684	7.165	7.17507	6.73711	7.28097	6.96081	7.21374	7.53941	7.30945	7.34297	7.11632	6.62396	7.25467	6.22854	7.06419	7.38009	6.98116
211548_s_at	HPGD	8.14866	7.29917	7.96071	7.79956	9.28254	9.01159	8.56819	6.98923	7.3227	5.8546	7.14512	6.70783	7.30508	8.34922	7.74019	7.44683	7.95005	8.80859	8.00438	7.34208	6.62178	8.15772	7.89981	7.96146	7.88242	7.56674	7.94085	7.5301	7.62323	8.47626	7.95531	7.98214	8.86941	8.45254	7.18543	7.32711	6.97115	7.9609	7.53424	7.53657	7.74516	6.45626	7.12643	6.59718	8.39734	7.52727	7.67757	7.69737
207786_at	CYP2R1	7.09698	6.19514	6.8582	6.30676	4.17182	7.44648	6.81854	7.10442	5.23106	6.62227	6.88284	6.57758	6.88869	6.5062	6.18888	5.78234	6.81016	6.96901	5.9155	6.53944	6.20649	7.23016	7.05841	6.58572	6.15104	6.34733	7.77935	7.11443	6.71903	6.22119	5.98926	7.86067	6.12507	5.22078	5.99992	6.68491	6.05643	6.70552	7.13806	6.50269	6.32694	5.72559	6.01181	7.99484	6.75688	6.00895	6.21801	6.06792
203215_s_at	MYO6	10.2019	9.27428	10.0784	9.11175	8.86147	9.70649	9.64225	9.54193	9.66792	9.04572	10.0313	9.33825	9.66243	9.50809	9.18126	9.21079	9.52605	10.2044	9.50289	9.346	8.83964	9.32135	9.38511	9.52288	8.35177	9.46837	8.04946	9.0864	9.32301	9.20888	9.30859	9.70324	9.41881	9.63528	9.50186	9.50393	9.17584	9.35055	9.19512	9.41789	9.43593	9.27649	8.9584	8.55527	9.45369	9.29701	9.35649	9.15512
219145_at	ADGRL1	6.94182	7.23602	6.85969	6.23133	5.62282	6.37202	6.11941	6.45113	6.40307	6.73622	6.35512	6.04416	6.15327	6.15231	6.53766	5.79094	6.35132	6.75958	6.07989	5.93324	6.24254	5.84318	6.41057	6.47707	5.27882	6.11668	6.61137	5.98396	5.98155	6.4919	6.55868	6.23031	6.24546	6.07826	5.75542	6.86044	6.04172	6.38989	6.45565	7.04829	5.84125	6.47946	6.11953	6.15748	6.5128	6.18308	6.37154	5.86615
203962_s_at	NEBL	10.0003	10.2334	10.1187	9.95863	9.20212	10.1899	9.78736	10.2404	9.82602	10.0223	9.43201	9.93366	10.0964	10.533	10.0372	8.59152	10.4603	10.3181	10.5586	10.8162	10.8438	11.0818	10.4966	10.9757	9.36541	10.7958	9.52299	10.4711	10.1806	10.3323	10.3806	10.7057	9.84745	10.9231	10.3254	10.5285	10.5158	10.9199	10.3232	10.9138	10.2785	10.5921	10.7335	10.1203	10.3872	10.3072	9.83063	10.5895
214874_at	PKP4	3.29684	3.6094	3.15464	3.86152	2.29511	3.75682	3.67934	3.01475	2.56519	4.88561	2.98471	3.65509	3.08709	3.7704	3.93792	3.74861	3.6852	3.15443	3.18107	3.0316	3.16954	2.95489	2.92614	2.92429	2.85655	2.74052	3.45532	3.66089	3.17382	3.46078	3.35333	3.44802	3.50579	3.15603	3.55135	3.91929	2.72415	2.76137	2.92529	4.45453	3.1407	3.6217	3.71254	3.50333	2.20254	3.11541	4.17517	2.55811
210368_at	PCDHGA8	5.21454	4.85888	4.87504	5.29938	5.24758	4.89607	5.22459	4.75313	5.65748	5.60093	5.09257	5.45961	4.88393	4.99034	5.00758	4.90742	5.03269	4.66765	6.90983	4.86417	5.24975	5.96119	4.74941	4.78874	5.50587	4.98427	5.26398	5.33136	5.2593	5.71142	6.10135	4.74459	5.3681	6.01135	5.40461	5.0829	6.9187	5.17993	5.26038	4.62773	5.16542	6.01743	5.54338	5.32357	5.06076	4.96199	5.66644	5.38025
217539_at	C18orf25	6.20248	6.55001	6.52167	6.45095	6.24305	5.00506	6.0854	6.40399	6.1455	6.65552	6.87852	5.93306	6.30605	5.78878	5.9259	6.01976	6.09369	6.60601	6.08502	6.14208	6.58802	6.34331	6.52569	6.54066	6.58791	6.58929	5.22564	6.23886	6.09855	5.96879	6.45404	6.52905	6.00674	6.78013	5.93639	6.68298	6.21623	5.77207	6.4008	6.51766	5.84936	5.95159	5.59228	5.8475	6.16975	5.87337	6.10106	5.67172
205596_s_at	SMURF2	7.95132	7.98512	7.8177	8.07448	8.10735	8.26215	8.01883	8.01297	7.96551	8.70577	8.009	8.49536	8.38327	7.91089	8.80913	8.51166	8.05724	7.89347	8.98052	8.41936	8.91396	8.90258	8.64852	8.58074	8.65016	9.0102	8.57285	8.80181	8.72781	8.65901	8.39441	8.39353	8.62167	8.24283	8.16634	8.25241	8.45838	8.62356	8.627	7.89922	8.60783	8.29039	8.67904	9.21639	8.46769	8.37359	8.82233	8.91248
204071_s_at	TOPORS	8.15902	7.79827	7.48661	7.37588	6.55198	7.59826	7.85039	7.42144	8.0575	7.34187	8.14528	7.67022	8.06184	8.07525	7.68418	7.64308	7.74907	7.79737	8.04258	7.36775	7.35286	7.68386	8.53154	7.57322	8.65105	8.39725	8.37833	7.56815	8.26488	8.37645	7.42789	8.32195	8.29685	7.35202	7.97219	7.62421	7.64067	7.65016	7.80812	7.39102	8.10577	7.43888	7.83645	7.90381	7.90605	7.5496	7.64561	8.15784
221211_s_at	MAP3K7CL	5.10521	5.46076	4.04085	5.63292	5.447	5.00297	4.05084	4.59444	4.48447	5.27811	4.40456	4.69694	4.91934	4.49995	4.93442	3.75725	3.96631	4.12423	4.98606	4.68426	5.36025	5.08296	4.04838	4.7792	4.80597	4.59632	4.84628	4.58097	4.2937	4.40612	4.47195	4.65173	4.84077	4.5666	4.67891	4.43181	4.58677	5.68495	3.7524	5.78074	4.54536	4.18803	5.24426	5.40762	4.44691	4.67921	4.88525	4.22801
204299_at	SRSF10	7.74233	7.83861	7.24093	7.78035	7.18351	7.87635	7.96006	7.97083	7.8332	8.44103	7.64438	7.87693	7.85803	8.06714	7.79289	7.87685	7.81192	7.74573	7.59414	7.63589	7.72257	7.36309	7.93416	7.58755	7.13087	7.19128	6.9925	7.47299	8.03341	8.00882	7.89186	7.38965	8.01596	8.24693	7.87085	7.41063	7.90649	7.8386	7.73338	7.52863	7.76223	7.80735	7.21362	7.98345	7.48286	7.41736	7.89429	7.94881
212483_at	NIPBL	7.09916	6.64391	6.83877	7.00684	5.13634	7.64243	7.13133	7.22446	6.30484	7.12193	6.97735	7.09248	6.88195	7.26217	7.37939	6.86662	6.85675	6.7658	7.08083	6.97165	7.53566	7.12575	7.79755	7.40087	6.56463	7.3039	5.81842	7.37876	7.53771	7.35268	7.53566	7.53134	7.63774	7.92843	7.16554	7.15277	7.27048	7.61274	7.36806	7.49083	7.58819	7.35773	7.53509	7.17785	7.32026	7.01187	7.58313	7.51117
203222_s_at	TLE1	5.83691	5.11897	5.89493	5.79951	5.58615	6.37898	5.16677	5.90818	6.26021	6.06729	6.32427	6.55029	5.53504	6.31873	5.91408	5.3674	6.1414	6.23275	5.54069	6.10293	6.19758	5.75395	5.84974	5.46954	5.4583	6.11574	5.54503	5.77835	6.17831	5.65972	5.47942	6.40962	6.28123	5.40879	6.67846	5.82933	6.07785	6.04704	6.42566	6.26656	6.21205	6.13273	6.11456	6.21063	6.04976	6.0266	5.67409	5.99844
212193_s_at	LARP1	8.76742	9.1711	9.26084	8.62185	8.90122	8.39443	8.88735	8.99995	8.63939	8.05799	8.96371	8.53316	8.43035	8.45294	8.50067	8.05493	8.82017	9.11463	8.67462	9.38161	9.12959	9.02924	8.59841	8.29607	7.77135	8.57223	8.00702	8.58109	8.16377	8.57214	8.6471	8.75891	8.2949	8.52833	8.41847	9.17267	8.63943	9.0749	8.91955	9.25675	8.54595	8.34748	8.61952	8.61161	9.01859	8.37091	8.39322	8.60322
204019_s_at	SH3YL1	8.03103	8.27075	7.75562	8.4665	8.92176	8.0615	7.97776	7.92802	8.54361	7.46695	7.15812	8.26596	7.60319	8.78366	8.15579	7.15045	7.3178	7.59465	8.48553	8.43181	8.92131	8.41574	9.25331	8.39221	9.27011	8.83841	8.79743	8.24976	8.5702	8.96938	8.0203	8.36992	8.6382	9.16944	8.09042	7.95023	8.63444	8.37246	8.5102	8.16095	8.38945	8.39811	8.74535	8.44983	8.61992	8.26311	8.56357	8.80307
204326_x_at	MT1X	9.84746	10.7961	10.3011	11.7272	10.9908	10.3742	9.7287	9.60752	10.8329	9.99577	10.578	10.4565	9.96041	10.1519	11.0192	9.86781	11.2213	10.7698	10.1963	10.9044	11.6926	11.688	10.8687	10.9439	11.6266	11.4359	11.9597	10.6456	11.2751	10.7183	10.3281	11.7043	11.3942	9.7792	9.68789	9.79427	11.4727	11.3202	10.3365	10.5503	10.3194	10.2946	10.9869	11.418	10.4294	10.4425	10.8643	10.343
203685_at	BCL2	6.14342	6.57452	5.92406	6.62172	4.59832	4.39521	7.50062	6.8945	6.7878	6.37228	6.12259	6.15288	6.5189	6.8968	7.68214	6.65184	6.74908	6.6304	7.19381	7.50858	8.37858	8.17556	7.94328	7.02807	7.23409	8.14293	7.48456	7.63829	7.39413	7.27591	7.44756	7.44096	7.09662	7.89981	7.16882	7.42076	7.50568	7.99742	7.35891	7.42677	7.20302	7.59535	7.36229	7.4905	7.15803	7.25972	6.90942	7.39765
201646_at	SCARB2	10.115	10.1938	10.0085	10.2655	9.42207	9.62906	10.205	10.5557	9.66258	10.2923	9.70896	10.4861	9.94129	10.4098	10.4837	8.84281	10.0103	9.34884	9.77605	10.0457	10.007	9.75467	9.74673	10.2045	9.11523	10.0852	8.96835	10.2083	10.0838	9.87641	9.67026	10.0112	9.94451	10.0832	10.3075	10.3001	10.1143	9.84078	10.2361	10.3993	10.0917	10.588	10.2024	9.66218	10.0575	10.4375	9.80869	10.3298
219815_at	GAL3ST4	8.2383	7.48967	7.75975	8.1904	7.6639	8.12934	8.52182	7.24394	8.5594	8.25643	8.39211	8.25619	7.78569	8.5158	8.83125	7.79346	7.22832	8.11883	9.45224	9.03546	9.12659	9.201	9.28967	9.12037	9.1961	9.03499	9.19719	9.14266	9.31499	9.48262	8.94462	8.99293	8.6268	8.53507	8.64399	8.35171	8.61743	8.8164	8.70069	8.27357	9.00716	8.17008	9.29888	9.15576	9.62475	8.52051	8.96837	8.99329
206482_at	PTK6	7.72499	8.07168	8.69523	7.77832	8.17502	8.36858	7.71158	8.40487	7.63892	7.29636	7.7355	8.48287	8.07952	8.89352	7.9282	7.84458	8.59788	8.4375	8.43523	8.78548	8.22518	8.49549	8.63624	8.58468	8.18305	8.27202	8.5242	8.67698	8.31261	8.84185	8.39666	8.69336	7.97304	9.14452	8.0036	8.552	7.96197	8.22942	8.15937	8.44077	8.22216	6.66404	8.10975	8.04973	8.59657	8.39503	8.22174	8.50067
205739_x_at	ZNF107	5.58723	4.93195	4.69382	5.18854	4.02144	7.26615	5.80008	4.65837	5.55547	5.96365	5.49254	6.22339	4.87377	5.90077	5.38386	5.58636	5.67695	5.10712	5.83772	6.00424	5.81713	5.70487	6.08254	6.43243	5.17213	6.04995	4.20955	5.96632	5.46137	5.74392	5.75358	5.67075	5.53927	5.72291	5.68666	5.49081	4.88445	6.39373	5.32102	5.51132	5.5508	4.5467	6.0816	5.66121	5.71325	6.06354	5.77748	5.9004
221833_at	NA	7.45547	7.12086	6.98164	7.32971	7.30948	7.65623	7.43308	7.13483	7.27435	6.92948	7.01917	7.45874	7.49914	7.03562	7.05232	6.71826	7.45142	7.29238	7.32843	7.29113	7.36162	7.72778	7.65946	6.99502	7.54029	6.70679	7.06513	7.19138	7.29827	7.24063	7.45811	7.20489	7.56684	7.75032	7.14276	6.96137	8.23782	7.51157	7.2933	6.61622	7.27426	7.10801	7.75734	7.98352	7.11711	7.63147	7.38531	7.26947
203991_s_at	KDM6A	4.33298	4.20866	2.45698	2.73768	3.30263	4.59675	3.75036	3.10262	3.21069	4.86152	3.85071	3.48186	2.92444	3.73774	3.55107	4.52317	4.3247	3.8271	3.80011	4.04207	4.06427	3.05168	4.27868	3.73676	3.85293	4.08293	4.19826	3.65506	3.29718	4.074	3.90734	3.78717	5.06231	4.03366	3.53934	2.63033	3.28317	4.03598	4.1179	3.40155	3.28961	2.53518	3.65781	3.81703	4.5891	4.12125	3.98074	3.08197
204634_at	NEK4	4.38509	5.42052	4.93015	5.29467	4.82349	5.05113	5.33008	5.82528	5.14845	5.22	4.16939	5.31443	5.50424	5.7113	5.59776	5.66226	5.39042	5.72022	5.00244	5.41757	5.81205	4.42828	5.57751	5.33883	5.47274	5.36845	4.58441	5.06162	4.88813	5.43083	5.21709	4.61175	5.71423	5.17436	5.00701	5.22	5.02721	4.79661	5.77215	5.60398	5.90916	5.67209	4.611	4.52451	5.21426	5.36197	4.99555	5.39422
204853_at	ORC2	7.22922	7.91662	7.85642	7.63295	7.6417	7.04073	7.97409	7.64378	7.58664	7.42446	7.01049	7.66922	7.63186	6.75452	7.58431	7.74917	7.32129	7.66261	7.55608	7.86923	7.46383	7.49683	7.64279	7.76466	6.79884	7.48546	6.97752	6.96062	7.59746	7.7126	7.79545	7.55659	7.04048	7.7195	7.15398	7.15708	7.55985	7.55062	7.65972	8.0715	7.23398	7.74667	7.58207	7.89071	7.04791	6.90733	7.42077	7.20812
213635_s_at	SAFB	8.71788	9.18137	9.15872	8.97591	8.94728	9.01669	9.11236	9.1634	8.97481	9.13657	8.96596	9.09667	9.26859	8.82867	8.71684	9.42668	8.74735	9.17629	9.01684	8.89788	9.19918	9.11667	9.21321	9.17405	9.28738	8.93955	9.23067	8.85195	9.10111	9.04553	8.98578	9.24593	9.19463	8.29077	8.70695	9.16259	8.5238	9.06126	9.07942	8.73636	9.05219	8.81917	8.76116	9.15155	9.29471	8.96196	8.93493	9.01575
213649_at	SRSF7	6.24075	7.55842	7.62494	8.15742	7.92261	7.22155	7.92959	7.46312	8.4459	8.10093	7.46834	8.054	8.59654	7.19924	8.15187	8.96807	7.63875	7.26192	7.77063	7.81477	7.5119	8.03473	7.19361	7.91609	8.21969	6.91837	7.43454	7.41726	7.61102	7.97652	7.74172	7.82781	8.12804	8.3797	8.01238	7.35706	8.19736	7.2535	8.1503	7.19589	7.55354	7.65914	7.27245	9.06864	8.33837	7.30769	7.92544	8.2306
212926_at	SMC5	6.78952	7.40591	6.93862	7.15971	7.32943	6.9199	6.75473	6.82964	7.52029	7.28801	6.6642	7.06209	7.05146	7.01156	7.56708	7.09026	6.93771	6.73615	6.62118	6.90196	6.89266	7.31766	6.66586	8.17342	6.52189	6.77171	6.44101	6.94724	7.12429	7.03055	6.93393	7.03227	6.87515	7.39061	6.74221	7.2769	7.42717	7.40381	6.92662	7.25	7.05002	7.31116	7.21662	7.07183	6.98084	7.22529	6.79317	6.99243
205961_s_at	PSIP1	6.66673	6.51801	6.22963	6.55976	5.94648	6.44042	7.24331	7.33335	6.707	7.0943	5.7127	6.58766	7.11239	7.21154	7.33519	7.15924	6.59267	6.27285	7.03974	7.09949	7.00131	7.19208	7.16838	7.33355	7.27212	7.17352	7.34847	7.08854	7.25739	7.24656	7.17276	6.46456	7.50035	8.11316	7.05813	6.64943	7.05126	7.5305	7.46865	7.43245	7.24922	7.70873	7.59899	7.39328	7.01862	7.26653	7.22829	7.46846
220586_at	CHD9	2.21882	2.13503	2.55873	2.30853	2.78146	2.46397	2.23133	1.87808	2.1392	1.96202	2.18908	2.37547	2.10631	2.15787	2.1338	2.35353	2.16177	2.04038	1.94673	2.11005	2.20902	2.68777	2.67744	2.21966	2.92968	2.36122	2.54155	2.16059	2.06803	2.26945	2.34514	2.46783	2.14558	2.6871	2.75155	2.12074	2.83551	2.18133	2.2222	2.13805	2.24089	2.07824	2.04849	2.01916	2.24837	2.03516	2.16165	2.19185
203457_at	STX7	8.48655	8.47625	8.15885	8.67977	8.67949	8.41747	8.93027	8.34924	8.28496	8.71692	8.31719	8.1504	8.67991	8.18828	8.75379	8.5817	7.92341	8.4264	8.58167	8.92778	8.64183	8.4711	8.87012	8.85572	8.72653	8.38863	8.50829	8.49622	8.77488	8.67317	9.14778	8.75793	8.58403	9.25101	8.5041	8.67496	9.01802	8.86394	8.86376	8.8281	8.67495	8.9607	8.75847	8.92748	8.91605	8.58262	8.52423	8.26682
205296_at	RBL1	6.32184	6.6996	5.89991	6.48647	5.28013	5.97851	6.82033	5.97513	6.45479	8.20776	6.17805	6.91359	6.22179	6.28484	5.97594	6.07049	6.7139	6.75835	6.41868	6.42296	6.02364	6.17985	6.46344	6.34891	5.17769	6.60903	4.56694	5.64864	5.56712	6.74084	6.00208	5.96182	6.04198	6.94995	6.31023	6.47325	5.80422	6.59356	6.37661	5.68187	6.16157	5.10947	6.06391	5.43431	5.91425	5.4917	5.85508	6.23905
202527_s_at	SMAD4	5.9389	6.67494	6.18892	6.47242	5.88746	7.2128	6.91138	6.70812	6.2118	7.0891	6.42439	6.6521	6.52719	6.38284	6.81735	6.4538	6.36493	6.6678	6.76497	6.39582	6.42694	6.84616	6.98568	6.47061	7.12262	6.57239	6.90124	6.53456	7.1586	6.80931	6.73105	6.61488	7.03115	6.61322	6.65239	6.34222	6.04471	7.06546	6.98113	7.02345	6.98139	6.98367	6.64623	6.34958	6.60072	6.73402	6.96868	6.82132
210089_s_at	LAMA4	6.89157	8.0736	7.31949	8.23085	7.20106	8.35034	7.64634	7.65908	7.44062	7.25598	7.34774	6.87959	7.46911	6.79906	8.25048	7.57881	6.98759	7.02095	7.84643	8.07661	7.75185	7.54352	7.58716	8.01649	7.28479	7.64609	7.49034	7.80926	7.464	6.96839	8.24135	7.02848	7.40344	6.46403	8.10671	7.83859	7.83613	7.83525	7.95197	7.77776	8.06865	8.39047	8.59458	7.58483	7.01362	7.99856	7.42287	7.40311
216060_s_at	DAAM1	9.01731	8.73025	9.25363	9.13231	8.74835	9.34464	9.53976	8.51064	8.96974	9.20727	8.97206	9.2338	9.47483	8.93499	9.08722	8.56417	8.72128	9.29095	9.38391	9.681	10.0561	9.54215	9.89069	9.05425	8.75689	9.5662	8.53251	9.35068	9.54015	9.7642	8.96025	9.43433	9.65319	10.1826	8.93347	9.42395	9.73964	9.51707	9.12616	9.00127	9.29773	8.28547	9.24212	9.39769	9.31816	9.10557	9.58663	9.11795
215375_x_at	LRRFIP1	3.9528	3.53448	3.97774	4.10168	3.64317	3.5439	3.87465	3.4844	3.96135	3.99699	3.98345	3.63832	4.35503	4.15926	4.46601	3.6068	3.273	3.67045	4.03499	3.71934	4.18218	3.51985	4.28245	3.66711	3.79506	3.82734	3.72195	3.71257	4.59212	3.98168	3.66841	3.08681	3.95485	4.31826	3.81026	3.74689	4.47138	3.66078	3.88301	3.13062	3.8782	3.90845	3.83393	3.6501	4.39324	3.63626	4.24799	3.23216
204409_s_at	EIF1AY	10.853	2.86789	10.7083	10.2019	10.8596	10.606	10.3535	10.6542	10.7889	10.4952	2.83129	10.9074	10.2867	11.1869	10.084	2.55027	10.7616	10.3907	10.2708	10.6269	10.1409	10.0924	10.6702	10.6379	10.0186	10.3086	9.77919	10.6461	10.0386	10.7385	5.97238	10.3603	2.94698	10.5154	10.6868	10.4732	10.4693	10.4565	10.5502	10.3528	10.654	9.67642	10.1591	10.3298	2.76616	10.7784	10.6081	10.9104
213304_at	FAM179B	6.11628	5.66597	5.61807	6.39653	6.32324	6.60841	6.179	5.82019	5.47614	6.08143	5.99031	6.29855	5.64155	6.06319	6.53947	5.5806	6.81206	5.83079	6.44283	5.468	6.67376	5.61807	6.94065	6.51648	6.61086	6.13966	6.09464	6.14201	5.87341	6.16488	6.20639	6.80907	6.46544	5.89624	6.28703	6.11729	6.06148	6.8403	6.34663	6.18278	6.19481	6.10137	6.16877	5.62984	5.89984	6.31629	6.29453	6.14169
203860_at	PCCA	6.90647	7.79804	7.66164	7.41656	8.34226	7.37509	7.35842	7.16193	7.71389	7.26564	7.28379	7.37939	7.48079	7.55842	7.7401	7.02178	7.62453	7.6245	7.77849	7.66102	7.76145	7.4454	7.35571	8.04367	7.13972	7.84341	7.37598	7.35338	7.26225	7.65173	7.6968	8.08529	7.64226	8.27699	7.62542	7.68825	7.73388	7.40663	7.1916	7.98571	7.45042	8.11074	7.61025	7.23038	8.10119	7.63141	7.06761	7.51147
201151_s_at	MBNL1	9.56804	9.78978	8.98407	9.45401	8.02879	8.89851	9.55479	9.46489	9.47315	9.71309	9.2773	9.05513	9.58881	8.65271	9.56927	9.07232	8.82847	9.26767	9.18312	9.36497	9.93562	9.26132	9.09096	9.42023	8.99445	9.65315	8.16047	9.52225	9.23656	9.5466	9.66552	9.20444	9.3193	10.0699	9.14676	9.55877	9.7889	9.47221	9.37657	9.83345	9.64331	9.63637	9.73412	9.70713	9.39933	9.25816	9.16682	9.37656
203242_s_at	PDLIM5	7.20299	6.80369	7.53186	7.35678	7.07848	7.19427	7.33504	7.28925	7.90713	7.37901	7.11957	6.60954	7.48272	6.89053	6.94675	7.24587	6.94128	7.46026	6.26	6.89232	7.27075	6.83336	7.21814	7.07088	7.40043	7.40628	5.94239	6.59135	6.98184	7.0058	7.20084	6.86652	7.0433	7.66701	6.83228	7.37743	7.47328	7.10117	6.88252	7.97264	7.07845	7.15126	6.6781	7.24053	6.2308	6.76616	7.15005	7.19576
209412_at	NA	7.90406	7.91311	8.16085	7.74531	7.48452	7.72548	7.83954	7.75184	7.67096	7.81744	7.74207	8.3868	7.84024	8.43527	7.57862	7.24227	8.2089	8.11471	7.57517	8.03969	8.42799	7.91927	8.48375	7.98222	5.98429	7.92699	7.4325	8.12354	7.61571	7.79128	7.93627	7.98045	7.9198	8.3771	7.7302	8.25753	7.67292	8.06191	8.1664	8.32242	8.05972	7.86989	7.84369	7.51517	7.76837	7.91929	8.18003	8.00001
213885_at	TRIM3	6.70611	6.76933	6.62571	6.72274	7.34659	6.70269	6.42511	6.40375	6.70125	6.46468	6.24698	6.24725	6.63948	6.38425	6.76494	6.87152	6.51981	6.58832	6.42666	6.61781	6.78505	6.79358	6.52577	6.76388	7.44374	6.17674	7.49912	6.65762	6.83294	6.91531	6.46006	6.59321	6.68942	6.4715	6.61047	6.84054	6.47391	6.60753	6.41284	6.44282	6.46597	6.6155	7.03593	6.97322	6.60046	6.37648	7.212	6.44321
218312_s_at	ZSCAN18	5.8659	6.25448	5.82993	6.07893	4.86458	5.65311	5.34267	5.87312	6.17452	6.30019	5.2244	6.37226	6.16811	6.70288	6.94438	5.49487	6.85217	5.15752	7.19234	6.9222	6.83889	7.8726	6.72943	7.53341	6.97128	7.56339	7.70945	6.95715	7.69413	7.03662	7.2878	7.14623	7.32222	7.333	6.72498	6.7355	6.39801	6.50773	6.65208	7.27894	6.66797	7.60712	7.52655	7.19483	6.68095	7.071	7.36509	7.66972
214016_s_at	SFPQ	10.8345	10.9687	10.8722	11.0151	10.5747	10.8456	10.8649	10.3547	11.7743	11.2911	11.1111	11.3068	11.6067	10.5315	11.5237	11.3836	10.7777	10.6302	11.1358	10.8058	11.1631	11.333	11.0465	10.6965	11.3203	10.7622	11.1605	10.7917	11.4156	11.4049	10.5895	11.0798	11.4719	11.9306	11.3332	10.92	11.8151	11.0533	10.9688	10.4376	11.2643	11.3886	11.3015	11.9783	11.5859	11.0249	12.0665	11.4322
217886_at	EPS15	8.07104	8.98827	8.50905	8.02259	8.34805	9.17267	8.66085	8.66118	8.42066	8.87429	7.74046	8.83379	8.38082	9.2265	9.23234	8.65557	8.95252	8.65462	8.88005	9.12303	7.98553	9.06432	9.4346	8.66882	9.44273	8.80804	9.02683	9.0858	9.3204	9.18683	9.03381	9.21892	9.5754	9.33501	9.03356	8.88067	8.13195	9.29478	9.13619	8.20488	9.49464	9.58203	9.42258	9.34427	8.79648	9.39227	9.30775	9.21043
202191_s_at	GAS7	10.845	10.0319	10.7045	9.92636	10.3865	10.3241	10.5845	10.2448	10.3717	9.82691	10.4471	10.4731	10.2719	10.8088	10.7501	9.61072	10.5512	10.5833	10.9352	11.0928	10.6492	10.9642	11.069	11.0125	10.9136	11.1867	10.1933	10.9373	10.8808	11.1075	10.8415	11.1924	11.0422	11.0082	10.7657	11.1271	10.7455	10.9812	10.8316	10.591	11.1243	10.113	11.1539	10.7972	10.972	10.8172	10.4637	11.0038
205198_s_at	ATP7A	6.57553	5.85823	6.88039	6.24395	6.28708	7.72276	6.27824	6.30157	6.12412	6.20291	6.34951	7.50099	6.72598	7.06469	6.70807	5.44326	7.15754	6.38363	7.42333	7.13604	7.29035	7.10609	7.88501	6.9362	6.90204	7.4695	6.55438	7.04978	7.45043	7.45642	6.76129	7.18172	7.4446	7.78405	7.31491	7.18062	7.34007	7.03514	6.88519	6.82692	7.28294	6.45855	7.49999	6.99135	6.76806	7.29113	7.77079	6.86446
205087_at	RWDD3	6.69021	7.27769	7.0448	7.20567	8.1616	7.3344	7.45916	7.66932	7.13804	7.54019	6.71575	7.57285	7.52726	7.66823	7.22558	7.25619	7.4531	6.82042	7.28092	7.31348	7.71994	7.16617	7.57397	7.57176	7.711	6.93336	7.46569	7.32839	7.62973	7.63846	7.41027	7.3927	7.28701	7.41921	7.38525	7.17543	7.48244	7.67695	7.55907	7.38086	7.05421	7.17651	7.34338	7.61637	7.51942	7.68782	7.52979	7.76252
212884_x_at	APOE	9.23462	8.93702	9.49699	9.14677	9.36952	9.15734	8.59641	10.5838	8.75833	9.99079	9.08429	10.6469	9.45437	10.7611	9.70877	9.34053	10.5417	8.92812	10.116	10.2277	9.66072	9.62778	9.96083	10.217	10.4013	10.0327	10.7499	10.4052	9.97076	10.0338	10.1271	10.1799	9.93718	9.20661	10.5012	9.78146	9.69449	10.1978	9.7397	9.84544	10.4435	9.15198	10.0301	10.28	10.2659	10.6712	10.28	10.5686
214295_at	KIAA0485	2.99589	4.37515	4.05023	5.28647	4.09695	3.59364	4.32064	3.44682	4.15186	4.01633	3.87496	4.51139	5.06122	4.82365	5.82017	3.62556	4.73745	3.33738	3.8681	3.23809	4.71966	5.2403	4.44301	3.83382	3.47405	3.9183	3.9538	3.8874	4.36658	4.85767	4.3199	3.94798	4.4779	5.98884	5.22953	5.78723	5.46152	4.45148	3.72695	3.98982	5.53744	5.86487	4.76479	6.29041	3.89179	5.49074	5.8983	4.90169
219166_at	DNAAF2	7.26551	7.09815	6.04289	6.6945	6.7198	5.9567	6.69793	6.131	6.90827	7.32532	7.08982	7.01231	6.7089	7.22228	6.00207	6.74677	6.79028	6.74355	6.75478	6.06527	6.45455	6.49778	7.13451	7.43846	6.81745	5.96011	7.16899	6.0267	5.8275	6.61056	5.98904	6.40761	6.55919	6.69779	6.69175	5.87601	6.50279	6.1761	7.21446	6.93185	5.94186	6.41707	5.87778	6.42573	6.46842	5.85745	6.20613	6.0659
214871_x_at	LOC100287590	6.86311	6.41066	6.04069	6.37978	6.87038	6.51251	6.77889	6.32267	6.30064	6.17007	6.53627	6.39528	6.32111	6.41307	6.54334	6.37699	6.08013	6.25808	6.5919	6.30651	6.135	6.56839	6.51695	6.32511	6.54303	6.90958	6.75102	6.63418	6.48995	6.44427	6.5164	6.46808	6.81695	6.17999	6.75319	6.6673	6.34108	6.84553	6.79877	6.02514	6.37915	6.1314	6.31462	6.49696	6.05238	6.64272	6.71674	5.45789
218228_s_at	TNKS2	6.70798	6.59843	6.32414	6.23884	6.69069	6.43924	6.77112	6.30118	6.56401	6.54698	7.12675	6.45118	6.87326	6.40894	6.38772	6.82816	6.90241	6.78311	6.41675	6.4424	6.55403	6.76325	6.97648	6.64692	6.17726	6.74647	6.12099	6.70313	6.53007	6.86273	6.42305	6.71556	6.52505	6.70077	6.34068	6.41355	6.40272	6.49058	6.71953	6.06699	6.87663	6.39409	6.4648	6.59039	6.85047	6.50843	6.50956	6.42149
204859_s_at	APAF1	6.26174	6.90523	6.11608	5.93668	6.03569	7.10139	7.07952	7.3941	6.26197	7.32961	6.47244	6.5081	6.90385	7.16191	7.62462	7.22406	6.8683	7.0451	6.7276	6.21932	6.6707	7.11397	7.35145	6.24973	6.28977	6.43671	6.25126	7.40807	6.83348	7.07156	6.98272	6.7706	6.9102	6.9201	7.2331	6.81968	6.51913	6.88885	6.74698	6.54675	6.98819	7.10768	6.76762	6.60657	7.18385	6.90818	6.98158	7.45793
209084_s_at	NA	6.46191	5.78548	5.37502	5.64263	6.03213	5.97911	5.67464	5.55573	5.42651	5.63535	5.28004	5.37576	5.61677	5.74584	5.95015	5.09415	5.65085	5.58818	6.04462	5.66971	6.34205	5.75784	6.21671	5.64861	5.38675	5.48268	5.11168	5.43745	5.2222	5.76713	5.68728	5.71089	5.91916	6.64827	5.14461	5.54832	5.21303	5.92986	5.73214	6.4648	5.97847	5.63692	5.25509	5.7502	5.76927	5.42402	5.17122	5.57517
215054_at	NA	5.38571	5.00204	5.06387	5.11561	4.66654	5.3792	5.79834	5.41372	4.80939	5.65492	5.29389	5.31521	5.24885	5.60903	5.47107	5.44729	5.5957	5.35222	5.02057	5.53966	5.16206	5.70682	5.38018	5.14838	6.56014	5.40447	6.27961	5.12716	4.98663	5.26875	5.14163	5.1886	5.45495	5.20621	5.29604	5.03419	4.98828	4.9652	5.02644	5.2581	4.97804	5.89406	4.76038	5.19069	5.56905	5.94814	4.96806	5.03492
201889_at	FAM3C	9.60995	9.27556	9.35828	9.41098	9.35822	9.52722	9.55611	10.1873	9.35336	9.44026	9.99551	10.6993	9.35481	11.2654	9.71727	9.04175	10.7924	9.57397	9.49612	9.7095	9.63328	9.59573	10.1128	10.3019	9.50092	9.72441	10.0111	10.5481	9.93562	10.535	9.45409	9.50577	9.98898	9.14614	10.0129	9.38383	9.53855	9.6772	9.43291	9.54834	10.5435	9.25758	9.83245	9.63741	10.2858	10.4957	10.0878	11.0568
203763_at	DYNC2LI1	6.80563	7.12132	6.4208	6.48555	7.20077	7.2712	7.13534	7.00032	7.17946	6.91279	6.19525	6.80656	7.15651	7.45882	7.19647	7.02311	7.38281	7.15408	7.01378	6.52721	6.67113	7.11707	7.23327	7.17681	7.09856	6.68978	7.73918	6.57813	6.962	7.48763	7.15584	7.17519	7.31126	7.85902	6.87959	7.47231	6.33756	7.11589	6.74749	7.183	7.30587	6.83668	6.87725	7.24348	7.31491	7.01124	7.10826	7.46583
214382_at	UNC93A	9.50094	6.6118	8.57093	7.76239	8.30376	9.64362	7.73333	8.08252	8.1756	8.27713	7.27885	9.12664	7.95184	9.76395	8.07414	8.85494	9.54169	8.66565	9.33093	9.13537	8.71984	8.65538	8.84752	9.25453	9.078	8.49487	9.18315	9.1001	9.21635	9.13589	8.64725	9.05501	8.17597	8.73247	8.99492	9.57896	7.92931	8.35571	8.18023	8.09138	8.89811	4.87229	8.23173	8.30332	9.2733	8.69474	9.07824	8.9035
213164_at	SLC5A3	8.16057	7.70036	7.93089	7.79076	5.92863	8.38551	9.08934	7.68803	8.45139	8.06362	7.19234	7.4938	9.25455	7.82976	8.73968	7.97006	7.41831	7.31499	7.95101	7.92156	7.5859	7.17032	7.87131	7.8617	6.47413	7.44185	6.31144	7.75286	7.64376	7.57192	8.44632	7.07655	7.62304	8.06839	8.48886	7.78295	7.60179	7.96275	7.82602	7.86263	7.85416	8.26588	7.8177	6.54155	7.35124	7.69018	7.20118	8.49402
218674_at	TRAPPC13	5.24315	4.19978	3.5121	3.79926	4.09332	4.41818	3.5164	3.78473	4.44688	4.5359	2.95456	3.87224	3.48346	4.2761	3.55409	3.84114	4.11215	3.11483	3.89667	3.46535	3.70866	3.20587	4.02376	2.64818	3.85242	3.65416	2.97763	2.86166	3.45695	3.77384	2.94457	3.84431	3.65214	3.70494	3.97736	3.67957	3.29291	3.87115	3.97358	3.53354	3.97455	3.83258	3.98419	3.99262	3.76009	3.06532	3.65645	3.47157
205283_at	FKTN	5.88271	4.33631	5.27179	4.53177	4.39024	6.21082	4.84811	5.23045	5.08993	5.69349	5.55536	5.34939	5.27266	5.07359	5.81438	5.38436	5.71873	5.68695	5.48529	5.07006	5.56341	4.71367	6.01965	5.64861	5.7881	4.95836	5.04755	5.35746	5.51962	5.76119	6.32881	6.05625	5.94277	6.0806	5.38941	5.45047	4.81089	5.13172	5.22953	4.87401	5.92067	5.83326	5.30654	5.41273	4.87461	5.22545	5.81848	5.0892
206170_at	ADRB2	7.64166	6.94596	7.81779	7.50831	6.92795	6.04959	7.61783	6.8253	7.69815	6.99955	7.39762	6.48287	7.37107	6.64216	7.39421	7.27492	5.8552	7.87368	6.3708	8.23587	8.01529	7.972	9.67332	7.66964	7.48423	7.72469	7.23663	7.1499	7.75132	7.30835	7.45098	7.66461	7.39757	7.49492	6.42419	6.90008	7.97032	7.91559	7.42264	6.49782	6.89515	6.63521	7.58594	7.24183	7.369	6.34629	7.30343	7.07943
215694_at	SPATA5L1	2.77445	2.29576	2.36883	2.15344	3.23412	2.50079	1.81943	2.06799	2.23535	2.23644	2.31599	2.07971	2.5101	2.16852	2.29486	2.14464	2.06723	2.03037	2.22833	1.8432	3.25517	2.44933	2.53	1.92414	2.18418	1.8281	2.28881	1.97238	2.26826	2.86735	2.16743	1.94433	2.08005	2.90422	1.96236	2.25225	3.22703	2.19593	2.06178	1.94553	1.98291	2.08371	2.17299	3.71491	2.22475	1.95111	2.01268	1.96357
220992_s_at	TRMT1L	6.28558	6.67423	5.88906	5.87562	6.9634	6.65305	6.44653	7.3107	5.21808	7.50438	5.4304	6.63177	6.84075	7.22177	7.00535	6.45129	6.65749	6.28654	7.2202	6.7583	6.7735	6.695	7.0141	6.68043	6.93189	6.87789	6.01475	6.75039	6.92437	6.87405	6.91856	7.57636	7.43183	6.95147	6.3961	6.19786	6.30462	6.64551	7.27336	6.67994	6.96297	7.67582	6.813	6.71727	6.25832	7.20852	6.72867	6.83997
220520_s_at	NUP62CL	4.70391	4.58388	4.52959	4.60297	4.40774	4.78501	4.46663	4.1654	4.74941	5.25053	4.66127	4.15982	4.48202	3.8253	3.79374	3.90541	4.29026	4.58783	4.06595	3.55531	4.33227	4.03299	4.09149	4.35034	2.31064	3.74976	2.92085	3.49611	3.41534	4.4227	3.62325	3.87969	3.70928	5.34047	3.73922	4.49921	4.01999	3.15184	3.86127	4.50471	3.33061	3.61548	2.92005	3.83937	3.92293	3.06442	2.95611	3.58277
218111_s_at	CMAS	9.95607	10.1556	10.2459	9.83312	9.92144	9.91155	9.95175	9.90177	9.97773	9.5484	10.4669	9.8245	10.0758	9.78029	9.56871	9.96795	9.89113	9.92568	10.1395	10.0089	9.81713	9.43042	9.81348	9.99789	9.04185	9.87065	9.12422	9.85684	9.40195	9.85168	9.56435	9.87851	9.58288	10.1035	9.77262	9.94646	9.48412	9.69453	9.8136	9.97272	9.57453	9.26484	9.39571	9.47395	10.0554	9.82501	9.22955	9.52528
54037_at	HPS4	8.20696	8.05109	8.09283	7.81923	7.96748	7.67211	7.72822	8.22021	7.75297	7.59608	7.85413	7.78679	8.22436	7.48493	7.82487	7.92343	7.68646	7.82962	7.93534	8.02055	7.89432	7.96964	7.94063	7.53249	7.98011	7.87655	7.66608	7.58525	7.88021	8.25384	7.96477	8.01998	7.80896	8.55166	7.91305	7.71263	7.68705	8.09172	8.03917	8.11994	7.71871	7.77726	8.08397	8.13551	8.356	7.61589	7.76923	7.63573
222136_x_at	NA	4.45278	4.31683	4.50333	4.62484	4.15544	4.73795	4.71187	4.33325	4.72457	4.80074	4.57049	5.88472	4.41446	8.04611	5.30635	4.72652	7.17986	4.2154	4.71316	5.9646	4.59481	4.6539	4.91957	5.15169	4.54993	5.06483	4.83024	4.96022	4.92635	5.97537	4.65142	4.67885	4.97715	5.14938	5.42644	4.84573	5.22814	4.77191	4.64968	5.71498	4.72761	5.1035	4.85064	5.10843	5.10397	4.58428	5.27736	7.24907
218430_s_at	RFX7	6.92705	7.0271	6.90479	7.3904	6.02767	5.88773	6.88963	6.80649	7.15938	7.13944	7.05993	6.94606	7.63025	6.79626	7.11004	6.85838	6.59355	6.87742	7.58568	7.2501	7.30901	7.16245	7.16321	6.93888	6.43739	7.15555	6.48006	7.21877	7.36082	7.39259	7.64389	6.87867	7.22056	7.88797	7.0351	6.86995	6.68353	7.15659	7.27395	6.79206	7.07096	7.22594	7.16105	7.37843	7.05172	6.88297	7.5012	6.93835
218808_at	DALRD3	6.3991	6.48733	6.86454	6.49561	6.671	6.64008	6.46718	6.75267	6.48782	6.33537	6.54099	6.4087	6.7572	6.55581	6.84113	6.98692	6.41282	6.24506	6.56911	6.66607	6.34426	6.92238	6.00866	6.52537	7.10577	6.55099	6.47058	6.77091	6.85064	6.61571	6.67919	6.30222	6.76348	6.69065	6.58184	6.75065	6.33372	6.65258	6.31181	6.55025	6.87102	6.94729	6.5643	6.81516	6.70355	6.72085	6.88977	6.75096
204376_at	VPRBP	6.45353	6.97764	7.38143	6.62875	6.33015	5.97096	6.48045	6.68006	6.80696	6.265	6.98434	6.73841	6.55722	6.3493	6.65736	6.32739	6.77872	6.4932	6.79741	6.82115	7.01026	6.88312	6.5803	6.85521	5.94301	6.93619	7.06336	6.77245	6.67716	6.95538	6.65134	7.10927	6.84408	6.70412	6.74109	7.02802	6.86877	6.93008	6.91166	6.8149	6.58778	6.89333	6.83109	7.12181	6.88842	6.83355	7.16986	6.64824
215754_at	SCARB2	3.05333	2.89564	2.3992	2.98717	2.81274	2.92401	2.68473	3.08066	2.7836	2.88135	2.87435	2.65196	3.11755	2.49845	2.87123	3.4433	2.3665	2.78989	2.74274	2.7162	4.10163	3.15817	2.92614	2.90054	2.76602	2.89176	2.84503	3.1027	2.89313	2.89582	2.72737	2.5675	3.28067	3.2037	2.3026	2.81706	2.73164	2.54072	3.33921	2.95888	2.58465	2.85697	3.13742	2.81936	3.15279	2.4956	2.84051	2.70066
217617_at	NA	3.48685	3.64514	3.37817	3.61487	4.41975	3.50887	4.61283	2.63105	4.01716	3.9926	3.45113	3.47461	3.52379	3.57238	3.61901	3.28214	3.61739	3.55156	4.88676	3.35196	3.19977	3.62438	3.455	4.2221	3.66938	4.36218	5.53712	3.49457	4.42579	4.44614	3.84692	3.03259	3.59169	5.79356	5.14948	3.22895	4.51086	3.75446	3.01564	4.07599	3.6079	4.49975	3.75405	3.68808	3.50999	3.26218	4.12952	4.44165
206497_at	COA1	6.05023	5.32615	5.63283	5.761	5.36797	5.58734	5.8134	6.09638	5.21808	6.15976	6.3243	5.80277	6.03627	6.07409	5.71919	5.46562	5.9363	5.43662	5.12108	6.3033	5.94127	5.00043	5.06623	5.88722	4.84658	4.53259	4.22703	5.54428	5.69689	6.35989	6.42102	5.27115	5.30595	5.46127	6.04212	5.64721	5.63879	6.16842	5.94129	6.1423	5.99808	5.36875	5.93867	6.43671	6.19766	5.8715	6.598	5.99852
219822_at	MTRF1	7.07395	7.87163	7.75629	7.49658	6.6785	7.76263	7.75623	7.90513	7.21223	7.7265	7.24742	7.1148	7.17836	7.76621	7.42186	8.08865	7.31103	6.97487	7.55605	7.50553	7.57151	7.60391	7.55821	7.47267	6.5783	7.24575	6.482	7.46808	7.35172	7.6142	7.48153	7.50031	7.27899	7.83343	7.30315	7.49019	7.47336	7.88711	8.07472	7.59516	7.21663	7.3481	6.42171	7.95871	7.01962	6.8647	7.51385	7.83816
217548_at	ARPIN	5.613	6.7126	5.95925	6.37549	6.45484	6.06178	6.17238	6.39011	6.46111	5.9019	6.21959	6.12148	5.65619	5.94467	5.84212	6.24303	5.7264	6.45271	5.92598	5.27267	6.68666	5.77844	6.88647	6.19873	6.26362	6.25497	5.05091	6.33229	5.62004	6.05556	5.61255	6.2161	5.48411	5.82222	5.74123	6.16828	6.06241	5.96118	6.89354	6.38114	5.96946	5.93368	6.15235	6.17768	6.1081	6.4747	6.07784	5.78187
216000_at	NA	6.23122	5.91768	5.7011	6.16982	5.61763	5.77216	6.25943	5.22875	6.10757	5.74068	5.8041	5.80749	6.42121	5.61349	7.26275	5.85046	6.01468	6.17855	7.7382	6.05475	6.37561	7.29712	6.81006	5.81411	5.71895	5.89123	5.79628	6.03392	6.66999	7.1918	6.39487	6.38178	6.59314	7.97539	6.35119	5.96385	7.82605	6.5854	6.05713	5.94	6.53085	6.35362	6.30505	6.21323	6.77163	5.97941	6.54301	6.49521
222046_at	SRRT	5.92077	5.43326	5.41574	5.25868	5.6288	5.43186	5.37937	5.23107	6.0478	5.36676	5.6958	5.8927	5.82335	6.00084	5.57973	6.37959	5.60794	5.79179	5.94225	6.36765	5.7233	5.77056	5.65019	4.99314	5.67625	5.27454	6.46512	5.27574	5.57384	5.47419	5.41401	5.49198	5.72836	5.79048	5.96764	5.71905	5.60617	5.27514	5.6771	5.4701	6.11669	5.79562	5.2318	6.36318	6.03746	5.74506	5.61982	5.47376
213111_at	PIKFYVE	7.04581	7.54929	6.98409	6.93546	4.89433	7.32318	6.98909	7.45553	6.90407	7.03855	7.22132	7.22935	7.04318	7.34608	7.44146	6.92775	7.13589	7.14473	6.87435	7.00015	7.17425	7.07403	7.51981	7.16838	6.17726	6.74319	6.2318	6.97918	7.29788	7.13462	7.01199	7.39474	7.4013	7.94779	7.1659	6.66872	6.98127	7.19935	7.20779	7.65236	7.50261	7.1827	6.79995	7.3552	7.25222	6.79967	7.17432	7.38104
222335_at	NA	5.35813	4.79003	5.65074	4.94933	4.4403	4.09479	4.81243	4.76831	4.90179	6.07506	5.06584	4.8249	4.9214	3.91957	3.67046	4.8252	4.69118	4.90722	4.59108	5.15217	5.38059	4.65503	5.04956	4.69783	2.59152	5.13062	3.74872	3.87368	4.75751	4.71621	4.76259	5.28382	4.21752	3.99401	4.65469	3.98497	4.04244	5.48975	4.50615	4.89066	4.83165	4.00735	5.52614	4.71901	5.02754	4.55396	3.89706	4.39334
212683_at	SLC25A44	8.47182	8.49988	8.22784	7.86631	8.60128	8.05563	8.34091	8.39752	8.32208	8.50927	8.36162	8.27783	8.66032	8.38317	8.16301	8.30653	8.36482	8.70067	7.99348	8.20414	8.15454	8.09318	8.42153	8.19343	8.02779	8.04801	8.09387	8.5155	7.99661	8.35818	8.08324	8.23522	8.28189	7.64185	7.88728	8.10495	7.54518	7.95956	8.28967	8.10764	8.25437	8.17546	7.75304	8.02503	8.15393	8.1348	8.26534	8.01406
209527_at	EXOSC2	6.54136	5.07648	5.638	5.48198	4.98989	5.72026	6.59508	5.68757	6.12412	6.69171	5.30096	5.83125	6.57203	5.25592	5.89881	5.96278	5.90654	6.53962	6.05533	6.13049	5.63444	5.59162	6.0812	5.77311	6.32168	5.69444	4.39997	6.0052	6.00958	5.05523	5.86114	6.26032	5.89624	6.19325	5.463	5.92102	5.73327	6.24844	5.66165	5.8722	5.92957	5.26829	6.79587	5.72957	6.2493	5.29639	6.19686	4.31605
206655_s_at	NA	7.00397	6.38545	7.25674	6.40974	7.06728	7.15864	6.24039	6.31264	6.01484	6.45542	7.10658	6.20707	6.38135	6.65216	6.51746	6.22721	6.24074	6.91723	6.96004	6.75376	5.59728	6.692	7.27469	6.56906	7.23208	6.55705	7.20557	6.05655	6.63963	6.68831	7.73289	6.38152	7.11666	5.94746	6.41342	6.50628	5.98358	6.7442	6.91006	5.92165	6.53965	5.52514	6.56728	7.58984	6.55801	6.67162	7.37061	6.17067
202289_s_at	TACC2	9.93176	9.91089	9.39331	9.43152	9.65181	9.90044	9.69763	9.34581	9.53298	9.40372	9.57309	9.8674	9.69142	9.42351	9.70859	9.56935	9.11736	9.79288	10.3648	9.81019	10.0914	10.1681	10.5049	10.0523	9.7422	10.3098	10.372	10.2733	10.5157	10.0842	9.88666	10.1112	10.2319	10.7714	9.86681	9.58595	9.91916	9.88539	9.93977	9.80614	10.3049	9.66506	10.1446	10.2682	10.3383	9.97135	10.4563	9.85507
211809_x_at	COL13A1	6.80365	7.21373	7.36718	6.55705	6.61291	6.9967	7.45493	7.0083	6.63542	6.52066	7.13858	6.54655	7.5372	6.39664	6.57826	6.89036	6.2238	7.01614	6.72132	6.85193	6.80081	6.91712	6.4067	6.73179	6.68297	6.23985	6.66443	6.56962	6.41683	6.29612	6.46057	6.4889	6.42748	5.98741	6.10915	6.92324	6.68659	7.23668	6.77544	6.66729	6.51377	6.35064	6.4655	6.93005	6.93306	6.83619	6.58664	6.57065
36612_at	FAM168A	6.61012	6.65082	5.87268	6.19587	5.69875	6.17413	6.36876	6.70596	6.29192	6.45408	6.26041	6.06727	5.91096	6.54775	6.8639	5.76237	6.57539	6.00843	6.05958	5.96444	6.30116	5.73509	6.19344	6.5277	5.49979	6.33811	5.78644	6.12204	6.60043	6.12842	6.14834	6.12205	6.58123	5.90216	6.52895	6.27718	6.36292	6.64565	6.20081	6.54261	7.07467	6.89442	6.65862	6.11164	5.84182	6.68472	6.39837	6.83713
214319_at	FRY	4.91547	6.05329	5.83371	5.66953	5.25029	6.51796	5.68208	5.91659	5.04525	4.60627	5.14959	5.66362	5.56835	6.02062	5.479	4.74149	5.21723	5.28789	5.25639	5.77467	6.31399	4.92475	5.70229	5.50485	6.14466	4.65496	4.98912	6.01866	5.79896	5.90682	5.09464	5.61214	4.86289	6.31419	5.25377	5.11077	6.0366	4.87161	5.15705	4.96798	5.51252	5.06535	5.03183	6.84397	5.27939	5.65624	5.64236	5.53776
222344_at	NA	6.31506	6.40279	5.12135	5.73177	5.74582	7.24686	6.3084	5.6926	5.26362	5.90919	6.43434	5.03043	5.66611	4.76135	5.58866	6.04611	4.92926	5.48897	4.80782	4.78342	5.84229	4.34073	5.46118	4.00443	4.32204	5.26631	5.67331	4.09468	4.72433	5.50896	5.59297	4.09376	4.07865	4.72533	5.1046	5.33629	5.13495	4.87725	5.38158	4.80346	5.1288	4.34036	5.8787	4.92331	4.06988	4.49302	5.10801	4.51846
214409_at	RFPL3S	2.20673	1.76397	2.52529	2.14402	3.17495	2.15087	2.06147	2.06293	2.08238	1.94101	2.05098	1.9966	2.86025	2.02011	3.06078	2.311	2.0302	2.59465	2.39305	2.24559	2.46836	1.99105	2.1972	2.25542	3.06148	2.17454	2.41153	1.99981	2.05058	2.12299	2.28803	2.29708	2.12924	1.83514	2.07001	1.81034	2.31795	1.92697	2.53789	1.81907	2.3588	2.14159	2.69202	2.24992	2.41205	2.07685	2.12184	2.04336
33148_at	ZFR	8.03516	7.44447	8.03767	7.73261	7.37974	7.5776	7.78087	8.206	8.23245	8.43106	8.25392	8.36629	8.2802	8.14775	7.75245	7.7345	7.75697	7.80049	7.81418	7.54766	7.82186	7.47521	7.54677	8.11935	7.20858	8.18085	7.81696	7.72015	8.08039	7.64741	8.0437	7.60408	7.89168	7.94884	8.03291	7.65355	7.82962	7.67442	7.97	8.10389	8.01712	8.39922	8.40376	7.12128	7.80818	7.89458	8.06556	7.84335
[truncated: 21,278 more rows]
[truncated: 46 more columns]
