# Supplementary material for: The genomic landscape of cutaneous SCC reveals drivers and a novel azathioprine associated mutational signature
Source: Nat Commun. 2018 Sep 10;9:3667. doi: 10.1038/s41467-018-06027-1 (PMC6131170; doi:10.1038/s41467-018-06027-1)
Supplement: Supplementary file 25 — Supplementary Data 23 [file 41467_2018_6027_MOESM25_ESM.xlsx]

## Sheet: Sheet1
Supplementary Data 23. Cross Study Comparison of Significantly Mutated Genes by Differentiation Status
	This Study		Pickering 2014*	Li 2015**
method	WES		WES	Targeted
Sample size	20 MD/PD	20 WD	39	29
Gene (MD/PD)	% alteration	% alteration	% alteration	% alteration
ZZEF	75	35	NS (11 NOS)	Nse
GMDS	20	5	NS (1 NOS)	Nse
NEDD4L	25	20	NS (3 NOS)	Nse
TMEM51	40	10	NS (3 NOS)	Nse
LRP1	40	15	NS (25 NOS)	Nse
PRB1	60	15	NS (12 NOS)	Nse
HECTD4	50	40	NS (22 NOS)	Nse
SOS2	35	15	NS (31 NOS)	Nse
ICAM1	55	10	NS (2 NOS)	Nse
VWF	55	35	NS (26 NOS)	Nse
ACVR2A	40	5	NS (1 NOS)	Nse
POLH	30	5	NS (1 NOS)	Nse
CNDP2	30	15	NS (1 NOS)	Nse
GRHL2	45	10	NS (2NOS)	Nse
RPLP1	20	5	NS	Nse
PRMT3	25	5	NS	Nse
Gene WD
SULF1	25	35	NS (11 NOS)	Nse
NRCAM	30	25	NS (10 NOS)	Nse
ZNF528	30	15	NS (6 NOS)	Nse
FAT1	75	60	43.6	Nse
SEMA5A	15	25	NS (12 NOS)	Nse
ATP1A1	25	25	NS (3 NOS)	Nse
NS= Not significant, Nse not sequenced
* Pickering et al 2014 Clin Cancer Res, 20(24) 6582-92. WES sequecning of 39 exomes. Significance dteremined by either/or Mutsig (q<0.1), Intogen FM (q<0.1), X2 FDR (p<0.1), Multinomial FDR (p<0.1). Number of non silent mutations observed is described in brackets ( x NOS)
** Li et al 2015 Clin Cancer Res; 21(6);1-10. Targeted sequencing using OncoPanelv2 Illumina sequencing (504 cancer associated genes). Significance not statistically determined.
