# Supplementary material for: The genomic landscape of cutaneous SCC reveals drivers and a novel azathioprine associated mutational signature
Source: Nat Commun. 2018 Sep 10;9:3667. doi: 10.1038/s41467-018-06027-1 (PMC6131170; doi:10.1038/s41467-018-06027-1)
Supplement: Supplementary file 26 — Supplementary Data 24 [file 41467_2018_6027_MOESM26_ESM.xlsx]

## Sheet: Sheet1
Supplementary Data 24. Kegg pathway analysis
	MD/PD tumours				WD Tumours
	Z_score_WD	p_value	q_value		Z_score_PD	p_value	q_value
hsa04722	5.02521	2.51e-07	1.04e-05	Neurotrophin signaling pathway - Homo sapiens (human)	1.57021	0.0581835	0.128385	Neurotrophin signaling pathway - Homo sapiens (human)
hsa04010	4.41092	5.15e-06	7.51e-05	MAPK signaling pathway - Homo sapiens (human)	2.8476	0.00220253	0.0111779	MAPK signaling pathway - Homo sapiens (human)
hsa04115	4.35999	6.5e-06	8.9e-05	p53 signaling pathway - Homo sapiens (human)	2.44284	0.00728619	0.0266578	p53 signaling pathway - Homo sapiens (human)
hsa04151	4.21923	1.23e-05	0.00014128	PI3K-Akt signaling pathway - Homo sapiens (human)	0.359692	0.359539	0.525082	PI3K-Akt signaling pathway - Homo sapiens (human)
hsa04330	3.6096	0.000153334	0.00115794	Notch signaling pathway - Homo sapiens (human)	1.7134	0.0433198	0.103458	Notch signaling pathway - Homo sapiens (human)
hsa04310	3.5518	0.000191302	0.00130923	Wnt signaling pathway - Homo sapiens (human)	-0.00893342	0.503564	0.663789	Wnt signaling pathway - Homo sapiens (human)
hsa04910	3.01989	0.00126435	0.00553785	Insulin signaling pathway - Homo sapiens (human)	1.81849	0.0344945	0.0875298	Insulin signaling pathway - Homo sapiens (human)
hsa04912	2.9886	0.0014013	0.00601735	GnRH signaling pathway - Homo sapiens (human)	3.36716	0.000379729	0.00367071	GnRH signaling pathway - Homo sapiens (human)
hsa04920	2.7505	0.0029752	0.0110047	Adipocytokine signaling pathway - Homo sapiens (human)	2.51075	0.00602367	0.0238886	Adipocytokine signaling pathway - Homo sapiens (human)
hsa04660	2.60644	0.0045745	0.0143116	T cell receptor signaling pathway - Homo sapiens (human)	0.874911	0.190811	0.32826	T cell receptor signaling pathway - Homo sapiens (human)
hsa04350	2.59541	0.00472397	0.0143688	TGF-beta signaling pathway - Homo sapiens (human)	1.08271	0.139469	0.257256	TGF-beta signaling pathway - Homo sapiens (human)
hsa04664	2.5353	0.00561762	0.0166251	Fc epsilon RI signaling pathway - Homo sapiens (human)	1.10487	0.134608	0.250691	Fc epsilon RI signaling pathway - Homo sapiens (human)
hsa04622	2.49928	0.00622225	0.0174702	RIG-I-like receptor signaling pathway - Homo sapiens (human)	0.070939	0.471723	0.634792	RIG-I-like receptor signaling pathway - Homo sapiens (human)
hsa04723	2.07085	0.0191863	0.0461736	Retrograde endocannabinoid signaling - Homo sapiens (human)	3.64863	0.000131822	0.00191141	Retrograde endocannabinoid signaling - Homo sapiens (human)
hsa04062	2.05073	0.0201464	0.0474416	Chemokine signaling pathway - Homo sapiens (human)	0.4836	0.314335	0.469191	Chemokine signaling pathway - Homo sapiens (human)
hsa04012	0.137243	0.445419	0.6253	ErbB signaling pathway - Homo sapiens (human)	1.16968	0.121065	0.231852	ErbB signaling pathway - Homo sapiens (human)
hsa05120	1.79016	0.0367142	0.0812162	Epithelial cell signaling in Helicobacter pylori infection - Homo sapiens (human)	0.0697783	0.472185	0.634792	Epithelial cell signaling in Helicobacter pylori infection - Homo sapiens (human)
hsa04064	0.672195	0.25073	0.409775	NF-kappa B signaling pathway - Homo sapiens (human)	-1.49196	0.932145	0.999974	NF-kappa B signaling pathway - Homo sapiens (human)
hsa04370	1.17951	0.119098	0.224849	VEGF signaling pathway - Homo sapiens (human)	1.10508	0.134562	0.250691	VEGF signaling pathway - Homo sapiens (human)
hsa04621	1.7334	0.041512	0.0909112	NOD-like receptor signaling pathway - Homo sapiens (human)	-2.0624	0.980415	0.999974	NOD-like receptor signaling pathway - Homo sapiens (human)
hsa04020	1.47292	0.0703862	0.14542	Calcium signaling pathway - Homo sapiens (human)	1.4781	0.069691	0.14436	Calcium signaling pathway - Homo sapiens (human)
hsa03320	1.18783	0.11745	0.223665	PPAR signaling pathway - Homo sapiens (human)	1.52481	0.063653	0.137463	PPAR signaling pathway - Homo sapiens (human)
hsa04340	-0.710426	0.76128	0.914169	Hedgehog signaling pathway - Homo sapiens (human)	1.49606	0.0673186	0.143849	Hedgehog signaling pathway - Homo sapiens (human)
hsa04150	-1.12895	0.87054	0.973308	mTOR signaling pathway - Homo sapiens (human)	-0.452187	0.674433	0.839938	mTOR signaling pathway - Homo sapiens (human)
hsa04630	1.01621	0.154765	0.271148	Jak-STAT signaling pathway - Homo sapiens (human)	1.4571	0.0725444	0.147265	Jak-STAT signaling pathway - Homo sapiens (human)
hsa04620	1.64021	0.0504807	0.108731	Toll-like receptor signaling pathway - Homo sapiens (human)	-0.989029	0.838676	0.958473	Toll-like receptor signaling pathway - Homo sapiens (human)
hsa04066	1.63157	0.0513849	0.108731	HIF-1 signaling pathway - Homo sapiens (human)	0.509536	0.305188	0.465814	HIF-1 signaling pathway - Homo sapiens (human)
hsa04070	0.0957782	0.461848	0.644234	Phosphatidylinositol signaling system - Homo sapiens (human)	1.143	0.126519	0.240031	Phosphatidylinositol signaling system - Homo sapiens (human)
hsa04662	0.916519	0.179697	0.312331	B cell receptor signaling pathway - Homo sapiens (human)	-2.6036	0.995387	0.999974	B cell receptor signaling pathway - Homo sapiens (human)
