# Supplementary material for: The genomic landscape of cutaneous SCC reveals drivers and a novel azathioprine associated mutational signature
Source: Nat Commun. 2018 Sep 10;9:3667. doi: 10.1038/s41467-018-06027-1 (PMC6131170; doi:10.1038/s41467-018-06027-1)
Supplement: Supplementary file 27 — Supplementary Data 25 [file 41467_2018_6027_MOESM27_ESM.xlsx]

## Sheet: high_low_all
Supplementary Data 25. OncodriveFM pathway mutation significance for all profiled KEGG pathways
	mod/poor differentiated group				well differentiated group
ID	ZSCORE	PVALUE	QVALUE	PathwayName	ZSCORE	PVALUE	QVALUE	PathwayName
hsa03410	0.625048	0.26597	0.425163	Base excision repair - Homo sapiens (human)	-0.849175	0.802108	0.935793	Base excision repair - Homo sapiens (human)
hsa00561	-3.47	0.99974	1	Glycerolipid metabolism - Homo sapiens (human)	2.96506	0.00151311	0.00853225	Glycerolipid metabolism - Homo sapiens (human)
hsa00770	1.09055	0.137736	0.251368	Pantothenate and CoA biosynthesis - Homo sapiens (human)	0.289075	0.386262	0.54833	Pantothenate and CoA biosynthesis - Homo sapiens (human)
hsa03420	1.51157	0.0653214	0.136242	Nucleotide excision repair - Homo sapiens (human)	-1.71014	0.95638	0.999974	Nucleotide excision repair - Homo sapiens (human)
hsa05016	2.70295	0.00343634	0.0116149	Huntington's disease - Homo sapiens (human)	2.86504	0.00208476	0.0108514	Huntington's disease - Homo sapiens (human)
hsa04320	5.50972	1.79707e-08	1.31186e-06	Dorso-ventral axis formation - Homo sapiens (human)	1.41268	0.0788743	0.156975	Dorso-ventral axis formation - Homo sapiens (human)
hsa05169	1.07477	0.14124	0.255632	Epstein-Barr virus infection - Homo sapiens (human)	0.41822	0.337893	0.497046	Epstein-Barr virus infection - Homo sapiens (human)
hsa00590	3.73431	9.41164e-05	0.000792749	Arachidonic acid metabolism - Homo sapiens (human)	-0.815734	0.792674	0.935539	Arachidonic acid metabolism - Homo sapiens (human)
hsa04978	0.751275	0.226243	0.383681	Mineral absorption - Homo sapiens (human)	2.24718	0.0123142	0.0373103	Mineral absorption - Homo sapiens (human)
hsa04912	2.9886	0.0014013	0.00601735	GnRH signaling pathway - Homo sapiens (human)	3.36716	0.000379729	0.00367071	GnRH signaling pathway - Homo sapiens (human)
hsa05146	0.326033	0.3722	0.53824	Amoebiasis - Homo sapiens (human)	0.48917	0.312361	0.469191	Amoebiasis - Homo sapiens (human)
hsa04540	1.90091	0.028657	0.0653738	Gap junction - Homo sapiens (human)	0.711835	0.238283	0.374973	Gap junction - Homo sapiens (human)
hsa04960	0.654752	0.256314	0.415798	Aldosterone-regulated sodium reabsorption - Homo sapiens (human)	2.90815	0.00181785	0.00997359	Aldosterone-regulated sodium reabsorption - Homo sapiens (human)
hsa03018	2.55307	0.00533884	0.0160165	RNA degradation - Homo sapiens (human)	0.736734	0.230642	0.37159	RNA degradation - Homo sapiens (human)
hsa05140	-1.02135	0.846455	0.968417	Leishmaniasis - Homo sapiens (human)	-0.443264	0.671213	0.839938	Leishmaniasis - Homo sapiens (human)
hsa00970	2.23257	0.0127888	0.0314691	Aminoacyl-tRNA biosynthesis - Homo sapiens (human)	5.39074	3.50836e-08	3.56098e-06	Aminoacyl-tRNA biosynthesis - Homo sapiens (human)
hsa05132	3.06529	0.00108731	0.00506639	Salmonella infection - Homo sapiens (human)	2.97506	0.00146466	0.00849503	Salmonella infection - Homo sapiens (human)
hsa05162	4.88996	5.04285e-07	1.57769e-05	Measles - Homo sapiens (human)	-0.0480147	0.519148	0.675558	Measles - Homo sapiens (human)
hsa03460	0.464904	0.321	0.491601	Fanconi anemia pathway - Homo sapiens (human)	1.71397	0.0432672	0.103458	Fanconi anemia pathway - Homo sapiens (human)
hsa05142	3.28204	0.000515293	0.0028216	Chagas disease (American trypanosomiasis) - Homo sapiens (human)	0.193036	0.423465	0.588791	Chagas disease (American trypanosomiasis) - Homo sapiens (human)
hsa05217	2.37885	0.00868331	0.0223723	Basal cell carcinoma - Homo sapiens (human)	0.720274	0.235678	0.373771	Basal cell carcinoma - Homo sapiens (human)
hsa05203	3.74353	9.07265e-05	0.000792749	Viral carcinogenesis - Homo sapiens (human)	3.15568	0.000800615	0.00544448	Viral carcinogenesis - Homo sapiens (human)
hsa00564	0.322405	0.373573	0.53824	Glycerophospholipid metabolism - Homo sapiens (human)	0.669972	0.251438	0.389633	Glycerophospholipid metabolism - Homo sapiens (human)
hsa04110	3.36492	0.000382829	0.00226593	Cell cycle - Homo sapiens (human)	1.84229	0.0327166	0.0841131	Cell cycle - Homo sapiens (human)
hsa00650	-0.0100095	0.503993	0.677144	Butanoate metabolism - Homo sapiens (human)	-0.995779	0.840321	0.958473	Butanoate metabolism - Homo sapiens (human)
hsa05166	4.00188	3.14201e-05	0.000312773	HTLV-I infection - Homo sapiens (human)	0.105751	0.45789	0.628052	HTLV-I infection - Homo sapiens (human)
hsa04650	0.338149	0.367625	0.53824	Natural killer cell mediated cytotoxicity - Homo sapiens (human)	-1.64947	0.950474	0.999974	Natural killer cell mediated cytotoxicity - Homo sapiens (human)
hsa00030	2.0228	0.0215468	0.0501994	Pentose phosphate pathway - Homo sapiens (human)	0.726606	0.233734	0.373606	Pentose phosphate pathway - Homo sapiens (human)
hsa00520	2.74615	0.003015	0.0110047	Amino sugar and nucleotide sugar metabolism - Homo sapiens (human)	2.57302	0.00504077	0.0222452	Amino sugar and nucleotide sugar metabolism - Homo sapiens (human)
hsa05010	2.52012	0.00586579	0.0168728	Alzheimer's disease - Homo sapiens (human)	2.2668	0.0117013	0.0360137	Alzheimer's disease - Homo sapiens (human)
hsa04380	2.34262	0.00957454	0.0243817	Osteoclast differentiation - Homo sapiens (human)	-1.01588	0.845156	0.958473	Osteoclast differentiation - Homo sapiens (human)
hsa00240	-1.69177	0.954655	1	Pyrimidine metabolism - Homo sapiens (human)	1.23964	0.107555	0.211977	Pyrimidine metabolism - Homo sapiens (human)
hsa04725	2.92325	0.00173197	0.00715663	Cholinergic synapse - Homo sapiens (human)	3.54759	0.000194383	0.00246623	Cholinergic synapse - Homo sapiens (human)
hsa04530	3.04916	0.00114741	0.00523506	Tight junction - Homo sapiens (human)	-0.532772	0.702904	0.849343	Tight junction - Homo sapiens (human)
hsa04962	3.13759	0.000851703	0.00426594	Vasopressin-regulated water reabsorption - Homo sapiens (human)	1.84205	0.0327337	0.0841131	Vasopressin-regulated water reabsorption - Homo sapiens (human)
hsa04140	-0.525932	0.700532	0.86676	Regulation of autophagy - Homo sapiens (human)	-3.54468	0.999803	0.999974	Regulation of autophagy - Homo sapiens (human)
hsa05031	1.45211	0.0732358	0.149894	Amphetamine addiction - Homo sapiens (human)	3.67719	0.000117907	0.00187932	Amphetamine addiction - Homo sapiens (human)
hsa05212	5.71362	5.52979e-09	6.05512e-07	Pancreatic cancer - Homo sapiens (human)	2.26655	0.0117089	0.0360137	Pancreatic cancer - Homo sapiens (human)
hsa04666	-1.19007	0.88299	0.979145	Fc gamma R-mediated phagocytosis - Homo sapiens (human)	0.852129	0.197071	0.331551	Fc gamma R-mediated phagocytosis - Homo sapiens (human)
hsa03060	-0.802014	0.788728	0.933683	Protein export - Homo sapiens (human)	1.77618	0.0378519	0.0937065	Protein export - Homo sapiens (human)
hsa00270	3.38947	0.000350139	0.00213001	Cysteine and methionine metabolism - Homo sapiens (human)	2.48228	0.00652716	0.0245373	Cysteine and methionine metabolism - Homo sapiens (human)
hsa05202	2.38987	0.00842711	0.0222354	Transcriptional misregulation in cancer - Homo sapiens (human)	0.788241	0.215278	0.358208	Transcriptional misregulation in cancer - Homo sapiens (human)
hsa00563	3.70228	0.000106837	0.000835621	Glycosylphosphatidylinositol(GPI)-anchor biosynthesis - Homo sapiens (human)	-2.89139	0.998082	0.999974	Glycosylphosphatidylinositol(GPI)-anchor biosynthesis - Homo sapiens (human)
hsa05032	-0.911846	0.819075	0.959238	Morphine addiction - Homo sapiens (human)	1.00004	0.158646	0.27763	Morphine addiction - Homo sapiens (human)
hsa04512	3.55336	0.000190175	0.00130923	ECM-receptor interaction - Homo sapiens (human)	0.850139	0.197624	0.331551	ECM-receptor interaction - Homo sapiens (human)
hsa00670	2.69829	0.00348479	0.0116149	One carbon pool by folate - Homo sapiens (human)	2.74379	0.00303672	0.0146775	One carbon pool by folate - Homo sapiens (human)
hsa03022	1.4131	0.0788129	0.156909	Basal transcription factors - Homo sapiens (human)	3.71445	0.000101822	0.00187907	Basal transcription factors - Homo sapiens (human)
hsa03440	0.387655	0.349136	0.523704	Homologous recombination - Homo sapiens (human)	1.45944	0.0722224	0.147265	Homologous recombination - Homo sapiens (human)
hsa05340	-1.62501	0.94792	1	Primary immunodeficiency - Homo sapiens (human)	1.00818	0.156685	0.276583	Primary immunodeficiency - Homo sapiens (human)
hsa04310	3.5518	0.000191302	0.00130923	Wnt signaling pathway - Homo sapiens (human)	-0.00893342	0.503564	0.663789	Wnt signaling pathway - Homo sapiens (human)
hsa04012	0.137243	0.445419	0.6253	ErbB signaling pathway - Homo sapiens (human)	1.16968	0.121065	0.231852	ErbB signaling pathway - Homo sapiens (human)
hsa04724	2.46025	0.00694194	0.0190036	Glutamatergic synapse - Homo sapiens (human)	2.31829	0.0102169	0.0342569	Glutamatergic synapse - Homo sapiens (human)
hsa04727	3.282	0.000515361	0.0028216	GABAergic synapse - Homo sapiens (human)	2.83493	0.00229177	0.0113471	GABAergic synapse - Homo sapiens (human)
hsa05120	1.79016	0.0367142	0.0812162	Epithelial cell signaling in Helicobacter pylori infection - Homo sapiens (human)	0.0697783	0.472185	0.634792	Epithelial cell signaling in Helicobacter pylori infection - Homo sapiens (human)
hsa05410	1.06279	0.143939	0.258383	Hypertrophic cardiomyopathy (HCM) - Homo sapiens (human)	3.06779	0.00107826	0.0068402	Hypertrophic cardiomyopathy (HCM) - Homo sapiens (human)
hsa04141	-1.13155	0.871089	0.973308	Protein processing in endoplasmic reticulum - Homo sapiens (human)	2.12298	0.0168776	0.0475856	Protein processing in endoplasmic reticulum - Homo sapiens (human)
hsa04930	4.10417	2.0288e-05	0.000222154	Type II diabetes mellitus - Homo sapiens (human)	3.58194	0.000170527	0.0023078	Type II diabetes mellitus - Homo sapiens (human)
hsa00250	2.73727	0.00309759	0.0111209	Alanine, aspartate and glutamate metabolism - Homo sapiens (human)	1.68112	0.0463698	0.109224	Alanine, aspartate and glutamate metabolism - Homo sapiens (human)
hsa00860	0.349154	0.363487	0.537862	Porphyrin and chlorophyll metabolism - Homo sapiens (human)	-1.13597	0.872015	0.978006	Porphyrin and chlorophyll metabolism - Homo sapiens (human)
hsa05323	-0.325027	0.62742	0.798866	Rheumatoid arthritis - Homo sapiens (human)	-0.198031	0.578489	0.743249	Rheumatoid arthritis - Homo sapiens (human)
hsa04064	0.672195	0.25073	0.409775	NF-kappa B signaling pathway - Homo sapiens (human)	-1.49196	0.932145	0.999974	NF-kappa B signaling pathway - Homo sapiens (human)
hsa04062	2.05073	0.0201464	0.0474416	Chemokine signaling pathway - Homo sapiens (human)	0.4836	0.314335	0.469191	Chemokine signaling pathway - Homo sapiens (human)
hsa04210	4.47273	3.86128e-06	6.04015e-05	Apoptosis - Homo sapiens (human)	2.18127	0.0145818	0.0429	Apoptosis - Homo sapiens (human)
hsa04723	2.07085	0.0191863	0.0461736	Retrograde endocannabinoid signaling - Homo sapiens (human)	3.64863	0.000131822	0.00191141	Retrograde endocannabinoid signaling - Homo sapiens (human)
hsa00480	0.367605	0.356584	0.531237	Glutathione metabolism - Homo sapiens (human)	-0.119081	0.547394	0.707777	Glutathione metabolism - Homo sapiens (human)
hsa05414	1.85009	0.0321502	0.0718459	Dilated cardiomyopathy - Homo sapiens (human)	2.65575	0.00395661	0.0182544	Dilated cardiomyopathy - Homo sapiens (human)
hsa03430	0.0711756	0.471629	0.653714	Mismatch repair - Homo sapiens (human)	-1.98176	0.976247	0.999974	Mismatch repair - Homo sapiens (human)
hsa00532	4.24734	1.08162e-05	0.000131597	Glycosaminoglycan biosynthesis - chondroitin sulfate - Homo sapiens (human)	0.985618	0.16216	0.281355	Glycosaminoglycan biosynthesis - chondroitin sulfate - Homo sapiens (human)
hsa05130	2.61663	0.00444008	0.0140924	Pathogenic Escherichia coli infection - Homo sapiens (human)	2.54609	0.00544693	0.0235261	Pathogenic Escherichia coli infection - Homo sapiens (human)
hsa04120	1.63163	0.0513791	0.108731	Ubiquitin mediated proteolysis - Homo sapiens (human)	0.109482	0.45641	0.628052	Ubiquitin mediated proteolysis - Homo sapiens (human)
hsa00260	2.65523	0.00396269	0.0129527	Glycine, serine and threonine metabolism - Homo sapiens (human)	0.00714222	0.497151	0.659618	Glycine, serine and threonine metabolism - Homo sapiens (human)
hsa04914	2.10721	0.0175496	0.0427039	Progesterone-mediated oocyte maturation - Homo sapiens (human)	1.6304	0.0515082	0.11882	Progesterone-mediated oocyte maturation - Homo sapiens (human)
hsa05220	4.60794	2.03338e-06	4.45311e-05	Chronic myeloid leukemia - Homo sapiens (human)	1.55527	0.0599403	0.130837	Chronic myeloid leukemia - Homo sapiens (human)
hsa00410	2.05081	0.0201427	0.0474416	beta-Alanine metabolism - Homo sapiens (human)	-0.432645	0.667363	0.839938	beta-Alanine metabolism - Homo sapiens (human)
hsa04115	4.35999	6.50348e-06	8.90164e-05	p53 signaling pathway - Homo sapiens (human)	2.44284	0.0072862	0.0266578	p53 signaling pathway - Homo sapiens (human)
hsa03008	-1.06298	0.856104	0.968417	Ribosome biogenesis in eukaryotes - Homo sapiens (human)	-1.85977	0.968541	0.999974	Ribosome biogenesis in eukaryotes - Homo sapiens (human)
hsa01100	3.07516	0.00105194	0.00502552	Metabolic pathways - Homo sapiens (human)	4.69267	1.34831e-06	5.47414e-05	Metabolic pathways - Homo sapiens (human)
hsa04940	-2.58786	0.995171	1	Type I diabetes mellitus - Homo sapiens (human)	1.04049	0.149056	0.270163	Type I diabetes mellitus - Homo sapiens (human)
hsa04610	2.76777	0.00282207	0.0108427	Complement and coagulation cascades - Homo sapiens (human)	-2.98213	0.998569	0.999974	Complement and coagulation cascades - Homo sapiens (human)
hsa04370	1.17951	0.119098	0.224849	VEGF signaling pathway - Homo sapiens (human)	1.10508	0.134562	0.250691	VEGF signaling pathway - Homo sapiens (human)
hsa00071	-1.27027	0.898007	0.988259	Fatty acid metabolism - Homo sapiens (human)	0.48367	0.31431	0.469191	Fatty acid metabolism - Homo sapiens (human)
hsa00562	0.304882	0.380228	0.544248	Inositol phosphate metabolism - Homo sapiens (human)	1.03134	0.151191	0.271608	Inositol phosphate metabolism - Homo sapiens (human)
hsa00230	-0.235006	0.592898	0.771098	Purine metabolism - Homo sapiens (human)	1.6766	0.0468102	0.109224	Purine metabolism - Homo sapiens (human)
hsa05219	2.59766	0.00469302	0.0143688	Bladder cancer - Homo sapiens (human)	3.38836	0.000351556	0.00367071	Bladder cancer - Homo sapiens (human)
hsa02010	1.04599	0.147784	0.261005	ABC transporters - Homo sapiens (human)	2.30508	0.0105811	0.0346447	ABC transporters - Homo sapiens (human)
hsa04060	1.30514	0.0959233	0.185905	Cytokine-cytokine receptor interaction - Homo sapiens (human)	-1.08596	0.861251	0.9713	Cytokine-cytokine receptor interaction - Homo sapiens (human)
hsa00190	2.006	0.0224279	0.0517023	Oxidative phosphorylation - Homo sapiens (human)	1.48576	0.0686717	0.14436	Oxidative phosphorylation - Homo sapiens (human)
hsa05030	0.00652446	0.497397	0.672407	Cocaine addiction - Homo sapiens (human)	-0.477192	0.683387	0.840774	Cocaine addiction - Homo sapiens (human)
hsa03030	-0.863736	0.806134	0.949157	DNA replication - Homo sapiens (human)	0.239508	0.405356	0.571439	DNA replication - Homo sapiens (human)
hsa03013	-0.469958	0.680808	0.847141	RNA transport - Homo sapiens (human)	0.313892	0.376802	0.542487	RNA transport - Homo sapiens (human)
hsa04621	1.7334	0.041512	0.0909112	NOD-like receptor signaling pathway - Homo sapiens (human)	-2.0624	0.980415	0.999974	NOD-like receptor signaling pathway - Homo sapiens (human)
hsa00020	3.85047	5.89455e-05	0.000561263	Citrate cycle (TCA cycle) - Homo sapiens (human)	5.59335	1.11367e-08	2.26075e-06	Citrate cycle (TCA cycle) - Homo sapiens (human)
hsa04020	1.47292	0.0703862	0.14542	Calcium signaling pathway - Homo sapiens (human)	1.4781	0.069691	0.14436	Calcium signaling pathway - Homo sapiens (human)
hsa03320	1.18783	0.11745	0.223665	PPAR signaling pathway - Homo sapiens (human)	1.52481	0.063653	0.137463	PPAR signaling pathway - Homo sapiens (human)
hsa00533	-4.78495	0.999999	1	Glycosaminoglycan biosynthesis - keratan sulfate - Homo sapiens (human)	-1.39325	0.918229	0.999974	Glycosaminoglycan biosynthesis - keratan sulfate - Homo sapiens (human)
hsa05134	0.537196	0.295566	0.455838	Legionellosis - Homo sapiens (human)	-1.73923	0.959003	0.999974	Legionellosis - Homo sapiens (human)
hsa04640	-0.452172	0.674427	0.843998	Hematopoietic cell lineage - Homo sapiens (human)	-1.26994	0.897947	0.999974	Hematopoietic cell lineage - Homo sapiens (human)
hsa05213	4.49376	3.49884e-06	6.01491e-05	Endometrial cancer - Homo sapiens (human)	4.81565	7.33614e-07	3.72309e-05	Endometrial cancer - Homo sapiens (human)
hsa04728	-0.0990682	0.539458	0.716008	Dopaminergic synapse - Homo sapiens (human)	3.99587	3.22281e-05	0.000934614	Dopaminergic synapse - Homo sapiens (human)
hsa00760	-1.04564	0.852137	0.968417	Nicotinate and nicotinamide metabolism - Homo sapiens (human)	3.21918	0.000642778	0.00483274	Nicotinate and nicotinamide metabolism - Homo sapiens (human)
hsa05152	-2.37887	0.991317	1	Tuberculosis - Homo sapiens (human)	-0.846187	0.801276	0.935793	Tuberculosis - Homo sapiens (human)
hsa04142	-2.43108	0.992473	1	Lysosome - Homo sapiens (human)	0.0966947	0.461484	0.628734	Lysosome - Homo sapiens (human)
hsa05215	3.44929	0.000281032	0.00181017	Prostate cancer - Homo sapiens (human)	2.28728	0.0110898	0.0357337	Prostate cancer - Homo sapiens (human)
hsa05168	2.89247	0.00191113	0.00760977	Herpes simplex infection - Homo sapiens (human)	-1.01531	0.845022	0.958473	Herpes simplex infection - Homo sapiens (human)
hsa00640	1.05634	0.145406	0.258894	Propanoate metabolism - Homo sapiens (human)	3.33612	0.00042478	0.00370369	Propanoate metabolism - Homo sapiens (human)
hsa04710	0.817715	0.20676	0.353754	Circadian rhythm - Homo sapiens (human)	2.43286	0.00748998	0.0266748	Circadian rhythm - Homo sapiens (human)
hsa04976	3.27294	0.000532171	0.00284257	Bile secretion - Homo sapiens (human)	2.89208	0.0019135	0.0102221	Bile secretion - Homo sapiens (human)
hsa04350	2.59541	0.00472397	0.0143688	TGF-beta signaling pathway - Homo sapiens (human)	1.08271	0.139469	0.257256	TGF-beta signaling pathway - Homo sapiens (human)
hsa04970	-0.263804	0.604035	0.773588	Salivary secretion - Homo sapiens (human)	1.71366	0.0432952	0.103458	Salivary secretion - Homo sapiens (human)
hsa04520	5.00187	2.83884e-07	1.03618e-05	Adherens junction - Homo sapiens (human)	2.63955	0.00415086	0.018725	Adherens junction - Homo sapiens (human)
hsa04730	1.20076	0.114922	0.220771	Long-term depression - Homo sapiens (human)	0.752969	0.225734	0.37159	Long-term depression - Homo sapiens (human)
hsa04971	0.032266	0.48713	0.666759	Gastric acid secretion - Homo sapiens (human)	1.84593	0.032451	0.0841131	Gastric acid secretion - Homo sapiens (human)
hsa05161	4.85827	5.92086e-07	1.62083e-05	Hepatitis B - Homo sapiens (human)	-0.526783	0.700828	0.849343	Hepatitis B - Homo sapiens (human)
hsa05012	2.51614	0.00593245	0.0168728	Parkinson's disease - Homo sapiens (human)	-0.389107	0.651402	0.831664	Parkinson's disease - Homo sapiens (human)
hsa00620	1.6292	0.051635	0.108731	Pyruvate metabolism - Homo sapiens (human)	4.22532	1.19301e-05	0.000403634	Pyruvate metabolism - Homo sapiens (human)
hsa04920	2.7505	0.0029752	0.0110047	Adipocytokine signaling pathway - Homo sapiens (human)	2.51075	0.00602367	0.0238886	Adipocytokine signaling pathway - Homo sapiens (human)
hsa05214	3.43559	0.000295635	0.00184983	Glioma - Homo sapiens (human)	2.50519	0.00611924	0.0238886	Glioma - Homo sapiens (human)
hsa03040	2.52086	0.00585349	0.0168728	Spliceosome - Homo sapiens (human)	2.53231	0.00566574	0.023743	Spliceosome - Homo sapiens (human)
hsa04713	1.85837	0.0315584	0.0712505	Circadian entrainment - Homo sapiens (human)	1.84314	0.0326545	0.0841131	Circadian entrainment - Homo sapiens (human)
hsa05143	0.734703	0.23126	0.383681	African trypanosomiasis - Homo sapiens (human)	-3.18271	0.99927	0.999974	African trypanosomiasis - Homo sapiens (human)
hsa00330	3.03097	0.00121884	0.00544747	Arginine and proline metabolism - Homo sapiens (human)	0.290762	0.385617	0.54833	Arginine and proline metabolism - Homo sapiens (human)
hsa04722	5.02521	2.51436e-07	1.03618e-05	Neurotrophin signaling pathway - Homo sapiens (human)	1.57021	0.0581835	0.128385	Neurotrophin signaling pathway - Homo sapiens (human)
hsa04916	1.35282	0.088057	0.173734	Melanogenesis - Homo sapiens (human)	-0.437464	0.669112	0.839938	Melanogenesis - Homo sapiens (human)
hsa04664	2.5353	0.00561762	0.0166251	Fc epsilon RI signaling pathway - Homo sapiens (human)	1.10487	0.134608	0.250691	Fc epsilon RI signaling pathway - Homo sapiens (human)
hsa05164	1.32555	0.0924946	0.18086	Influenza A - Homo sapiens (human)	-0.513863	0.696326	0.849343	Influenza A - Homo sapiens (human)
hsa04340	-0.710426	0.76128	0.914169	Hedgehog signaling pathway - Homo sapiens (human)	1.49606	0.0673186	0.143849	Hedgehog signaling pathway - Homo sapiens (human)
hsa00052	0.686725	0.246128	0.405279	Galactose metabolism - Homo sapiens (human)	-0.0412029	0.516433	0.675558	Galactose metabolism - Homo sapiens (human)
hsa04623	0.397723	0.345417	0.523704	Cytosolic DNA-sensing pathway - Homo sapiens (human)	-4.04433	0.999974	0.999974	Cytosolic DNA-sensing pathway - Homo sapiens (human)
hsa04622	2.49928	0.00622225	0.0174702	RIG-I-like receptor signaling pathway - Homo sapiens (human)	0.070939	0.471723	0.634792	RIG-I-like receptor signaling pathway - Homo sapiens (human)
hsa04010	4.41092	5.14657e-06	7.514e-05	MAPK signaling pathway - Homo sapiens (human)	2.8476	0.00220253	0.0111779	MAPK signaling pathway - Homo sapiens (human)
hsa05160	7.1511	4.30432e-13	9.42646e-11	Hepatitis C - Homo sapiens (human)	1.18543	0.117925	0.227987	Hepatitis C - Homo sapiens (human)
hsa05322	-2.48013	0.993433	1	Systemic lupus erythematosus - Homo sapiens (human)	-1.504	0.933709	0.999974	Systemic lupus erythematosus - Homo sapiens (human)
hsa03450	2.86019	0.00211694	0.00827876	Non-homologous end-joining - Homo sapiens (human)	-1.50743	0.93415	0.999974	Non-homologous end-joining - Homo sapiens (human)
hsa03050	-1.04809	0.852702	0.968417	Proteasome - Homo sapiens (human)	1.59954	0.0548499	0.123717	Proteasome - Homo sapiens (human)
hsa05223	3.59926	0.000159562	0.0011648	Non-small cell lung cancer - Homo sapiens (human)	2.67325	0.00375603	0.017732	Non-small cell lung cancer - Homo sapiens (human)
hsa05218	2.4403	0.00733753	0.0198385	Melanoma - Homo sapiens (human)	3.86385	5.58067e-05	0.00125875	Melanoma - Homo sapiens (human)
hsa00514	0.590528	0.277418	0.440251	Other types of O-glycan biosynthesis - Homo sapiens (human)	0.676893	0.249237	0.389193	Other types of O-glycan biosynthesis - Homo sapiens (human)
hsa04514	1.441	0.0747927	0.151663	Cell adhesion molecules (CAMs) - Homo sapiens (human)	1.07733	0.140667	0.257256	Cell adhesion molecules (CAMs) - Homo sapiens (human)
hsa05216	4.49305	3.51047e-06	6.01491e-05	Thyroid cancer - Homo sapiens (human)	3.03825	0.00118978	0.00710368	Thyroid cancer - Homo sapiens (human)
hsa00051	3.13575	0.000857083	0.00426594	Fructose and mannose metabolism - Homo sapiens (human)	0.00941704	0.496243	0.659618	Fructose and mannose metabolism - Homo sapiens (human)
hsa03010	-0.728513	0.76685	0.914169	Ribosome - Homo sapiens (human)	2.15031	0.0157654	0.0457196	Ribosome - Homo sapiens (human)
hsa04260	4.48944	3.5705e-06	6.01491e-05	Cardiac muscle contraction - Homo sapiens (human)	5.01258	2.6853e-07	1.81705e-05	Cardiac muscle contraction - Homo sapiens (human)
hsa04114	-0.726283	0.766167	0.914169	Oocyte meiosis - Homo sapiens (human)	1.62073	0.0525375	0.119833	Oocyte meiosis - Homo sapiens (human)
hsa04150	-1.12895	0.87054	0.973308	mTOR signaling pathway - Homo sapiens (human)	-0.452187	0.674433	0.839938	mTOR signaling pathway - Homo sapiens (human)
hsa00310	-0.59125	0.722824	0.884348	Lysine degradation - Homo sapiens (human)	3.16983	0.000762633	0.00544448	Lysine degradation - Homo sapiens (human)
hsa05412	0.628421	0.264864	0.425163	Arrhythmogenic right ventricular cardiomyopathy (ARVC) - Homo sapiens (human)	3.7487	8.88758e-05	0.00180418	Arrhythmogenic right ventricular cardiomyopathy (ARVC) - Homo sapiens (human)
hsa04973	-0.565231	0.714042	0.878512	Carbohydrate digestion and absorption - Homo sapiens (human)	3.30462	0.000475527	0.00384549	Carbohydrate digestion and absorption - Homo sapiens (human)
hsa04360	1.14892	0.125295	0.232539	Axon guidance - Homo sapiens (human)	-0.468837	0.680407	0.840774	Axon guidance - Homo sapiens (human)
hsa04080	2.90817	0.00181777	0.00737208	Neuroactive ligand-receptor interaction - Homo sapiens (human)	0.423409	0.335998	0.497046	Neuroactive ligand-receptor interaction - Homo sapiens (human)
hsa05210	4.80976	7.55557e-07	1.83852e-05	Colorectal cancer - Homo sapiens (human)	3.36936	0.000376713	0.00367071	Colorectal cancer - Homo sapiens (human)
hsa04726	2.39527	0.00830404	0.0221779	Serotonergic synapse - Homo sapiens (human)	3.67196	0.00012035	0.00187932	Serotonergic synapse - Homo sapiens (human)
hsa05211	-0.377205	0.646989	0.819021	Renal cell carcinoma - Homo sapiens (human)	3.96221	3.71293e-05	0.000942156	Renal cell carcinoma - Homo sapiens (human)
hsa00280	-0.128582	0.551156	0.722773	Valine, leucine and isoleucine degradation - Homo sapiens (human)	3.50003	0.000232607	0.0027776	Valine, leucine and isoleucine degradation - Homo sapiens (human)
hsa05144	3.07413	0.00105559	0.00502552	Malaria - Homo sapiens (human)	-0.545494	0.707293	0.849589	Malaria - Homo sapiens (human)
hsa04330	3.6096	0.000153334	0.00115794	Notch signaling pathway - Homo sapiens (human)	1.7134	0.0433198	0.103458	Notch signaling pathway - Homo sapiens (human)
hsa04270	2.76086	0.00288245	0.0108837	Vascular smooth muscle contraction - Homo sapiens (human)	3.33043	0.000433565	0.00370369	Vascular smooth muscle contraction - Homo sapiens (human)
hsa04630	1.01621	0.154765	0.271148	Jak-STAT signaling pathway - Homo sapiens (human)	1.4571	0.0725444	0.147265	Jak-STAT signaling pathway - Homo sapiens (human)
hsa00510	-5.26501	1	1	N-Glycan biosynthesis - Homo sapiens (human)	-1.72623	0.957847	0.999974	N-Glycan biosynthesis - Homo sapiens (human)
hsa04620	1.64021	0.0504807	0.108731	Toll-like receptor signaling pathway - Homo sapiens (human)	-0.989029	0.838676	0.958473	Toll-like receptor signaling pathway - Homo sapiens (human)
hsa04066	1.63157	0.0513849	0.108731	HIF-1 signaling pathway - Homo sapiens (human)	0.509536	0.305188	0.465814	HIF-1 signaling pathway - Homo sapiens (human)
hsa04961	0.575924	0.282333	0.441821	Endocrine and other factor-regulated calcium reabsorption - Homo sapiens (human)	1.21859	0.111499	0.217638	Endocrine and other factor-regulated calcium reabsorption - Homo sapiens (human)
hsa04151	4.21923	1.22571e-05	0.00014128	PI3K-Akt signaling pathway - Homo sapiens (human)	0.359692	0.359539	0.525082	PI3K-Akt signaling pathway - Homo sapiens (human)
hsa05200	4.0323	2.76168e-05	0.000288004	Pathways in cancer - Homo sapiens (human)	1.84808	0.0322954	0.0841131	Pathways in cancer - Homo sapiens (human)
hsa05145	2.47894	0.0065886	0.0182646	Toxoplasmosis - Homo sapiens (human)	1.99382	0.0230859	0.0633303	Toxoplasmosis - Homo sapiens (human)
hsa04612	-3.65544	0.999872	1	Antigen processing and presentation - Homo sapiens (human)	0.62459	0.26612	0.409261	Antigen processing and presentation - Homo sapiens (human)
hsa05416	-1.03686	0.850099	0.968417	Viral myocarditis - Homo sapiens (human)	-1.46529	0.92858	0.999974	Viral myocarditis - Homo sapiens (human)
hsa04720	1.14132	0.126868	0.233479	Long-term potentiation - Homo sapiens (human)	2.52828	0.00573107	0.023743	Long-term potentiation - Homo sapiens (human)
hsa04810	-0.127484	0.550721	0.722773	Regulation of actin cytoskeleton - Homo sapiens (human)	2.32785	0.00996012	0.0342569	Regulation of actin cytoskeleton - Homo sapiens (human)
hsa05221	3.71947	9.98226e-05	0.000809672	Acute myeloid leukemia - Homo sapiens (human)	2.19209	0.0141864	0.0423506	Acute myeloid leukemia - Homo sapiens (human)
hsa04070	0.0957782	0.461848	0.644234	Phosphatidylinositol signaling system - Homo sapiens (human)	1.143	0.126519	0.240031	Phosphatidylinositol signaling system - Homo sapiens (human)
hsa05100	2.38382	0.00856703	0.0223355	Bacterial invasion of epithelial cells - Homo sapiens (human)	2.04642	0.0203577	0.0566111	Bacterial invasion of epithelial cells - Homo sapiens (human)
hsa05222	3.14603	0.00082751	0.00426594	Small cell lung cancer - Homo sapiens (human)	3.29476	0.000492526	0.00384549	Small cell lung cancer - Homo sapiens (human)
hsa03015	-0.24055	0.595048	0.771098	mRNA surveillance pathway - Homo sapiens (human)	3.15423	0.000804603	0.00544448	mRNA surveillance pathway - Homo sapiens (human)
hsa00380	0.2587	0.397933	0.562241	Tryptophan metabolism - Homo sapiens (human)	3.05126	0.00113941	0.00700913	Tryptophan metabolism - Homo sapiens (human)
hsa04510	4.29574	8.70558e-06	0.000112148	Focal adhesion - Homo sapiens (human)	3.32767	0.000437874	0.00370369	Focal adhesion - Homo sapiens (human)
hsa04974	3.32944	0.000435097	0.00250753	Protein digestion and absorption - Homo sapiens (human)	2.38007	0.00865472	0.0302915	Protein digestion and absorption - Homo sapiens (human)
hsa05014	2.62188	0.0043723	0.0140814	Amyotrophic lateral sclerosis (ALS) - Homo sapiens (human)	3.07382	0.0010567	0.0068402	Amyotrophic lateral sclerosis (ALS) - Homo sapiens (human)
hsa05150	-0.42693	0.665285	0.837341	Staphylococcus aureus infection - Homo sapiens (human)	-2.97828	0.998551	0.999974	Staphylococcus aureus infection - Homo sapiens (human)
hsa04660	2.60644	0.0045745	0.0143116	T cell receptor signaling pathway - Homo sapiens (human)	0.874911	0.190811	0.32826	T cell receptor signaling pathway - Homo sapiens (human)
hsa00010	2.97902	0.00144585	0.00608927	Glycolysis / Gluconeogenesis - Homo sapiens (human)	0.741175	0.229294	0.37159	Glycolysis / Gluconeogenesis - Homo sapiens (human)
hsa04662	0.916519	0.179697	0.312331	B cell receptor signaling pathway - Homo sapiens (human)	-2.6036	0.995387	0.999974	B cell receptor signaling pathway - Homo sapiens (human)
hsa04721	1.43148	0.0761463	0.152991	Synaptic vesicle cycle - Homo sapiens (human)	2.13143	0.0165269	0.0472531	Synaptic vesicle cycle - Homo sapiens (human)
hsa04742	-2.7752	0.997242	1	Taste transduction - Homo sapiens (human)	1.4177	0.0781396	0.156975	Taste transduction - Homo sapiens (human)
hsa00512	-1.68698	0.954197	1	Mucin type O-Glycan biosynthesis - Homo sapiens (human)	0.739905	0.229679	0.37159	Mucin type O-Glycan biosynthesis - Homo sapiens (human)
hsa05110	-0.093492	0.537244	0.716008	Vibrio cholerae infection - Homo sapiens (human)	0.31488	0.376427	0.542487	Vibrio cholerae infection - Homo sapiens (human)
hsa00565	3.80232	7.16742e-05	0.000654027	Ether lipid metabolism - Homo sapiens (human)	1.77742	0.0377494	0.0937065	Ether lipid metabolism - Homo sapiens (human)
hsa00500	0.737659	0.230361	0.383681	Starch and sucrose metabolism - Homo sapiens (human)	2.51295	0.00598634	0.0238886	Starch and sucrose metabolism - Homo sapiens (human)
hsa05133	0.909511	0.18154	0.31305	Pertussis - Homo sapiens (human)	-3.07782	0.998957	0.999974	Pertussis - Homo sapiens (human)
hsa04144	0.738182	0.230202	0.383681	Endocytosis - Homo sapiens (human)	-0.766922	0.778436	0.929544	Endocytosis - Homo sapiens (human)
hsa05131	2.70046	0.00346218	0.0116149	Shigellosis - Homo sapiens (human)	2.49078	0.00637321	0.0244106	Shigellosis - Homo sapiens (human)
hsa04146	1.16213	0.122591	0.229466	Peroxisome - Homo sapiens (human)	1.47991	0.0694489	0.14436	Peroxisome - Homo sapiens (human)
hsa04910	3.01989	0.00126435	0.00553785	Insulin signaling pathway - Homo sapiens (human)	1.81849	0.0344945	0.0875298	Insulin signaling pathway - Homo sapiens (human)
hsa05020	5.12441	1.49233e-07	8.17049e-06	Prion diseases - Homo sapiens (human)	2.2675	0.01168	0.0360137	Prion diseases - Homo sapiens (human)
hsa04145	0.0183478	0.492681	0.670168	Phagosome - Homo sapiens (human)	1.01139	0.155915	0.276583	Phagosome - Homo sapiens (human)
hsa04670	-1.85851	0.968451	1	Leukocyte transendothelial migration - Homo sapiens (human)	2.4395	0.00735388	0.0266578	Leukocyte transendothelial migration - Homo sapiens (human)
hsa04972	-0.732503	0.768069	0.914169	Pancreatic secretion - Homo sapiens (human)	0.224707	0.411103	0.575545	Pancreatic secretion - Homo sapiens (human)
hsa05034	3.51074	0.000223435	0.00148279	Alcoholism - Homo sapiens (human)	1.5702	0.0581843	0.128385	Alcoholism - Homo sapiens (human)

## Sheet: high_low_signalling
	mod/poor differentiated group				well differentiated group
	Z_score_high	p_value	q_value		Z_score_low	p_value	q_value
hsa04722	5.02521	2.51e-07	1.04e-05	Neurotrophin signaling pathway - Homo sapiens (human)	1.57021	0.0581835	0.128385	Neurotrophin signaling pathway - Homo sapiens (human)
hsa04010	4.41092	5.15e-06	7.51e-05	MAPK signaling pathway - Homo sapiens (human)	2.8476	0.00220253	0.0111779	MAPK signaling pathway - Homo sapiens (human)
hsa04115	4.35999	6.5e-06	8.9e-05	p53 signaling pathway - Homo sapiens (human)	2.44284	0.00728619	0.0266578	p53 signaling pathway - Homo sapiens (human)
hsa04151	4.21923	1.23e-05	0.00014128	PI3K-Akt signaling pathway - Homo sapiens (human)	0.359692	0.359539	0.525082	PI3K-Akt signaling pathway - Homo sapiens (human)
hsa04330	3.6096	0.000153334	0.00115794	Notch signaling pathway - Homo sapiens (human)	1.7134	0.0433198	0.103458	Notch signaling pathway - Homo sapiens (human)
hsa04310	3.5518	0.000191302	0.00130923	Wnt signaling pathway - Homo sapiens (human)	-0.00893342	0.503564	0.663789	Wnt signaling pathway - Homo sapiens (human)
hsa04910	3.01989	0.00126435	0.00553785	Insulin signaling pathway - Homo sapiens (human)	1.81849	0.0344945	0.0875298	Insulin signaling pathway - Homo sapiens (human)
hsa04912	2.9886	0.0014013	0.00601735	GnRH signaling pathway - Homo sapiens (human)	3.36716	0.000379729	0.00367071	GnRH signaling pathway - Homo sapiens (human)
hsa04920	2.7505	0.0029752	0.0110047	Adipocytokine signaling pathway - Homo sapiens (human)	2.51075	0.00602367	0.0238886	Adipocytokine signaling pathway - Homo sapiens (human)
hsa04660	2.60644	0.0045745	0.0143116	T cell receptor signaling pathway - Homo sapiens (human)	0.874911	0.190811	0.32826	T cell receptor signaling pathway - Homo sapiens (human)
hsa04350	2.59541	0.00472397	0.0143688	TGF-beta signaling pathway - Homo sapiens (human)	1.08271	0.139469	0.257256	TGF-beta signaling pathway - Homo sapiens (human)
hsa04664	2.5353	0.00561762	0.0166251	Fc epsilon RI signaling pathway - Homo sapiens (human)	1.10487	0.134608	0.250691	Fc epsilon RI signaling pathway - Homo sapiens (human)
hsa04622	2.49928	0.00622225	0.0174702	RIG-I-like receptor signaling pathway - Homo sapiens (human)	0.070939	0.471723	0.634792	RIG-I-like receptor signaling pathway - Homo sapiens (human)
hsa04723	2.07085	0.0191863	0.0461736	Retrograde endocannabinoid signaling - Homo sapiens (human)	3.64863	0.000131822	0.00191141	Retrograde endocannabinoid signaling - Homo sapiens (human)
hsa04062	2.05073	0.0201464	0.0474416	Chemokine signaling pathway - Homo sapiens (human)	0.4836	0.314335	0.469191	Chemokine signaling pathway - Homo sapiens (human)
hsa04012	0.137243	0.445419	0.6253	ErbB signaling pathway - Homo sapiens (human)	1.16968	0.121065	0.231852	ErbB signaling pathway - Homo sapiens (human)
hsa05120	1.79016	0.0367142	0.0812162	Epithelial cell signaling in Helicobacter pylori infection - Homo sapiens (human)	0.0697783	0.472185	0.634792	Epithelial cell signaling in Helicobacter pylori infection - Homo sapiens (human)
hsa04064	0.672195	0.25073	0.409775	NF-kappa B signaling pathway - Homo sapiens (human)	-1.49196	0.932145	0.999974	NF-kappa B signaling pathway - Homo sapiens (human)
hsa04370	1.17951	0.119098	0.224849	VEGF signaling pathway - Homo sapiens (human)	1.10508	0.134562	0.250691	VEGF signaling pathway - Homo sapiens (human)
hsa04621	1.7334	0.041512	0.0909112	NOD-like receptor signaling pathway - Homo sapiens (human)	-2.0624	0.980415	0.999974	NOD-like receptor signaling pathway - Homo sapiens (human)
hsa04020	1.47292	0.0703862	0.14542	Calcium signaling pathway - Homo sapiens (human)	1.4781	0.069691	0.14436	Calcium signaling pathway - Homo sapiens (human)
hsa03320	1.18783	0.11745	0.223665	PPAR signaling pathway - Homo sapiens (human)	1.52481	0.063653	0.137463	PPAR signaling pathway - Homo sapiens (human)
hsa04340	-0.710426	0.76128	0.914169	Hedgehog signaling pathway - Homo sapiens (human)	1.49606	0.0673186	0.143849	Hedgehog signaling pathway - Homo sapiens (human)
hsa04150	-1.12895	0.87054	0.973308	mTOR signaling pathway - Homo sapiens (human)	-0.452187	0.674433	0.839938	mTOR signaling pathway - Homo sapiens (human)
hsa04630	1.01621	0.154765	0.271148	Jak-STAT signaling pathway - Homo sapiens (human)	1.4571	0.0725444	0.147265	Jak-STAT signaling pathway - Homo sapiens (human)
hsa04620	1.64021	0.0504807	0.108731	Toll-like receptor signaling pathway - Homo sapiens (human)	-0.989029	0.838676	0.958473	Toll-like receptor signaling pathway - Homo sapiens (human)
hsa04066	1.63157	0.0513849	0.108731	HIF-1 signaling pathway - Homo sapiens (human)	0.509536	0.305188	0.465814	HIF-1 signaling pathway - Homo sapiens (human)
hsa04070	0.0957782	0.461848	0.644234	Phosphatidylinositol signaling system - Homo sapiens (human)	1.143	0.126519	0.240031	Phosphatidylinositol signaling system - Homo sapiens (human)
hsa04662	0.916519	0.179697	0.312331	B cell receptor signaling pathway - Homo sapiens (human)	-2.6036	0.995387	0.999974	B cell receptor signaling pathway - Homo sapiens (human)

## Sheet: high_low_metabolism
		mod/poor differentiated group				well differentiated group
		Z_score_high	p_value	q_value	Mod/Poor diff	Z_score_low	p_value	q_value	Well diff
hsa00561	Ether lipid metabolism	3.80232	7.17e-05	0.000654027	3.1844	1.77742	0.0377494	0.0937065	1.02823
hsa00590	Arachidonic acid metabolism	3.73431	9.41e-05	0.000792749	3.10086	-0.815734	0.792674	0.935539	0.0289379
hsa00520	Cysteine and methionine metabolism	3.38947	0.000350139	0.00213001	2.67162	2.48228	0.00652716	0.0245373	1.61017
hsa00270	Fructose and mannose metabolism	3.13575	0.000857083	0.00426594	2.36999	0.00941704	0.496243	0.659618	0.180707
hsa00250	Arginine and proline metabolism	3.03097	0.00121884	0.00544747	2.26381	0.290762	0.385617	0.54833	0.260958
hsa00260	Amino sugar and nucleotide sugar metabolism	2.74615	0.003015	0.0110047	1.95842	2.57302	0.00504077	0.0222452	1.65276
hsa00410	Alanine, aspartate and glutamate metabolism	2.73727	0.00309759	0.0111209	1.95386	1.68112	0.0463698	0.109224	0.961683
hsa00760	Glycine, serine and threonine metabolism	2.65523	0.00396269	0.0129527	1.88764	0.00714222	0.497151	0.659618	0.180707
hsa00640	beta-Alanine metabolism	2.05081	0.0201427	0.0474416	1.32384	-0.432645	0.667363	0.839938	0.0757529
hsa00620	Pyruvate metabolism	1.6292	0.051635	0.108731	0.963645	4.22532	1.19e-05	0.000403634	3.39401
hsa00330	Propanoate metabolism	1.05634	0.145406	0.258894	0.586877	3.33612	0.00042478	0.00370369	2.43137
hsa00051	Starch and sucrose metabolism	0.737659	0.230361	0.383681	0.416029	2.51295	0.00598633	0.0238886	1.62181
hsa00380	Tryptophan metabolism	0.2587	0.397933	0.562241	0.250077	3.05126	0.00113941	0.00700913	2.15434
hsa00565	Nicotinate and nicotinamide metabolism	-1.04564	0.852137	0.968417	0.0139376	3.21918	0.000642778	0.00483274	2.31581
hsa00500	Glycerolipid metabolism	-3.47	0.99974	1	3.04006e-08	2.96506	0.00151311	0.00853225	2.06894
hsa00564	Glycerophospholipid metabolism	0.322405	0.373573	0.53824	0.269024	0.669972	0.251438	0.389633	0.409344
hsa00650	Butanoate metabolism	-0.0100095	0.503993	0.677144	0.169319	-0.995779	0.840321	0.958473	0.0184202
hsa00240	Pyrimidine metabolism	-1.69177	0.954655	1	3.04006e-08	1.23964	0.107555	0.211977	0.673712
hsa00860	Porphyrin and chlorophyll metabolism	0.349154	0.363487	0.537862	0.269329	-1.13597	0.872015	0.978006	0.00965863
hsa00480	Glutathione metabolism	0.367605	0.356584	0.531237	0.274711	-0.119081	0.547394	0.707777	0.150103
hsa00071	Fatty acid metabolism	-1.27027	0.898007	0.988259	0.00512942	0.48367	0.31431	0.469191	0.32865
hsa00562	Inositol phosphate metabolism	0.304882	0.380228	0.544248	0.264203	1.03134	0.151191	0.271608	0.566057
hsa00230	Purine metabolism	-0.235006	0.592898	0.771098	0.112891	1.6766	0.0468102	0.109224	0.961683
hsa00052	Galactose metabolism	0.686725	0.246128	0.405279	0.392246	-0.0412029	0.516433	0.675558	0.170338

## Sheet: high_low_processes
		mod/poor differentiated group				well differentiated group
ID	PathwayName	ZSCORE	PVALUE	QVALUE	Mod/Poor diff	ZSCORE	PVALUE	QVALUE	Well diff	PathwayName
hsa04110	Cell cycle	3.36492	0.000382829	0.00226593	2.64475	1.84229	0.0327166	0.0841131	1.07514	Cell cycle - Homo sapiens (human)
hsa04530	Tight junction	3.04916	0.00114741	0.00523506	2.28108	-0.532772	0.702904	0.849343	0.070917	Tight junction - Homo sapiens (human)
hsa04512	ECM-receptor interaction	3.55336	0.000190175	0.00130923	2.88299	0.850139	0.197624	0.331551	0.47945	ECM-receptor interaction - Homo sapiens (human)
hsa03022	Basal transcription factors	1.4131	0.0788129	0.156909	0.804351	3.71445	0.000101822	0.00187907	2.72606	Basal transcription factors - Homo sapiens (human)
hsa04210	Apoptosis	4.47273	3.86128e-06	6.04015e-05	4.21895	2.18127	0.0145818	0.0429	1.36754	Apoptosis - Homo sapiens (human)
hsa02010	ABC transporters	1.04599	0.147784	0.261005	0.58335	2.30508	0.0105811	0.0346447	1.46036	ABC transporters - Homo sapiens (human)
hsa00020	Citrate cycle (TCA cycle)	3.85047	5.89455e-05	0.000561263	3.25083	5.59335	1.11367e-08	2.26075e-06	5.64575	Citrate cycle (TCA cycle) - Homo sapiens (human)
hsa03010	Ribosome	-0.728513	0.76685	0.914169	0.0389733	2.15031	0.0157654	0.0457196	1.3399	Ribosome - Homo sapiens (human)
hsa00310	Lysine degradation	-0.59125	0.722824	0.884348	0.0533766	3.16983	0.000762633	0.00544448	2.26404	Lysine degradation - Homo sapiens (human)
hsa04973	Carbohydrate digestion and absorption	-0.565231	0.714042	0.878512	0.0562524	3.30462	0.000475527	0.00384549	2.41505	Carbohydrate digestion and absorption - Homo sapiens (human)
hsa00280	Valine, leucine and isoleucine degradation	-0.128582	0.551156	0.722773	0.140998	3.50003	0.000232607	0.0027776	2.55633	Valine, leucine and isoleucine degradation - Homo sapiens (human)
hsa04270	Vascular smooth muscle contraction	2.76086	0.00288245	0.0108837	1.96322	3.33043	0.000433565	0.00370369	2.43137	Vascular smooth muscle contraction - Homo sapiens (human)
hsa05200	Pathways in cancer	4.0323	2.76168e-05	0.000288004	3.5406	1.84808	0.0322954	0.0841131	1.07514	Pathways in cancer - Homo sapiens (human)
hsa04810	Regulation of actin cytoskeleton	-0.127484	0.550721	0.722773	0.140998	2.32785	0.00996012	0.0342569	1.46525	Regulation of actin cytoskeleton - Homo sapiens (human)
hsa04510	Focal adhesion	4.29574	8.70558e-06	0.000112148	3.95021	3.32767	0.000437874	0.00370369	2.43137	Focal adhesion - Homo sapiens (human)
hsa04974	Protein digestion and absorption	3.32944	0.000435097	0.00250753	2.60075	2.38007	0.00865472	0.0302915	1.51868	Protein digestion and absorption - Homo sapiens (human)
hsa00010	Glycolysis / Gluconeogenesis	2.97902	0.00144585	0.00608927	2.21543	0.741175	0.229294	0.37159	0.429936	Glycolysis / Gluconeogenesis - Homo sapiens (human)
hsa03410	Base excision repair	0.625048	0.26597	0.425163	0.371444	-0.849175	0.802108	0.935793	0.0288204	Base excision repair - Homo sapiens (human)
hsa03420	Nucleotide excision repair	1.51157	0.0653214	0.136242	0.86569	-1.71014	0.95638	0.999974	1.13946e-05	Nucleotide excision repair - Homo sapiens (human)
hsa04540	Gap junction	1.90091	0.028657	0.0653738	1.1846	0.711835	0.238283	0.374973	0.426	Gap junction - Homo sapiens (human)
hsa04140	Regulation of autophagy	-0.525932	0.700532	0.86676	0.062101	-3.54468	0.999803	0.999974	1.13946e-05	Regulation of autophagy - Homo sapiens (human)
hsa03060	Protein export	-0.802014	0.788728	0.933683	0.0298006	1.77618	0.0378519	0.0937065	1.02823	Protein export - Homo sapiens (human)
hsa03440	Homologous recombination	0.387655	0.349136	0.523704	0.280914	1.45944	0.0722224	0.147265	0.8319	Homologous recombination - Homo sapiens (human)
hsa03430	Mismatch repair	0.0711756	0.471629	0.653714	0.184612	-1.98176	0.976247	0.999974	1.13946e-05	Mismatch repair - Homo sapiens (human)
hsa04060	Cytokine-cytokine receptor interaction	1.30514	0.0959233	0.185905	0.73071	-1.08596	0.861251	0.9713	0.0126467	Cytokine-cytokine receptor interaction - Homo sapiens (human)
hsa03030	DNA replication	-0.863736	0.806134	0.949157	0.0226618	0.239508	0.405356	0.571439	0.24303	DNA replication - Homo sapiens (human)
hsa03013	RNA transport	-0.469958	0.680808	0.847141	0.0720442	0.313892	0.376802	0.542487	0.26561	RNA transport - Homo sapiens (human)
hsa04142	Lysosome	-2.43108	0.992473	1	3.04397e-08	0.0966947	0.461484	0.628734	0.201533	Lysosome - Homo sapiens (human)
hsa04514	Cell adhesion molecules (CAMs)	1.441	0.0747927	0.151663	0.81912	1.07733	0.140667	0.257256	0.589634	Cell adhesion molecules (CAMs) - Homo sapiens (human)
hsa04360	Axon guidance	1.14892	0.125295	0.232539	0.633504	-0.468837	0.680407	0.840774	0.0753209	Axon guidance - Homo sapiens (human)
