# Supplementary material for: The genomic landscape of cutaneous SCC reveals drivers and a novel azathioprine associated mutational signature
Source: Nat Commun. 2018 Sep 10;9:3667. doi: 10.1038/s41467-018-06027-1 (PMC6131170; doi:10.1038/s41467-018-06027-1)
Supplement: Supplementary file 28 — Supplementary Data 26 [file 41467_2018_6027_MOESM28_ESM.xlsx]

## Sheet: Supplementary Data 26
Supplementary Data 26. cSCC Cell Line Patient Details
IC = Immuno-competent, RT = renal transplant, PUVA= psoralen + ultraviolet A, CT = cardiac transplant.
Cell line	Immune Status	Immune Therapy	Site	Histology	Age	Sex	Tumour	Germline DNA
SCC IC1	IC	N/A	right temple	MD	77	M	primary	lymphocytes
SCC IC1MET	IC	N/A	right preauricular lymph node	metastasis	77	M	metastasis of IC1	lymphocytes
PM1	RT	A,P	scalp	dysplastic	45	M	pre-malignant lesion from MET series patient	dermal fibroblasts
MET1	RT	A,P	dorsum left hand	MD	45	M	primary	dermal fibroblasts
MET2	RT	A,P	dorsum left hand	MD	45	M	recurrence of MET1	dermal fibroblasts
MET4	RT	A,P	left axillary lymph node	metastasis	46	M	metastasis of MET 1/2	dermal fibroblasts
SCC T9	RT	A,P	right hand	WD	45	M	unrelated primary from MET series patient	dermal fibroblasts
SCC IC8	IC (PUVA)	N/A	buttock	PD	51	F	primary	lymphocytes
SCC IC12	IC	N/A	left calf	MD-PD	87	F	primary	lymphocytes
SCC IC18	IC	N/A	right ear	MD	81	M	primary	lymphocytes
SCC IC19	IC	N/A	scalp	MD	81	M	primary	lymphocytes
SCC T2	CT	A, C, P	hand	WD	66	M	primary	lymphocytes
SCC T8	RT	C, P	ear	PD	67	M	primary	lymphocytes
SCC T10	RT	A*, C, M*, P	left shin	MD	60	M	primary	lymphocytes
SCC T11	RT	A*, C, P	back	PD	48	M	primary	lymphocytes
Patients received imunosuppressive therapy as follows: A, azathioprine; C, Cyclosporine A; M, mycophenolate mofetil (MMF); P, prednisolone; *, patient had stopped treatment at the time of lesional biopsy
