# Supplementary material for: The genomic landscape of cutaneous SCC reveals drivers and a novel azathioprine associated mutational signature
Source: Nat Commun. 2018 Sep 10;9:3667. doi: 10.1038/s41467-018-06027-1 (PMC6131170; doi:10.1038/s41467-018-06027-1)
Supplement: Supplementary file 30 — Supplementary Data 28 [file 41467_2018_6027_MOESM30_ESM.xlsx]

## Sheet: Sheet1
Supplementary Data 28. Mutation signatures across all cSCC cell lines.
Sample Name	Somatic mutations attributed to mutational signatures								Accuracy
	Signature 1	Signature 2	Signature 5	Signature 7	Signature 13	Signature 15	Signature 26	Signature 32
IC12	63	475	1725	981	366	2623	0	0	0.9
IC18	61	55	378	2356	64	0	0	0	0.96
IC19	76	0	617	4008	0	0	0	0	0.95
IC1MET	73	0	1639	3153	0	0	0	0	0.94
IC1SCC	70	0	450	2723	0	0	0	0	0.95
MET1	5	0	25	204	0	0	0	2317	0.98
MET2	6	0	26	209	0	0	0	2378	0.98
MET4	126	0	690	599	0	0	2401	3750	0.91
PM1	23	0	138	330	0	0	0	1494	0.99
T10	32	0	156	773	0	0	0	1227	0.98
T11	50	137	448	586	179	0	1198	1424	0.87
T2	42	0	95	342	0	0	0	1114	0.98
T8	68	308	226	1623	252	0	0	0	0.97
T9	29	0	107	401	0	0	0	3422	0.99
IC8	45	0	883	774	0	0	0	0	0.87
