# Supplementary material for: The genomic landscape of cutaneous SCC reveals drivers and a novel azathioprine associated mutational signature
Source: Nat Commun. 2018 Sep 10;9:3667. doi: 10.1038/s41467-018-06027-1 (PMC6131170; doi:10.1038/s41467-018-06027-1)
Supplement: Supplementary file 32 — Supplementary Data 30 [file 41467_2018_6027_MOESM32_ESM.xlsx]

## Sheet: Sheet1
Supplementary Data 30. Differential expression analysis of SCC cell lines against normal human keratinocytes. Differential expression analysis was performed using limma
Probe	Gene	Description	logFC ( SCC vs NHK )	UP regulated	P.Value	adj.P.Val
ILMN_1666191	KLK13	kallikrein-related peptidase 13 [Source:HGNC Symbol;Acc:HGNC:6361]	-3.06566	up in NHK	3.54515e-52	1.67388e-47
ILMN_1699989	BNIPL	BCL2/adenovirus E1B 19kD interacting protein like [Source:HGNC Symbol;Acc:HGNC:16976]	-3.53604	up in NHK	4.07931e-50	7.51511e-46
ILMN_1719782	LOC652097	NA	-2.76522	up in NHK	5.30361e-50	7.51511e-46
ILMN_1699750	ABHD9	NA	-1.61955	up in NHK	6.36658e-50	7.51511e-46
ILMN_1775883	IVL	involucrin [Source:HGNC Symbol;Acc:HGNC:6187]	-2.41571	up in NHK	6.38644e-49	6.03084e-45
ILMN_1677684	BTBD16	BTB (POZ) domain containing 16 [Source:HGNC Symbol;Acc:HGNC:26340]	-2.20123	up in NHK	4.66241e-46	3.66901e-42
ILMN_1803452	CRCT1	cysteine-rich C-terminal 1 [Source:HGNC Symbol;Acc:HGNC:29875]	-3.48472	up in NHK	8.92079e-45	6.0172e-41
ILMN_1794662	DSG1	desmoglein 1 [Source:HGNC Symbol;Acc:HGNC:3048]	-2.25773	up in NHK	2.59736e-44	1.53296e-40
ILMN_2076600	ITM2A	integral membrane protein 2A [Source:HGNC Symbol;Acc:HGNC:6173]	-2.63855	up in NHK	2.34824e-43	1.23194e-39
ILMN_2388484	MAP2	microtubule-associated protein 2 [Source:HGNC Symbol;Acc:HGNC:6839]	-2.60651	up in NHK	1.08389e-42	5.1177e-39
ILMN_2395496	KLK7	kallikrein-related peptidase 7 [Source:HGNC Symbol;Acc:HGNC:6368]	-2.62556	up in NHK	1.67453e-41	6.74519e-38
ILMN_1764201	MAP2	microtubule-associated protein 2 [Source:HGNC Symbol;Acc:HGNC:6839]	-2.64697	up in NHK	1.7143e-41	6.74519e-38
ILMN_1769394	PLCD1	phospholipase C, delta 1 [Source:HGNC Symbol;Acc:HGNC:9060]	-2.28561	up in NHK	3.36268e-41	1.22133e-37
ILMN_1764769	VWA5A	von Willebrand factor A domain containing 5A [Source:HGNC Symbol;Acc:HGNC:6658]	-2.28287	up in NHK	4.25776e-40	1.43596e-36
ILMN_1812679	UPK1B	uroplakin 1B [Source:HGNC Symbol;Acc:HGNC:12578]	-1.62196	up in NHK	6.27068e-40	1.97384e-36
ILMN_1763666	ALDH3B2	aldehyde dehydrogenase 3 family, member B2 [Source:HGNC Symbol;Acc:HGNC:411]	-1.99932	up in NHK	2.74613e-39	8.10383e-36
ILMN_3248032	NCCRP1	non-specific cytotoxic cell receptor protein 1 homolog (zebrafish) [Source:HGNC Symbol;Acc:HGNC:33739]	-3.64707	up in NHK	1.07317e-38	2.98065e-35
ILMN_2409596	RAB11FIP1	RAB11 family interacting protein 1 (class I) [Source:HGNC Symbol;Acc:HGNC:30265]	-1.95961	up in NHK	1.19934e-37	3.14599e-34
ILMN_3236858	NYNRIN	NYN domain and retroviral integrase containing [Source:HGNC Symbol;Acc:HGNC:20165]	-1.48102	up in NHK	4.65434e-37	1.15663e-33
ILMN_1810978	MUCL1	mucin-like 1 [Source:HGNC Symbol;Acc:HGNC:30588]	-3.10882	up in NHK	1.03735e-36	2.44897e-33
ILMN_3291578	LOC100131138	NA	-1.35438	up in NHK	1.50903e-36	3.39287e-33
ILMN_1744765	KRT4	keratin 4 [Source:HGNC Symbol;Acc:HGNC:6441]	-3.21014	up in NHK	4.14954e-36	8.90568e-33
ILMN_1754658	CDRT1	CMT1A duplicated region transcript 1 [Source:HGNC Symbol;Acc:HGNC:14379]	-1.37918	up in NHK	1.57087e-35	3.2248e-32
ILMN_1790227	IGFL2	IGF-like family member 2 [Source:HGNC Symbol;Acc:HGNC:32929]	-2.18234	up in NHK	1.72644e-35	3.39649e-32
ILMN_1713397	NCCRP1	non-specific cytotoxic cell receptor protein 1 homolog (zebrafish) [Source:HGNC Symbol;Acc:HGNC:33739]	-4.47254	up in NHK	2.02824e-35	3.83062e-32
ILMN_2206126	RAET1L	retinoic acid early transcript 1L [Source:HGNC Symbol;Acc:HGNC:16798]	-1.42644	up in NHK	2.29259e-35	4.16334e-32
ILMN_1788874	SERPINA3	serpin peptidase inhibitor, clade A (alpha-1 antiproteinase, antitrypsin), member 3 [Source:HGNC Symbol;Acc:HGNC:16]	-2.75704	up in NHK	3.14406e-35	5.49814e-32
ILMN_1727589	SULT2B1	sulfotransferase family, cytosolic, 2B, member 1 [Source:HGNC Symbol;Acc:HGNC:11459]	-3.05879	up in NHK	3.68843e-35	6.10239e-32
ILMN_1689327	LOC730534	NA	2.24306	up in SCC	3.74808e-35	6.10239e-32
ILMN_1681526	SLC5A1	solute carrier family 5 (sodium/glucose cotransporter), member 1 [Source:HGNC Symbol;Acc:HGNC:11036]	-0.961044	up in NHK	2.94047e-34	4.62791e-31
ILMN_1668766	ROPN1	rhophilin associated tail protein 1 [Source:HGNC Symbol;Acc:HGNC:17692]	-1.15869	up in NHK	3.19154e-34	4.86103e-31
ILMN_2370365	RFC4	replication factor C (activator 1) 4, 37kDa [Source:HGNC Symbol;Acc:HGNC:9972]	2.5968	up in SCC	3.44638e-34	5.08514e-31
ILMN_1809590	GINS2	GINS complex subunit 2 (Psf2 homolog) [Source:HGNC Symbol;Acc:HGNC:24575]	2.48846	up in SCC	3.83648e-34	5.48918e-31
ILMN_1768469	TCN1	transcobalamin I (vitamin B12 binding protein, R binder family) [Source:HGNC Symbol;Acc:HGNC:11652]	-3.24638	up in NHK	4.02277e-34	5.58645e-31
ILMN_1690017	SPINK5	serine peptidase inhibitor, Kazal type 5 [Source:HGNC Symbol;Acc:HGNC:15464]	-2.4233	up in NHK	9.1283e-34	1.23143e-30
ILMN_1800091	RARRES1	retinoic acid receptor responder (tazarotene induced) 1 [Source:HGNC Symbol;Acc:HGNC:9867]	-3.80026	up in NHK	1.25251e-33	1.64274e-30
ILMN_1706813	SLC6A14	solute carrier family 6 (amino acid transporter), member 14 [Source:HGNC Symbol;Acc:HGNC:11047]	-1.43382	up in NHK	2.30689e-33	2.94384e-30
ILMN_1720526	CENPN	centromere protein N [Source:HGNC Symbol;Acc:HGNC:30873]	2.44382	up in SCC	3.01203e-33	3.74253e-30
ILMN_1778687	RHCG	Rh family, C glycoprotein [Source:HGNC Symbol;Acc:HGNC:18140]	-1.75344	up in NHK	3.60512e-33	4.36459e-30
ILMN_2381257	DSC2	desmocollin 2 [Source:HGNC Symbol;Acc:HGNC:3036]	-2.75861	up in NHK	5.02189e-33	5.92784e-30
ILMN_2058141	HMGN2	high mobility group nucleosomal binding domain 2 [Source:HGNC Symbol;Acc:HGNC:4986]	2.16381	up in SCC	5.39502e-33	6.21296e-30
ILMN_1669635	NUP85	nucleoporin 85kDa [Source:HGNC Symbol;Acc:HGNC:8734]	1.27843	up in SCC	6.01383e-33	6.7607e-30
ILMN_1734929	BBOX1	butyrobetaine (gamma), 2-oxoglutarate dioxygenase (gamma-butyrobetaine hydroxylase) 1 [Source:HGNC Symbol;Acc:HGNC:964]	-1.75579	up in NHK	6.34721e-33	6.96953e-30
ILMN_1743620	RARRES1	retinoic acid receptor responder (tazarotene induced) 1 [Source:HGNC Symbol;Acc:HGNC:9867]	-2.99452	up in NHK	1.304e-32	1.39931e-29
ILMN_1724489	RFC4	replication factor C (activator 1) 4, 37kDa [Source:HGNC Symbol;Acc:HGNC:9972]	2.47873	up in SCC	1.37491e-32	1.44261e-29
ILMN_3270473	LOC100128918	NA	-2.11482	up in NHK	1.58709e-32	1.62904e-29
ILMN_1810025	SLC39A2	solute carrier family 39 (zinc transporter), member 2 [Source:HGNC Symbol;Acc:HGNC:17127]	-1.58079	up in NHK	2.06914e-32	2.07865e-29
ILMN_1714730	UBE2C	ubiquitin-conjugating enzyme E2C [Source:HGNC Symbol;Acc:HGNC:15937]	2.64246	up in SCC	2.69807e-32	2.654e-29
ILMN_1814787	ICA1	islet cell autoantigen 1, 69kDa [Source:HGNC Symbol;Acc:HGNC:5343]	-1.37766	up in NHK	3.47289e-32	3.32335e-29
ILMN_2212909	MELK	maternal embryonic leucine zipper kinase [Source:HGNC Symbol;Acc:HGNC:16870]	1.94718	up in SCC	3.51931e-32	3.32335e-29
ILMN_3238902	KRT31	keratin 31 [Source:HGNC Symbol;Acc:HGNC:6448]	-1.89147	up in NHK	3.97203e-32	3.67732e-29
ILMN_1771120	TMEM45B	transmembrane protein 45B [Source:HGNC Symbol;Acc:HGNC:25194]	-0.738593	up in NHK	6.65605e-32	6.04369e-29
ILMN_2301083	UBE2C	ubiquitin-conjugating enzyme E2C [Source:HGNC Symbol;Acc:HGNC:15937]	2.71182	up in SCC	1.36437e-31	1.21547e-28
ILMN_1777564	MAD2L1	MAD2 mitotic arrest deficient-like 1 (yeast) [Source:HGNC Symbol;Acc:HGNC:6763]	2.44777	up in SCC	1.62355e-31	1.41959e-28
ILMN_1751776	CKAP2L	cytoskeleton associated protein 2-like [Source:HGNC Symbol;Acc:HGNC:26877]	1.99089	up in SCC	1.78735e-31	1.53439e-28
ILMN_2361400	ABCA12	ATP-binding cassette, sub-family A (ABC1), member 12 [Source:HGNC Symbol;Acc:HGNC:14637]	-1.71903	up in NHK	2.98913e-31	2.52026e-28
ILMN_1776052	LOC148915	NA	2.17606	up in SCC	4.53193e-31	3.75402e-28
ILMN_2219767	MYCN	v-myc avian myelocytomatosis viral oncogene neuroblastoma derived homolog [Source:HGNC Symbol;Acc:HGNC:7559]	-2.34859	up in NHK	7.33795e-31	5.9736e-28
ILMN_1700583	ZNF750	zinc finger protein 750 [Source:HGNC Symbol;Acc:HGNC:25843]	-1.64397	up in NHK	7.74946e-31	6.20167e-28
ILMN_1684585	ACSL1	acyl-CoA synthetase long-chain family member 1 [Source:HGNC Symbol;Acc:HGNC:3569]	-2.56677	up in NHK	8.08829e-31	6.36495e-28
ILMN_1701361	C9orf150	NA	-1.3435	up in NHK	8.89069e-31	6.88168e-28
ILMN_1691702	ZNF775	zinc finger protein 775 [Source:HGNC Symbol;Acc:HGNC:28501]	-1.14524	up in NHK	1.00104e-30	7.6234e-28
ILMN_1701195	PLA2G7	phospholipase A2, group VII (platelet-activating factor acetylhydrolase, plasma) [Source:HGNC Symbol;Acc:HGNC:9040]	-1.97208	up in NHK	1.3765e-30	1.03163e-27
ILMN_3220769	LOC729964	NA	2.4511	up in SCC	1.55723e-30	1.14885e-27
ILMN_1659749	DSP	desmoplakin [Source:HGNC Symbol;Acc:HGNC:3052]	-1.30701	up in NHK	2.33932e-30	1.68215e-27
ILMN_2072296	CKS2	CDC28 protein kinase regulatory subunit 2 [Source:HGNC Symbol;Acc:HGNC:2000]	1.88373	up in SCC	2.35136e-30	1.68215e-27
ILMN_2160929	FEN1	flap structure-specific endonuclease 1 [Source:HGNC Symbol;Acc:HGNC:3650]	2.12955	up in SCC	2.50301e-30	1.76392e-27
ILMN_1731184	MELK	maternal embryonic leucine zipper kinase [Source:HGNC Symbol;Acc:HGNC:16870]	1.91094	up in SCC	2.90873e-30	2.01968e-27
ILMN_1763520	SULT2B1	sulfotransferase family, cytosolic, 2B, member 1 [Source:HGNC Symbol;Acc:HGNC:11459]	-1.21392	up in NHK	3.57794e-30	2.44519e-27
ILMN_1744212	INPP5D	inositol polyphosphate-5-phosphatase, 145kDa [Source:HGNC Symbol;Acc:HGNC:6079]	-0.897891	up in NHK	3.62511e-30	2.44519e-27
ILMN_2129015	AFF1	AF4/FMR2 family, member 1 [Source:HGNC Symbol;Acc:HGNC:7135]	-1.00107	up in NHK	3.97173e-30	2.64126e-27
ILMN_1703855	SERPINB3	serpin peptidase inhibitor, clade B (ovalbumin), member 3 [Source:HGNC Symbol;Acc:HGNC:10569]	-2.57669	up in NHK	4.1459e-30	2.71879e-27
ILMN_2167922	TRMT5	tRNA methyltransferase 5 [Source:HGNC Symbol;Acc:HGNC:23141]	2.225	up in SCC	4.33304e-30	2.80258e-27
ILMN_1665559	CDK2	cyclin-dependent kinase 2 [Source:HGNC Symbol;Acc:HGNC:1771]	1.4094	up in SCC	5.35604e-30	3.41744e-27
ILMN_1747630	DEK	DEK proto-oncogene [Source:HGNC Symbol;Acc:HGNC:2768]	1.72207	up in SCC	6.11518e-30	3.80646e-27
ILMN_1658926	NOTCH3	notch 3 [Source:HGNC Symbol;Acc:HGNC:7883]	-2.1041	up in NHK	6.12698e-30	3.80646e-27
ILMN_1709294	CDCA8	cell division cycle associated 8 [Source:HGNC Symbol;Acc:HGNC:14629]	1.44126	up in SCC	6.69819e-30	4.10729e-27
ILMN_1683450	CDCA5	cell division cycle associated 5 [Source:HGNC Symbol;Acc:HGNC:14626]	2.67138	up in SCC	7.33858e-30	4.39021e-27
ILMN_1751351	FLJ90086	NA	-1.74082	up in NHK	7.34552e-30	4.39021e-27
ILMN_1747650	BMP6	bone morphogenetic protein 6 [Source:HGNC Symbol;Acc:HGNC:1073]	-2.46434	up in NHK	8.33705e-30	4.92053e-27
ILMN_3244114	DHRS11	dehydrogenase/reductase (SDR family) member 11 [Source:HGNC Symbol;Acc:HGNC:28639]	-1.35941	up in NHK	8.9151e-30	5.19673e-27
ILMN_1743412	SIAE	sialic acid acetylesterase [Source:HGNC Symbol;Acc:HGNC:18187]	-1.75271	up in NHK	9.53573e-30	5.49072e-27
ILMN_1753353	SLBP	stem-loop binding protein [Source:HGNC Symbol;Acc:HGNC:10904]	1.10303	up in SCC	1.01847e-29	5.79375e-27
ILMN_1712759	SBSN	suprabasin [Source:HGNC Symbol;Acc:HGNC:24950]	-4.27707	up in NHK	1.15875e-29	6.51328e-27
ILMN_2075334	HIST1H4C	histone cluster 1, H4c [Source:HGNC Symbol;Acc:HGNC:4787]	2.42955	up in SCC	1.31756e-29	7.31881e-27
ILMN_1719256	CKS1B	CDC28 protein kinase regulatory subunit 1B [Source:HGNC Symbol;Acc:HGNC:19083]	2.58228	up in SCC	1.52682e-29	8.38258e-27
ILMN_1790136	C20orf20	NA	1.67123	up in SCC	1.59366e-29	8.64898e-27
ILMN_1738546	LOC400578	NA	-3.5329	up in NHK	1.92668e-29	1.03375e-26
ILMN_1790252	KRT36	keratin 36 [Source:HGNC Symbol;Acc:HGNC:6454]	-0.819509	up in NHK	2.21799e-29	1.17668e-26
ILMN_1652857	SLC15A1	NA	-0.626009	up in NHK	2.76251e-29	1.44927e-26
ILMN_1775549	PRSS27	protease, serine 27 [Source:HGNC Symbol;Acc:HGNC:15475]	-0.782293	up in NHK	3.17249e-29	1.64607e-26
ILMN_1760705	POF1B	premature ovarian failure, 1B [Source:HGNC Symbol;Acc:HGNC:13711]	-1.63744	up in NHK	3.39439e-29	1.74206e-26
ILMN_1697548	LPHN2	latrophilin 2 [Source:HGNC Symbol;Acc:HGNC:18582]	-2.55973	up in NHK	4.32759e-29	2.19711e-26
ILMN_3306440	TMEM194A	transmembrane protein 194A [Source:HGNC Symbol;Acc:HGNC:29001]	1.59903	up in SCC	4.59784e-29	2.30949e-26
ILMN_2395139	SERPINB7	serpin peptidase inhibitor, clade B (ovalbumin), member 7 [Source:HGNC Symbol;Acc:HGNC:13902]	-4.5411	up in NHK	5.31275e-29	2.64049e-26
ILMN_2108357	RPL39L	ribosomal protein L39-like [Source:HGNC Symbol;Acc:HGNC:17094]	2.56478	up in SCC	5.78372e-29	2.84462e-26
ILMN_1747911	CDC2	NA	2.25543	up in SCC	6.31971e-29	3.0762e-26
ILMN_1691476	MYLK	myosin light chain kinase [Source:HGNC Symbol;Acc:HGNC:7590]	-1.58022	up in NHK	6.6055e-29	3.1825e-26
ILMN_1801939	CCNB2	cyclin B2 [Source:HGNC Symbol;Acc:HGNC:1580]	2.47839	up in SCC	8.84467e-29	4.21828e-26
ILMN_1689211	AAK1	AP2 associated kinase 1 [Source:HGNC Symbol;Acc:HGNC:19679]	-2.38846	up in NHK	1.03639e-28	4.89343e-26
ILMN_1755937	ANXA2	annexin A2 [Source:HGNC Symbol;Acc:HGNC:537]	-1.85665	up in NHK	1.14511e-28	5.3532e-26
ILMN_1756326	CKS2	CDC28 protein kinase regulatory subunit 2 [Source:HGNC Symbol;Acc:HGNC:2000]	2.11756	up in SCC	1.58887e-28	7.3549e-26
ILMN_2041046	CKS1B	CDC28 protein kinase regulatory subunit 1B [Source:HGNC Symbol;Acc:HGNC:19083]	2.64353	up in SCC	1.62452e-28	7.44694e-26
ILMN_1687947	HIST1H2BE	NA	-1.15496	up in NHK	1.71023e-28	7.76446e-26
ILMN_2188722	GLS	glutaminase [Source:HGNC Symbol;Acc:HGNC:4331]	-2.12928	up in NHK	2.00694e-28	9.02472e-26
ILMN_1708101	LMNB2	lamin B2 [Source:HGNC Symbol;Acc:HGNC:6638]	1.34601	up in SCC	2.15109e-28	9.5817e-26
ILMN_1697733	CST6	cystatin E/M [Source:HGNC Symbol;Acc:HGNC:2478]	-2.89646	up in NHK	2.44841e-28	1.08041e-25
ILMN_1689146	GABRP	gamma-aminobutyric acid (GABA) A receptor, pi [Source:HGNC Symbol;Acc:HGNC:4089]	-2.07867	up in NHK	2.60726e-28	1.13985e-25
ILMN_1680390	GCNT2	glucosaminyl (N-acetyl) transferase 2, I-branching enzyme (I blood group) [Source:HGNC Symbol;Acc:HGNC:4204]	-1.9924	up in NHK	2.85062e-28	1.23482e-25
ILMN_1737728	CDCA3	cell division cycle associated 3 [Source:HGNC Symbol;Acc:HGNC:14624]	1.84891	up in SCC	2.96665e-28	1.2734e-25
ILMN_1712413	RPL39L	ribosomal protein L39-like [Source:HGNC Symbol;Acc:HGNC:17094]	2.28059	up in SCC	3.27224e-28	1.39191e-25
ILMN_1808824	NEBL	nebulette [Source:HGNC Symbol;Acc:HGNC:16932]	-2.16517	up in NHK	3.3094e-28	1.39515e-25
ILMN_1710325	SCEL	sciellin [Source:HGNC Symbol;Acc:HGNC:10573]	-2.85709	up in NHK	4.32382e-28	1.80667e-25
ILMN_1729115	LOC651816	NA	2.06825	up in SCC	5.36064e-28	2.22024e-25
ILMN_1711988	KCNK12	potassium channel, two pore domain subfamily K, member 12 [Source:HGNC Symbol;Acc:HGNC:6274]	-1.65409	up in NHK	5.44752e-28	2.23661e-25
ILMN_1679897	IGFL3	IGF-like family member 3 [Source:HGNC Symbol;Acc:HGNC:32930]	-2.17178	up in NHK	5.5149e-28	2.24475e-25
ILMN_3176146	LOC100128918	NA	-2.68742	up in NHK	8.37449e-28	3.37957e-25
ILMN_1674282	PPARD	peroxisome proliferator-activated receptor delta [Source:HGNC Symbol;Acc:HGNC:9235]	-1.45877	up in NHK	1.16386e-27	4.657e-25
ILMN_2196984	OIP5	Opa interacting protein 5 [Source:HGNC Symbol;Acc:HGNC:20300]	2.18767	up in SCC	1.34962e-27	5.35494e-25
ILMN_1788942	GGT6	gamma-glutamyltransferase 6 [Source:HGNC Symbol;Acc:HGNC:26891]	-0.805953	up in NHK	1.4064e-27	5.49904e-25
ILMN_1786125	CCNA2	cyclin A2 [Source:HGNC Symbol;Acc:HGNC:1578]	2.04367	up in SCC	1.40923e-27	5.49904e-25
ILMN_1780649	KPRP	keratinocyte proline-rich protein [Source:HGNC Symbol;Acc:HGNC:31823]	-1.01067	up in NHK	1.53829e-27	5.95342e-25
ILMN_2361603	NDRG2	NDRG family member 2 [Source:HGNC Symbol;Acc:HGNC:14460]	-1.90801	up in NHK	1.73257e-27	6.65082e-25
ILMN_1745079	TRIM2	tripartite motif containing 2 [Source:HGNC Symbol;Acc:HGNC:15974]	-2.01898	up in NHK	1.96301e-27	7.47462e-25
ILMN_2202948	BUB1	BUB1 mitotic checkpoint serine/threonine kinase [Source:HGNC Symbol;Acc:HGNC:1148]	1.7069	up in SCC	2.12769e-27	8.03689e-25
ILMN_1796949	TPX2	TPX2, microtubule-associated [Source:HGNC Symbol;Acc:HGNC:1249]	1.84462	up in SCC	2.17899e-27	8.16533e-25
ILMN_2292646	GAD1	glutamate decarboxylase 1 (brain, 67kDa) [Source:HGNC Symbol;Acc:HGNC:4092]	-1.18222	up in NHK	2.53327e-27	9.41817e-25
ILMN_1710676	FBXO5	F-box protein 5 [Source:HGNC Symbol;Acc:HGNC:13584]	2.1807	up in SCC	2.55464e-27	9.42344e-25
ILMN_2363880	ALDH3B2	aldehyde dehydrogenase 3 family, member B2 [Source:HGNC Symbol;Acc:HGNC:411]	-0.851216	up in NHK	2.843e-27	1.04058e-24
ILMN_1799667	KIF4A	kinesin family member 4A [Source:HGNC Symbol;Acc:HGNC:13339]	1.4355	up in SCC	2.98646e-27	1.08468e-24
ILMN_1671600	EPS8L1	EPS8-like 1 [Source:HGNC Symbol;Acc:HGNC:21295]	-1.90452	up in NHK	3.10182e-27	1.11798e-24
ILMN_1752548	KRTDAP	keratinocyte differentiation-associated protein [Source:HGNC Symbol;Acc:HGNC:16313]	-5.17718	up in NHK	3.16552e-27	1.1323e-24
ILMN_2399174	TRAK1	trafficking protein, kinesin binding 1 [Source:HGNC Symbol;Acc:HGNC:29947]	-1.1397	up in NHK	3.43205e-27	1.2184e-24
ILMN_1767685	SERPINB7	serpin peptidase inhibitor, clade B (ovalbumin), member 7 [Source:HGNC Symbol;Acc:HGNC:13902]	-4.88376	up in NHK	3.51837e-27	1.23973e-24
ILMN_1774874	IL1RN	interleukin 1 receptor antagonist [Source:HGNC Symbol;Acc:HGNC:6000]	-4.13489	up in NHK	3.64999e-27	1.27658e-24
ILMN_1677098	YPEL2	yippee-like 2 (Drosophila) [Source:HGNC Symbol;Acc:HGNC:18326]	-0.861015	up in NHK	3.70748e-27	1.28715e-24
ILMN_2365569	ICA1	islet cell autoantigen 1, 69kDa [Source:HGNC Symbol;Acc:HGNC:5343]	-0.876418	up in NHK	3.80355e-27	1.31086e-24
ILMN_1730284	DSC1	desmocollin 1 [Source:HGNC Symbol;Acc:HGNC:3035]	-0.962385	up in NHK	3.87984e-27	1.32747e-24
ILMN_2362549	ZWINT	ZW10 interacting kinetochore protein [Source:HGNC Symbol;Acc:HGNC:13195]	1.44611	up in SCC	4.02279e-27	1.36647e-24
ILMN_1709870	HES2	hes family bHLH transcription factor 2 [Source:HGNC Symbol;Acc:HGNC:16005]	-2.88344	up in NHK	4.63203e-27	1.5569e-24
ILMN_2316540	MRPL11	mitochondrial ribosomal protein L11 [Source:HGNC Symbol;Acc:HGNC:14042]	1.60617	up in SCC	4.64932e-27	1.5569e-24
ILMN_1865764	NA	NA	-1.87255	up in NHK	4.80142e-27	1.59651e-24
ILMN_1675656	PPFIBP2	PTPRF interacting protein, binding protein 2 (liprin beta 2) [Source:HGNC Symbol;Acc:HGNC:9250]	-1.79829	up in NHK	5.02424e-27	1.65891e-24
ILMN_2210129	PRIM1	primase, DNA, polypeptide 1 (49kDa) [Source:HGNC Symbol;Acc:HGNC:9369]	2.34294	up in SCC	5.26118e-27	1.72508e-24
ILMN_1698666	CST6	cystatin E/M [Source:HGNC Symbol;Acc:HGNC:2478]	-3.13863	up in NHK	5.41266e-27	1.76251e-24
ILMN_2067370	SNRPF	small nuclear ribonucleoprotein polypeptide F [Source:HGNC Symbol;Acc:HGNC:11162]	1.16856	up in SCC	6.00533e-27	1.94211e-24
ILMN_2305225	NDRG4	NDRG family member 4 [Source:HGNC Symbol;Acc:HGNC:14466]	-1.53216	up in NHK	6.63758e-27	2.13197e-24
ILMN_2077550	RACGAP1	Rac GTPase activating protein 1 [Source:HGNC Symbol;Acc:HGNC:9804]	1.47621	up in SCC	7.71495e-27	2.46128e-24
ILMN_2136495	A2ML1	alpha-2-macroglobulin-like 1 [Source:HGNC Symbol;Acc:HGNC:23336]	-4.78903	up in NHK	8.26418e-27	2.6188e-24
ILMN_3244516	C12orf51	NA	-0.901229	up in NHK	8.86268e-27	2.78973e-24
ILMN_1659364	RFC5	replication factor C (activator 1) 5, 36.5kDa [Source:HGNC Symbol;Acc:HGNC:9973]	1.62548	up in SCC	1.02375e-26	3.20114e-24
ILMN_1786470	C1orf74	chromosome 1 open reading frame 74 [Source:HGNC Symbol;Acc:HGNC:26319]	-2.76149	up in NHK	1.09601e-26	3.40455e-24
ILMN_1801043	GSN	gelsolin [Source:HGNC Symbol;Acc:HGNC:4620]	-2.07038	up in NHK	1.15053e-26	3.55055e-24
ILMN_1698804	ATP10B	ATPase, class V, type 10B [Source:HGNC Symbol;Acc:HGNC:13543]	-0.671962	up in NHK	1.16914e-26	3.58457e-24
ILMN_1753312	PLXDC2	plexin domain containing 2 [Source:HGNC Symbol;Acc:HGNC:21013]	-1.54463	up in NHK	1.19933e-26	3.65339e-24
ILMN_1803788	LGALS3	lectin, galactoside-binding, soluble, 3 [Source:HGNC Symbol;Acc:HGNC:6563]	-2.37765	up in NHK	1.35475e-26	4.09485e-24
ILMN_1789830	CFLAR	CASP8 and FADD-like apoptosis regulator [Source:HGNC Symbol;Acc:HGNC:1876]	-2.18675	up in NHK	1.3616e-26	4.09485e-24
ILMN_1768816	TMPO	thymopoietin [Source:HGNC Symbol;Acc:HGNC:11875]	1.39872	up in SCC	1.39907e-26	4.17217e-24
ILMN_1735093	TIMELESS	timeless circadian clock [Source:HGNC Symbol;Acc:HGNC:11813]	1.59897	up in SCC	1.40498e-26	4.17217e-24
ILMN_1716895	RPA3	replication protein A3, 14kDa [Source:HGNC Symbol;Acc:HGNC:10291]	1.87518	up in SCC	1.61245e-26	4.75834e-24
ILMN_2225608	FAM135A	family with sequence similarity 135, member A [Source:HGNC Symbol;Acc:HGNC:21084]	-1.14898	up in NHK	1.62324e-26	4.76043e-24
ILMN_1689001	CDK4	cyclin-dependent kinase 4 [Source:HGNC Symbol;Acc:HGNC:1773]	1.80136	up in SCC	1.66724e-26	4.85929e-24
ILMN_1798654	MCM6	minichromosome maintenance complex component 6 [Source:HGNC Symbol;Acc:HGNC:6949]	1.73656	up in SCC	1.74118e-26	5.04367e-24
ILMN_2256953	CASZ1	castor zinc finger 1 [Source:HGNC Symbol;Acc:HGNC:26002]	-0.674939	up in NHK	2.00818e-26	5.7816e-24
ILMN_1651237	CDT1	chromatin licensing and DNA replication factor 1 [Source:HGNC Symbol;Acc:HGNC:24576]	2.0838	up in SCC	2.54791e-26	7.29105e-24
ILMN_1694502	PRIM1	primase, DNA, polypeptide 1 (49kDa) [Source:HGNC Symbol;Acc:HGNC:9369]	2.38788	up in SCC	2.9336e-26	8.34415e-24
ILMN_1790689	CRISPLD2	cysteine-rich secretory protein LCCL domain containing 2 [Source:HGNC Symbol;Acc:HGNC:25248]	-1.32315	up in NHK	3.02342e-26	8.54813e-24
ILMN_2344120	ROPN1B	rhophilin associated tail protein 1B [Source:HGNC Symbol;Acc:HGNC:31927]	-0.92166	up in NHK	3.18783e-26	8.95931e-24
ILMN_1758728	FANCG	Fanconi anemia, complementation group G [Source:HGNC Symbol;Acc:HGNC:3588]	1.89695	up in SCC	3.44631e-26	9.62845e-24
ILMN_3228822	TMEM194A	transmembrane protein 194A [Source:HGNC Symbol;Acc:HGNC:29001]	1.65311	up in SCC	3.72109e-26	1.0335e-23
ILMN_1697363	C20orf27	chromosome 20 open reading frame 27 [Source:HGNC Symbol;Acc:HGNC:15873]	1.41737	up in SCC	3.79018e-26	1.04653e-23
ILMN_1670238	CDC45L	NA	2.58616	up in SCC	4.01004e-26	1.1008e-23
ILMN_1684308	DEFB103B	defensin, beta 103B [Source:HGNC Symbol;Acc:HGNC:31702]	-2.38397	up in NHK	4.54798e-26	1.2373e-23
ILMN_1797704	LOC729252	NA	-4.29425	up in NHK	4.55969e-26	1.2373e-23
ILMN_1747016	CEP55	centrosomal protein 55kDa [Source:HGNC Symbol;Acc:HGNC:1161]	2.27708	up in SCC	4.93166e-26	1.33059e-23
ILMN_1680955	AURKA	aurora kinase A [Source:HGNC Symbol;Acc:HGNC:11393]	2.23862	up in SCC	5.00046e-26	1.34149e-23
ILMN_1794742	HES5	hes family bHLH transcription factor 5 [Source:HGNC Symbol;Acc:HGNC:19764]	-2.88933	up in NHK	5.09565e-26	1.3593e-23
ILMN_1791280	HSPB8	heat shock 22kDa protein 8 [Source:HGNC Symbol;Acc:HGNC:30171]	-2.46072	up in NHK	7.47911e-26	1.9839e-23
ILMN_1779399	SNRPA	small nuclear ribonucleoprotein polypeptide A [Source:HGNC Symbol;Acc:HGNC:11151]	0.696722	up in SCC	7.77319e-26	2.05039e-23
ILMN_1670353	RAD51AP1	RAD51 associated protein 1 [Source:HGNC Symbol;Acc:HGNC:16956]	2.01029	up in SCC	7.86635e-26	2.06343e-23
ILMN_1678966	SNRPF	small nuclear ribonucleoprotein polypeptide F [Source:HGNC Symbol;Acc:HGNC:11162]	1.21476	up in SCC	7.93731e-26	2.07054e-23
ILMN_3191227	LOC100129267	NA	1.18154	up in SCC	8.92941e-26	2.31654e-23
ILMN_2344971	FOXM1	forkhead box M1 [Source:HGNC Symbol;Acc:HGNC:3818]	1.45576	up in SCC	1.06767e-25	2.7547e-23
ILMN_2396982	BCL2L12	BCL2-like 12 (proline rich) [Source:HGNC Symbol;Acc:HGNC:13787]	1.71254	up in SCC	1.07998e-25	2.77133e-23
ILMN_1775587	STX19	syntaxin 19 [Source:HGNC Symbol;Acc:HGNC:19300]	-1.24662	up in NHK	1.14851e-25	2.93125e-23
ILMN_1794539	KIF11	kinesin family member 11 [Source:HGNC Symbol;Acc:HGNC:6388]	1.58296	up in SCC	1.17033e-25	2.97088e-23
ILMN_2357438	AURKA	aurora kinase A [Source:HGNC Symbol;Acc:HGNC:11393]	2.24792	up in SCC	1.27659e-25	3.22329e-23
ILMN_1705213	TMBIM1	transmembrane BAX inhibitor motif containing 1 [Source:HGNC Symbol;Acc:HGNC:23410]	-2.31061	up in NHK	1.30183e-25	3.26953e-23
ILMN_1798372	ANXA2P3	annexin A2 pseudogene 3 [Source:HGNC Symbol;Acc:HGNC:540]	-1.49207	up in NHK	1.37792e-25	3.44231e-23
ILMN_1731070	ORC6L	NA	1.26167	up in SCC	1.53176e-25	3.8065e-23
ILMN_3300972	SIVA1	SIVA1, apoptosis-inducing factor [Source:HGNC Symbol;Acc:HGNC:17712]	1.7804	up in SCC	1.58592e-25	3.92047e-23
ILMN_2179837	BANF1	barrier to autointegration factor 1 [Source:HGNC Symbol;Acc:HGNC:17397]	1.29878	up in SCC	1.80739e-25	4.44467e-23
ILMN_1714587	DEFB103B	defensin, beta 103B [Source:HGNC Symbol;Acc:HGNC:31702]	-1.84317	up in NHK	1.88442e-25	4.61008e-23
ILMN_1786353	CNGA1	cyclic nucleotide gated channel alpha 1 [Source:HGNC Symbol;Acc:HGNC:2148]	-0.893319	up in NHK	2.00857e-25	4.88849e-23
ILMN_1757697	NEIL3	nei endonuclease VIII-like 3 (E. coli) [Source:HGNC Symbol;Acc:HGNC:24573]	1.03635	up in SCC	2.22525e-25	5.38808e-23
ILMN_1712522	CEACAM6	carcinoembryonic antigen-related cell adhesion molecule 6 (non-specific cross reacting antigen) [Source:HGNC Symbol;Acc:HGNC:1818]	-4.79882	up in NHK	2.38065e-25	5.73494e-23
ILMN_1763000	ADAP2	ArfGAP with dual PH domains 2 [Source:HGNC Symbol;Acc:HGNC:16487]	-0.732594	up in NHK	2.48418e-25	5.95396e-23
ILMN_1736176	PLK1	polo-like kinase 1 [Source:HGNC Symbol;Acc:HGNC:9077]	1.16468	up in SCC	2.78036e-25	6.63018e-23
ILMN_1728934	PRC1	protein regulator of cytokinesis 1 [Source:HGNC Symbol;Acc:HGNC:9341]	1.95526	up in SCC	2.91077e-25	6.90627e-23
ILMN_1738523	MYD88	myeloid differentiation primary response 88 [Source:HGNC Symbol;Acc:HGNC:7562]	-1.66896	up in NHK	2.9604e-25	6.9889e-23
ILMN_1770922	TMEM45A	transmembrane protein 45A [Source:HGNC Symbol;Acc:HGNC:25480]	-2.60167	up in NHK	3.01179e-25	7.07485e-23
ILMN_1679800	BRIX1	BRX1, biogenesis of ribosomes, homolog (S. cerevisiae) [Source:HGNC Symbol;Acc:HGNC:24170]	1.26373	up in SCC	3.25236e-25	7.5798e-23
ILMN_1813350	HSD11B2	hydroxysteroid (11-beta) dehydrogenase 2 [Source:HGNC Symbol;Acc:HGNC:5209]	-1.06649	up in NHK	3.25885e-25	7.5798e-23
ILMN_1737205	MCM4	minichromosome maintenance complex component 4 [Source:HGNC Symbol;Acc:HGNC:6947]	2.48021	up in SCC	3.35755e-25	7.77108e-23
ILMN_1736940	HPRT1	hypoxanthine phosphoribosyltransferase 1 [Source:HGNC Symbol;Acc:HGNC:5157]	1.53854	up in SCC	3.78819e-25	8.72503e-23
ILMN_1663195	MCM7	minichromosome maintenance complex component 7 [Source:HGNC Symbol;Acc:HGNC:6950]	2.24799	up in SCC	3.91367e-25	8.97029e-23
ILMN_1794659	FUT2	fucosyltransferase 2 (secretor status included) [Source:HGNC Symbol;Acc:HGNC:4013]	-1.47988	up in NHK	3.98917e-25	9.09917e-23
ILMN_1690371	MRPL11	mitochondrial ribosomal protein L11 [Source:HGNC Symbol;Acc:HGNC:14042]	1.72792	up in SCC	4.21719e-25	9.57302e-23
ILMN_1790625	CBX3	chromobox homolog 3 [Source:HGNC Symbol;Acc:HGNC:1553]	1.09745	up in SCC	4.30994e-25	9.73676e-23
ILMN_1741847	MMP10	matrix metallopeptidase 10 (stromelysin 2) [Source:HGNC Symbol;Acc:HGNC:7156]	-3.65919	up in NHK	4.75058e-25	1.06811e-22
ILMN_1777765	C12orf10	chromosome 12 open reading frame 10 [Source:HGNC Symbol;Acc:HGNC:17590]	1.01788	up in SCC	4.91247e-25	1.09928e-22
ILMN_1663390	CDC20	cell division cycle 20 [Source:HGNC Symbol;Acc:HGNC:1723]	2.54303	up in SCC	4.98695e-25	1.11068e-22
ILMN_1755834	FEN1	flap structure-specific endonuclease 1 [Source:HGNC Symbol;Acc:HGNC:3650]	1.37562	up in SCC	5.30597e-25	1.17618e-22
ILMN_1752953	BCL2L12	BCL2-like 12 (proline rich) [Source:HGNC Symbol;Acc:HGNC:13787]	1.65128	up in SCC	5.45117e-25	1.20272e-22
ILMN_1799516	DNAJC9	DnaJ (Hsp40) homolog, subfamily C, member 9 [Source:HGNC Symbol;Acc:HGNC:19123]	1.4672	up in SCC	5.61879e-25	1.23394e-22
ILMN_2376822	SDCBP2	syndecan binding protein (syntenin) 2 [Source:HGNC Symbol;Acc:HGNC:15756]	-1.4753	up in NHK	5.77587e-25	1.26256e-22
ILMN_1685916	KIF2C	kinesin family member 2C [Source:HGNC Symbol;Acc:HGNC:6393]	1.77264	up in SCC	6.29278e-25	1.36922e-22
ILMN_2048700	ATAD2	ATPase family, AAA domain containing 2 [Source:HGNC Symbol;Acc:HGNC:30123]	1.95417	up in SCC	6.53593e-25	1.4156e-22
ILMN_1861376	NA	NA	-0.661492	up in NHK	6.63847e-25	1.43124e-22
ILMN_3244019	LOC647886	NA	-1.34398	up in NHK	6.92994e-25	1.48729e-22
ILMN_1751444	NCAPG	non-SMC condensin I complex, subunit G [Source:HGNC Symbol;Acc:HGNC:24304]	2.2062	up in SCC	7.78716e-25	1.6637e-22
ILMN_1704164	ATP13A2	ATPase type 13A2 [Source:HGNC Symbol;Acc:HGNC:30213]	-1.10145	up in NHK	7.83535e-25	1.66646e-22
ILMN_1795300	FLJ41603	NA	-2.0021	up in NHK	8.08066e-25	1.71093e-22
ILMN_1773119	CCNF	cyclin F [Source:HGNC Symbol;Acc:HGNC:1591]	1.54244	up in SCC	8.14885e-25	1.71766e-22
ILMN_1812489	CCDC21	NA	0.989391	up in SCC	9.26952e-25	1.9452e-22
ILMN_1763763	RIPK3	receptor-interacting serine-threonine kinase 3 [Source:HGNC Symbol;Acc:HGNC:10021]	-1.08025	up in NHK	9.46638e-25	1.97772e-22
ILMN_1686573	DEFB1	defensin, beta 1 [Source:HGNC Symbol;Acc:HGNC:2766]	-4.09191	up in NHK	9.83123e-25	2.04099e-22
ILMN_1688780	S100A4	S100 calcium binding protein A4 [Source:HGNC Symbol;Acc:HGNC:10494]	-3.79341	up in NHK	9.85569e-25	2.04099e-22
ILMN_1801616	EMP1	epithelial membrane protein 1 [Source:HGNC Symbol;Acc:HGNC:3333]	-2.05801	up in NHK	9.93533e-25	2.04463e-22
ILMN_1811472	KIF23	kinesin family member 23 [Source:HGNC Symbol;Acc:HGNC:6392]	1.58276	up in SCC	9.95984e-25	2.04463e-22
ILMN_1720114	GMNN	geminin, DNA replication inhibitor [Source:HGNC Symbol;Acc:HGNC:17493]	1.57759	up in SCC	1.02789e-24	2.10099e-22
ILMN_1775304	DNAJB1	DnaJ (Hsp40) homolog, subfamily B, member 1 [Source:HGNC Symbol;Acc:HGNC:5270]	-1.3314	up in NHK	1.03624e-24	2.10892e-22
ILMN_1803889	LOC146439	NA	-1.23347	up in NHK	1.09982e-24	2.22871e-22
ILMN_1684217	AURKB	aurora kinase B [Source:HGNC Symbol;Acc:HGNC:11390]	2.17707	up in SCC	1.12329e-24	2.26656e-22
ILMN_1707858	H2AFZ	H2A histone family, member Z [Source:HGNC Symbol;Acc:HGNC:4741]	1.22982	up in SCC	1.13155e-24	2.27349e-22
ILMN_2341548	MYO5B	myosin VB [Source:HGNC Symbol;Acc:HGNC:7603]	-1.39947	up in NHK	1.15907e-24	2.31892e-22
ILMN_1679311	STK40	serine/threonine kinase 40 [Source:HGNC Symbol;Acc:HGNC:21373]	-1.07694	up in NHK	1.29428e-24	2.5785e-22
ILMN_1665964	GAB2	GRB2-associated binding protein 2 [Source:HGNC Symbol;Acc:HGNC:14458]	-0.721621	up in NHK	1.35389e-24	2.68593e-22
ILMN_1715068	AQP9	aquaporin 9 [Source:HGNC Symbol;Acc:HGNC:643]	-1.37709	up in NHK	1.37869e-24	2.72369e-22
ILMN_1763907	C6orf173	NA	1.9373	up in SCC	1.52037e-24	2.99108e-22
ILMN_2337263	PKIB	protein kinase (cAMP-dependent, catalytic) inhibitor beta [Source:HGNC Symbol;Acc:HGNC:9018]	-1.05029	up in NHK	1.64004e-24	3.21311e-22
ILMN_1737947	LSM5	LSM5 homolog, U6 small nuclear RNA associated (S. cerevisiae) [Source:HGNC Symbol;Acc:HGNC:17162]	1.19394	up in SCC	1.79925e-24	3.51047e-22
ILMN_3265423	KRT17P3	keratin 17 pseudogene 3 [Source:HGNC Symbol;Acc:HGNC:33697]	-0.627484	up in NHK	1.84822e-24	3.59118e-22
ILMN_1717234	CAST	calpastatin [Source:HGNC Symbol;Acc:HGNC:1515]	-1.85769	up in NHK	1.86466e-24	3.60827e-22
ILMN_2388190	SCEL	sciellin [Source:HGNC Symbol;Acc:HGNC:10573]	-3.08882	up in NHK	1.96101e-24	3.77922e-22
ILMN_1749044	PVRL4	poliovirus receptor-related 4 [Source:HGNC Symbol;Acc:HGNC:19688]	-0.666797	up in NHK	2.17431e-24	4.17326e-22
ILMN_2148913	TMEM45A	transmembrane protein 45A [Source:HGNC Symbol;Acc:HGNC:25480]	-2.81638	up in NHK	2.24056e-24	4.283e-22
ILMN_1666305	CDKN3	cyclin-dependent kinase inhibitor 3 [Source:HGNC Symbol;Acc:HGNC:1791]	2.426	up in SCC	2.28902e-24	4.358e-22
ILMN_1726720	NUSAP1	nucleolar and spindle associated protein 1 [Source:HGNC Symbol;Acc:HGNC:18538]	2.30023	up in SCC	2.40468e-24	4.55981e-22
ILMN_2170353	PTPLB	protein tyrosine phosphatase-like (proline instead of catalytic arginine), member b [Source:HGNC Symbol;Acc:HGNC:9640]	-1.41546	up in NHK	2.46902e-24	4.66309e-22
ILMN_1750563	CERCAM	cerebral endothelial cell adhesion molecule [Source:HGNC Symbol;Acc:HGNC:23723]	-1.16286	up in NHK	2.49239e-24	4.68848e-22
ILMN_1729051	MSH6	mutS homolog 6 [Source:HGNC Symbol;Acc:HGNC:7329]	1.35551	up in SCC	2.50663e-24	4.69656e-22
ILMN_1675927	NEBL	nebulette [Source:HGNC Symbol;Acc:HGNC:16932]	-0.640109	up in NHK	2.52333e-24	4.70915e-22
ILMN_1784294	CPA4	carboxypeptidase A4 [Source:HGNC Symbol;Acc:HGNC:15740]	-3.55016	up in NHK	2.53498e-24	4.71227e-22
ILMN_1662524	CXCR1	chemokine (C-X-C motif) receptor 1 [Source:HGNC Symbol;Acc:HGNC:6026]	-0.715075	up in NHK	2.95079e-24	5.46371e-22
ILMN_1784333	SECISBP2L	SECIS binding protein 2-like [Source:HGNC Symbol;Acc:HGNC:28997]	-0.923027	up in NHK	2.98946e-24	5.51368e-22
ILMN_1781479	SUV39H1	suppressor of variegation 3-9 homolog 1 (Drosophila) [Source:HGNC Symbol;Acc:HGNC:11479]	1.64872	up in SCC	3.02929e-24	5.5654e-22
ILMN_1716445	LOC727761	NA	1.90114	up in SCC	3.0456e-24	5.57368e-22
ILMN_1705107	SDCBP2	syndecan binding protein (syntenin) 2 [Source:HGNC Symbol;Acc:HGNC:15756]	-2.70577	up in NHK	3.06266e-24	5.58326e-22
ILMN_1711888	COBL	cordon-bleu WH2 repeat protein [Source:HGNC Symbol;Acc:HGNC:22199]	-2.07291	up in NHK	3.0846e-24	5.60164e-22
ILMN_1682996	VWA5A	von Willebrand factor A domain containing 5A [Source:HGNC Symbol;Acc:HGNC:6658]	-1.20852	up in NHK	3.68613e-24	6.66836e-22
ILMN_1806037	TK1	thymidine kinase 1, soluble [Source:HGNC Symbol;Acc:HGNC:11830]	2.15967	up in SCC	3.82977e-24	6.90178e-22
ILMN_2180885	FLJ21511	NA	-3.61918	up in NHK	3.93351e-24	7.06177e-22
ILMN_2194828	C16orf53	NA	1.81403	up in SCC	4.16623e-24	7.45125e-22
ILMN_1804901	IL1F5	NA	-0.889614	up in NHK	4.29638e-24	7.65502e-22
ILMN_2043079	ILDR1	immunoglobulin-like domain containing receptor 1 [Source:HGNC Symbol;Acc:HGNC:28741]	-0.928805	up in NHK	4.6557e-24	8.26404e-22
ILMN_1680937	HIST1H2BC	histone cluster 1, H2bc [Source:HGNC Symbol;Acc:HGNC:4757]	-1.31902	up in NHK	4.79784e-24	8.48445e-22
ILMN_1808591	LOC731049	NA	1.94516	up in SCC	5.10872e-24	9.0005e-22
ILMN_1700337	TROAP	trophinin associated protein [Source:HGNC Symbol;Acc:HGNC:12327]	1.33805	up in SCC	5.13551e-24	9.01406e-22
ILMN_2056975	HPRT1	hypoxanthine phosphoribosyltransferase 1 [Source:HGNC Symbol;Acc:HGNC:5157]	1.33377	up in SCC	6.12706e-24	1.07146e-21
ILMN_1710428	CDC2	NA	1.53321	up in SCC	6.17866e-24	1.0765e-21
ILMN_1801257	CENPA	centromere protein A [Source:HGNC Symbol;Acc:HGNC:1851]	1.95552	up in SCC	6.49837e-24	1.12804e-21
ILMN_1812441	C17orf63	NA	-1.25362	up in NHK	7.49707e-24	1.29422e-21
ILMN_1719599	SYTL4	synaptotagmin-like 4 [Source:HGNC Symbol;Acc:HGNC:15588]	-1.85419	up in NHK	7.5105e-24	1.29422e-21
ILMN_2131336	TMEM194	NA	1.2161	up in SCC	7.79986e-24	1.33919e-21
ILMN_1670331	LOC650757	NA	-1.40286	up in NHK	7.83377e-24	1.34014e-21
ILMN_1654268	HMGB2	high mobility group box 2 [Source:HGNC Symbol;Acc:HGNC:5000]	2.49862	up in SCC	8.32238e-24	1.41859e-21
ILMN_3235171	CCDC64B	coiled-coil domain containing 64B [Source:HGNC Symbol;Acc:HGNC:33584]	-0.80885	up in NHK	8.36365e-24	1.41964e-21
ILMN_1695924	KLK11	kallikrein-related peptidase 11 [Source:HGNC Symbol;Acc:HGNC:6359]	-5.61456	up in NHK	8.38868e-24	1.41964e-21
ILMN_1694177	PCNA	proliferating cell nuclear antigen [Source:HGNC Symbol;Acc:HGNC:8729]	1.63588	up in SCC	8.48193e-24	1.4303e-21
ILMN_1856480	NA	NA	-1.03689	up in NHK	9.04677e-24	1.52012e-21
ILMN_1673191	S100A7A	S100 calcium binding protein A7A [Source:HGNC Symbol;Acc:HGNC:21657]	-1.57552	up in NHK	9.17007e-24	1.53537e-21
ILMN_2125346	MUC16	mucin 16, cell surface associated [Source:HGNC Symbol;Acc:HGNC:15582]	-2.32162	up in NHK	9.58354e-24	1.59893e-21
ILMN_1798006	ANKRD35	ankyrin repeat domain 35 [Source:HGNC Symbol;Acc:HGNC:26323]	-0.759804	up in NHK	1.04466e-23	1.73679e-21
ILMN_1667948	SPATA18	spermatogenesis associated 18 [Source:HGNC Symbol;Acc:HGNC:29579]	-0.936071	up in NHK	1.20542e-23	1.99702e-21
ILMN_3247261	RAPGEF2	Rap guanine nucleotide exchange factor (GEF) 2 [Source:HGNC Symbol;Acc:HGNC:16854]	-1.55697	up in NHK	1.22572e-23	2.02355e-21
ILMN_1655642	FANCI	Fanconi anemia, complementation group I [Source:HGNC Symbol;Acc:HGNC:25568]	1.41389	up in SCC	1.26943e-23	2.08841e-21
ILMN_1684293	ANP32B	acidic (leucine-rich) nuclear phosphoprotein 32 family, member B [Source:HGNC Symbol;Acc:HGNC:16677]	1.14567	up in SCC	1.46943e-23	2.40905e-21
ILMN_2175894	HNRPR	NA	0.78904	up in SCC	1.58969e-23	2.59719e-21
ILMN_1787199	C12orf28	NA	-0.607645	up in NHK	1.66594e-23	2.71238e-21
ILMN_1781758	ROPN1B	rhophilin associated tail protein 1B [Source:HGNC Symbol;Acc:HGNC:31927]	-0.656519	up in NHK	1.74894e-23	2.83773e-21
ILMN_1797021	TMEM86A	transmembrane protein 86A [Source:HGNC Symbol;Acc:HGNC:26890]	-0.723961	up in NHK	1.91569e-23	3.09765e-21
ILMN_2079042	WFDC5	WAP four-disulfide core domain 5 [Source:HGNC Symbol;Acc:HGNC:20477]	-1.16556	up in NHK	2.01091e-23	3.24052e-21
ILMN_1720390	LOC653602	NA	-0.561532	up in NHK	2.09516e-23	3.36479e-21
ILMN_1814122	MDC1	mediator of DNA-damage checkpoint 1 [Source:HGNC Symbol;Acc:HGNC:21163]	1.47519	up in SCC	2.11296e-23	3.38188e-21
ILMN_1688205	KLK10	kallikrein-related peptidase 10 [Source:HGNC Symbol;Acc:HGNC:6358]	-3.49372	up in NHK	2.2602e-23	3.60218e-21
ILMN_1745570	KLK7	kallikrein-related peptidase 7 [Source:HGNC Symbol;Acc:HGNC:6368]	-6.23077	up in NHK	2.27309e-23	3.60218e-21
ILMN_1775742	RNF128	ring finger protein 128, E3 ubiquitin protein ligase [Source:HGNC Symbol;Acc:HGNC:21153]	-0.983039	up in NHK	2.27348e-23	3.60218e-21
ILMN_2285996	KIAA0101	KIAA0101 [Source:HGNC Symbol;Acc:HGNC:28961]	2.51019	up in SCC	2.32787e-23	3.67601e-21
ILMN_1769934	GRHL1	grainyhead-like 1 (Drosophila) [Source:HGNC Symbol;Acc:HGNC:17923]	-0.618714	up in NHK	2.41799e-23	3.80424e-21
ILMN_1657796	STMN1	stathmin 1 [Source:HGNC Symbol;Acc:HGNC:6510]	1.85157	up in SCC	2.42519e-23	3.80424e-21
ILMN_1673548	HSPC159	NA	-2.63903	up in NHK	2.50539e-23	3.91704e-21
ILMN_1770085	BTG2	BTG family, member 2 [Source:HGNC Symbol;Acc:HGNC:1131]	-1.55042	up in NHK	2.57201e-23	4.00792e-21
ILMN_1655191	CASZ1	castor zinc finger 1 [Source:HGNC Symbol;Acc:HGNC:26002]	-1.78593	up in NHK	2.65122e-23	4.11777e-21
ILMN_2404085	CLIP1	CAP-GLY domain containing linker protein 1 [Source:HGNC Symbol;Acc:HGNC:10461]	-1.84136	up in NHK	2.66961e-23	4.13274e-21
ILMN_2097421	MRPL51	mitochondrial ribosomal protein L51 [Source:HGNC Symbol;Acc:HGNC:14044]	0.856251	up in SCC	2.72659e-23	4.20714e-21
ILMN_3297945	UBA1	ubiquitin-like modifier activating enzyme 1 [Source:HGNC Symbol;Acc:HGNC:12469]	-1.23202	up in NHK	2.76282e-23	4.24916e-21
ILMN_1764380	GLTP	glycolipid transfer protein [Source:HGNC Symbol;Acc:HGNC:24867]	-2.08058	up in NHK	2.968e-23	4.5499e-21
ILMN_2155172	BRIX1	BRX1, biogenesis of ribosomes, homolog (S. cerevisiae) [Source:HGNC Symbol;Acc:HGNC:24170]	1.19783	up in SCC	3.45958e-23	5.28632e-21
ILMN_2374683	PTPN13	protein tyrosine phosphatase, non-receptor type 13 (APO-1/CD95 (Fas)-associated phosphatase) [Source:HGNC Symbol;Acc:HGNC:9646]	-1.70828	up in NHK	3.5524e-23	5.40866e-21
ILMN_1670535	NDRG2	NDRG family member 2 [Source:HGNC Symbol;Acc:HGNC:14460]	-1.07442	up in NHK	3.56255e-23	5.40866e-21
ILMN_2222008	KIFC1	kinesin family member C1 [Source:HGNC Symbol;Acc:HGNC:6389]	1.77311	up in SCC	3.83464e-23	5.80308e-21
ILMN_1732074	LOC648210	NA	1.37822	up in SCC	3.91239e-23	5.90183e-21
ILMN_1788166	TTK	TTK protein kinase [Source:HGNC Symbol;Acc:HGNC:12401]	1.70962	up in SCC	4.01932e-23	6.00772e-21
ILMN_1806030	PPL	periplakin [Source:HGNC Symbol;Acc:HGNC:9273]	-3.32384	up in NHK	4.01961e-23	6.00772e-21
ILMN_1719753	VGLL1	vestigial-like family member 1 [Source:HGNC Symbol;Acc:HGNC:20985]	-1.94468	up in NHK	4.02076e-23	6.00772e-21
ILMN_1712386	C21orf45	NA	1.08881	up in SCC	4.10658e-23	6.1166e-21
ILMN_1655733	RFC2	replication factor C (activator 1) 2, 40kDa [Source:HGNC Symbol;Acc:HGNC:9970]	0.949588	up in SCC	4.12103e-23	6.11882e-21
ILMN_2392472	CENPA	centromere protein A [Source:HGNC Symbol;Acc:HGNC:1851]	1.32906	up in SCC	4.62093e-23	6.83956e-21
ILMN_2409298	NUSAP1	nucleolar and spindle associated protein 1 [Source:HGNC Symbol;Acc:HGNC:18538]	1.68206	up in SCC	4.65445e-23	6.86764e-21
ILMN_2064694	STIM1	stromal interaction molecule 1 [Source:HGNC Symbol;Acc:HGNC:11386]	-1.37836	up in NHK	4.82218e-23	7.09297e-21
ILMN_2221564	LYAR	Ly1 antibody reactive [Source:HGNC Symbol;Acc:HGNC:26021]	1.71264	up in SCC	5.36117e-23	7.86127e-21
ILMN_1773849	ATP6V0C	ATPase, H+ transporting, lysosomal 16kDa, V0 subunit c [Source:HGNC Symbol;Acc:HGNC:855]	-0.743975	up in NHK	5.95975e-23	8.71194e-21
ILMN_1753196	PTTG1	pituitary tumor-transforming 1 [Source:HGNC Symbol;Acc:HGNC:9690]	2.24092	up in SCC	6.16258e-23	8.98063e-21
ILMN_3243117	TTC9	tetratricopeptide repeat domain 9 [Source:HGNC Symbol;Acc:HGNC:20267]	-0.723573	up in NHK	6.2441e-23	9.07143e-21
ILMN_1814797	SLC35F3	solute carrier family 35, member F3 [Source:HGNC Symbol;Acc:HGNC:23616]	-1.69532	up in NHK	6.70778e-23	9.71517e-21
ILMN_1786065	UHRF1	ubiquitin-like with PHD and ring finger domains 1 [Source:HGNC Symbol;Acc:HGNC:12556]	1.90123	up in SCC	7.00874e-23	1.012e-20
ILMN_1664630	CHEK1	checkpoint kinase 1 [Source:HGNC Symbol;Acc:HGNC:1925]	1.80551	up in SCC	7.36266e-23	1.05986e-20
ILMN_1753183	CDCA4	cell division cycle associated 4 [Source:HGNC Symbol;Acc:HGNC:14625]	1.78228	up in SCC	7.65298e-23	1.09831e-20
ILMN_2224143	MCM3	minichromosome maintenance complex component 3 [Source:HGNC Symbol;Acc:HGNC:6945]	1.51894	up in SCC	7.80081e-23	1.11613e-20
ILMN_1796177	GIPC1	GIPC PDZ domain containing family, member 1 [Source:HGNC Symbol;Acc:HGNC:1226]	-1.79741	up in NHK	7.86598e-23	1.12205e-20
ILMN_1778360	PYGB	phosphorylase, glycogen; brain [Source:HGNC Symbol;Acc:HGNC:9723]	-2.2363	up in NHK	8.82319e-23	1.25481e-20
ILMN_1705064	NDEL1	nudE neurodevelopment protein 1-like 1 [Source:HGNC Symbol;Acc:HGNC:17620]	-0.825145	up in NHK	8.95738e-23	1.27007e-20
ILMN_1776577	DSCC1	DNA replication and sister chromatid cohesion 1 [Source:HGNC Symbol;Acc:HGNC:24453]	1.78337	up in SCC	9.2585e-23	1.30883e-20
ILMN_2407124	MCM8	minichromosome maintenance complex component 8 [Source:HGNC Symbol;Acc:HGNC:16147]	0.990696	up in SCC	9.93503e-23	1.40028e-20
ILMN_1710622	DUOXA1	dual oxidase maturation factor 1 [Source:HGNC Symbol;Acc:HGNC:26507]	-1.96056	up in NHK	1.00407e-22	1.41096e-20
ILMN_1780302	DYNC1H1	dynein, cytoplasmic 1, heavy chain 1 [Source:HGNC Symbol;Acc:HGNC:2961]	-0.871993	up in NHK	1.15174e-22	1.61366e-20
ILMN_1685312	PSG3	pregnancy specific beta-1-glycoprotein 3 [Source:HGNC Symbol;Acc:HGNC:9520]	-0.925834	up in NHK	1.18649e-22	1.65743e-20
ILMN_1684038	CLIP1	CAP-GLY domain containing linker protein 1 [Source:HGNC Symbol;Acc:HGNC:10461]	-0.9105	up in NHK	1.20009e-22	1.67148e-20
ILMN_1700310	SDCBP2	syndecan binding protein (syntenin) 2 [Source:HGNC Symbol;Acc:HGNC:15756]	-1.5611	up in NHK	1.21903e-22	1.69288e-20
ILMN_1673721	EXO1	exonuclease 1 [Source:HGNC Symbol;Acc:HGNC:3511]	1.88277	up in SCC	1.27972e-22	1.77194e-20
ILMN_1782069	TRAK1	trafficking protein, kinesin binding 1 [Source:HGNC Symbol;Acc:HGNC:29947]	-1.7932	up in NHK	1.33816e-22	1.84744e-20
ILMN_3231820	SIVA1	SIVA1, apoptosis-inducing factor [Source:HGNC Symbol;Acc:HGNC:17712]	1.61741	up in SCC	1.38514e-22	1.90672e-20
ILMN_1669550	MAD2L2	MAD2 mitotic arrest deficient-like 2 (yeast) [Source:HGNC Symbol;Acc:HGNC:6764]	1.4739	up in SCC	1.41373e-22	1.94043e-20
ILMN_2241124	GPR110	G protein-coupled receptor 110 [Source:HGNC Symbol;Acc:HGNC:18990]	-1.53171	up in NHK	1.54489e-22	2.1143e-20
ILMN_1815924	NUP107	nucleoporin 107kDa [Source:HGNC Symbol;Acc:HGNC:29914]	1.28448	up in SCC	1.55313e-22	2.11867e-20
ILMN_1675956	LYST	lysosomal trafficking regulator [Source:HGNC Symbol;Acc:HGNC:1968]	-0.707923	up in NHK	1.55705e-22	2.11867e-20
ILMN_2413615	LLGL2	lethal giant larvae homolog 2 (Drosophila) [Source:HGNC Symbol;Acc:HGNC:6629]	-0.519125	up in NHK	1.68306e-22	2.28354e-20
ILMN_1759277	OIP5	Opa interacting protein 5 [Source:HGNC Symbol;Acc:HGNC:20300]	1.49062	up in SCC	2.03382e-22	2.75154e-20
ILMN_2333687	CD59	NA	-0.962078	up in NHK	2.07597e-22	2.79414e-20
ILMN_1771734	LOC728564	NA	1.61672	up in SCC	2.07714e-22	2.79414e-20
ILMN_1759184	C19orf48	chromosome 19 open reading frame 48 [Source:HGNC Symbol;Acc:HGNC:29667]	1.28666	up in SCC	2.11632e-22	2.83876e-20
ILMN_2070896	BMPR2	bone morphogenetic protein receptor, type II (serine/threonine kinase) [Source:HGNC Symbol;Acc:HGNC:1078]	-1.62156	up in NHK	2.15428e-22	2.88148e-20
ILMN_1748438	POLR2G	polymerase (RNA) II (DNA directed) polypeptide G [Source:HGNC Symbol;Acc:HGNC:9194]	1.01222	up in SCC	2.17404e-22	2.8997e-20
ILMN_1672947	CAST	calpastatin [Source:HGNC Symbol;Acc:HGNC:1515]	-2.25476	up in NHK	2.354e-22	3.13088e-20
ILMN_1683609	UBE1	NA	-1.01467	up in NHK	2.55176e-22	3.38438e-20
ILMN_1762294	ADAMTSL4	ADAMTS-like 4 [Source:HGNC Symbol;Acc:HGNC:19706]	-1.52441	up in NHK	2.56131e-22	3.38753e-20
ILMN_1785444	LEMD1	LEM domain containing 1 [Source:HGNC Symbol;Acc:HGNC:18725]	-2.223	up in NHK	2.60834e-22	3.44009e-20
ILMN_1739605	LYPD3	LY6/PLAUR domain containing 3 [Source:HGNC Symbol;Acc:HGNC:24880]	-3.3909	up in NHK	2.79995e-22	3.68252e-20
ILMN_1660067	LOC728285	NA	-1.63474	up in NHK	2.87546e-22	3.77133e-20
ILMN_1791545	KRT23	keratin 23 (histone deacetylase inducible) [Source:HGNC Symbol;Acc:HGNC:6438]	-0.687328	up in NHK	2.90588e-22	3.80067e-20
ILMN_2042771	PTTG1	pituitary tumor-transforming 1 [Source:HGNC Symbol;Acc:HGNC:9690]	2.08029	up in SCC	2.92152e-22	3.81056e-20
ILMN_2390609	ANK3	ankyrin 3, node of Ranvier (ankyrin G) [Source:HGNC Symbol;Acc:HGNC:494]	-0.580953	up in NHK	2.95812e-22	3.84767e-20
ILMN_1912997	NA	NA	-0.677964	up in NHK	3.03347e-22	3.93484e-20
ILMN_1660629	NBEAL2	neurobeachin-like 2 [Source:HGNC Symbol;Acc:HGNC:31928]	-1.92233	up in NHK	3.07634e-22	3.97952e-20
ILMN_1799015	PXMP2	peroxisomal membrane protein 2, 22kDa [Source:HGNC Symbol;Acc:HGNC:9716]	1.41758	up in SCC	3.24526e-22	4.18656e-20
ILMN_3239426	GPN3	GPN-loop GTPase 3 [Source:HGNC Symbol;Acc:HGNC:30186]	1.34241	up in SCC	3.29782e-22	4.24278e-20
ILMN_2402640	DSC1	desmocollin 1 [Source:HGNC Symbol;Acc:HGNC:3035]	-0.929777	up in NHK	3.32438e-22	4.26532e-20
ILMN_1656826	SH3RF1	SH3 domain containing ring finger 1 [Source:HGNC Symbol;Acc:HGNC:17650]	-1.21233	up in NHK	3.41128e-22	4.36495e-20
ILMN_1658143	RFC3	replication factor C (activator 1) 3, 38kDa [Source:HGNC Symbol;Acc:HGNC:9971]	1.61714	up in SCC	3.44079e-22	4.39082e-20
ILMN_1671603	MED30	mediator complex subunit 30 [Source:HGNC Symbol;Acc:HGNC:23032]	1.87689	up in SCC	3.51394e-22	4.47208e-20
ILMN_1690040	TM7SF2	transmembrane 7 superfamily member 2 [Source:HGNC Symbol;Acc:HGNC:11863]	-1.77461	up in NHK	3.9302e-22	4.98839e-20
ILMN_1748923	SMC2	structural maintenance of chromosomes 2 [Source:HGNC Symbol;Acc:HGNC:14011]	1.24451	up in SCC	3.96167e-22	5.01486e-20
ILMN_1654262	ZMAT3	zinc finger, matrin-type 3 [Source:HGNC Symbol;Acc:HGNC:29983]	-1.71254	up in NHK	4.28313e-22	5.40727e-20
ILMN_1718866	C5orf46	chromosome 5 open reading frame 46 [Source:HGNC Symbol;Acc:HGNC:33768]	-1.96597	up in NHK	4.62975e-22	5.81462e-20
ILMN_1670769	CENPQ	centromere protein Q [Source:HGNC Symbol;Acc:HGNC:21347]	0.712532	up in SCC	4.63041e-22	5.81462e-20
ILMN_1656452	C16orf59	chromosome 16 open reading frame 59 [Source:HGNC Symbol;Acc:HGNC:25849]	1.02716	up in SCC	4.73124e-22	5.92547e-20
ILMN_1814281	SPC25	SPC25, NDC80 kinetochore complex component [Source:HGNC Symbol;Acc:HGNC:24031]	1.36284	up in SCC	5.11165e-22	6.38496e-20
ILMN_1815445	IDS	iduronate 2-sulfatase [Source:HGNC Symbol;Acc:HGNC:5389]	-1.1079	up in NHK	5.657e-22	7.04751e-20
ILMN_2299795	CPM	carboxypeptidase M [Source:HGNC Symbol;Acc:HGNC:2311]	-2.02951	up in NHK	5.88623e-22	7.3138e-20
ILMN_2301624	MACF1	microtubule-actin crosslinking factor 1 [Source:HGNC Symbol;Acc:HGNC:13664]	-1.48159	up in NHK	6.08023e-22	7.53502e-20
ILMN_1657870	ABL2	ABL proto-oncogene 2, non-receptor tyrosine kinase [Source:HGNC Symbol;Acc:HGNC:77]	-0.895669	up in NHK	6.39403e-22	7.90316e-20
ILMN_2124802	MT1H	metallothionein 1H [Source:HGNC Symbol;Acc:HGNC:7400]	-1.39354	up in NHK	6.58609e-22	8.11929e-20
ILMN_1778152	FIGNL1	fidgetin-like 1 [Source:HGNC Symbol;Acc:HGNC:13286]	1.00327	up in SCC	6.80577e-22	8.36826e-20
ILMN_1859127	NA	NA	-1.09778	up in NHK	6.90486e-22	8.46805e-20
ILMN_1705252	KLK8	kallikrein-related peptidase 8 [Source:HGNC Symbol;Acc:HGNC:6369]	-1.16152	up in NHK	7.44532e-22	9.10721e-20
ILMN_1760280	NXT1	nuclear transport factor 2-like export factor 1 [Source:HGNC Symbol;Acc:HGNC:15913]	1.58313	up in SCC	7.55411e-22	9.21641e-20
ILMN_2149292	TMEM40	transmembrane protein 40 [Source:HGNC Symbol;Acc:HGNC:25620]	-1.62863	up in NHK	8.32568e-22	1.01316e-19
ILMN_1758629	DONSON	downstream neighbor of SON [Source:HGNC Symbol;Acc:HGNC:2993]	1.18916	up in SCC	8.60671e-22	1.04466e-19
ILMN_1784967	EPB41L4B	erythrocyte membrane protein band 4.1 like 4B [Source:HGNC Symbol;Acc:HGNC:19818]	-0.785363	up in NHK	1.01025e-21	1.22308e-19
ILMN_1760201	DNMT1	DNA (cytosine-5-)-methyltransferase 1 [Source:HGNC Symbol;Acc:HGNC:2976]	1.23716	up in SCC	1.08773e-21	1.31351e-19
ILMN_1660624	LIMK2	LIM domain kinase 2 [Source:HGNC Symbol;Acc:HGNC:6614]	-1.28404	up in NHK	1.15902e-21	1.39603e-19
ILMN_2364062	THOC4	NA	1.518	up in SCC	1.18643e-21	1.42541e-19
ILMN_1696046	SIVA	NA	1.48083	up in SCC	1.24506e-21	1.49206e-19
ILMN_1795767	GRHL1	grainyhead-like 1 (Drosophila) [Source:HGNC Symbol;Acc:HGNC:17923]	-0.562883	up in NHK	1.31634e-21	1.57348e-19
ILMN_1695357	CCDC99	NA	1.73246	up in SCC	1.3542e-21	1.61465e-19
ILMN_1689831	FLJ11235	NA	-0.51726	up in NHK	1.35874e-21	1.61547e-19
ILMN_1692349	CARD18	caspase recruitment domain family, member 18 [Source:HGNC Symbol;Acc:HGNC:28861]	-0.842846	up in NHK	1.36174e-21	1.61547e-19
ILMN_2215656	MAGOH	mago-nashi homolog, proliferation-associated (Drosophila) [Source:HGNC Symbol;Acc:HGNC:6815]	1.34574	up in SCC	1.41408e-21	1.67336e-19
ILMN_2077758	CTDSPL2	CTD (carboxy-terminal domain, RNA polymerase II, polypeptide A) small phosphatase like 2 [Source:HGNC Symbol;Acc:HGNC:26936]	0.723401	up in SCC	1.4261e-21	1.68337e-19
ILMN_2313782	ATG4A	autophagy related 4A, cysteine peptidase [Source:HGNC Symbol;Acc:HGNC:16489]	-0.79754	up in NHK	1.43409e-21	1.68455e-19
ILMN_2049021	PTTG3P	pituitary tumor-transforming 3, pseudogene [Source:HGNC Symbol;Acc:HGNC:13422]	2.207	up in SCC	1.43423e-21	1.68455e-19
ILMN_1764362	LYAR	Ly1 antibody reactive [Source:HGNC Symbol;Acc:HGNC:26021]	1.77572	up in SCC	1.44441e-21	1.69229e-19
ILMN_1750518	THOC4	NA	1.42778	up in SCC	1.46865e-21	1.71643e-19
ILMN_3253579	HAUS8	HAUS augmin-like complex, subunit 8 [Source:HGNC Symbol;Acc:HGNC:30532]	0.836024	up in SCC	1.52301e-21	1.77556e-19
ILMN_1804461	MYH14	myosin, heavy chain 14, non-muscle [Source:HGNC Symbol;Acc:HGNC:23212]	-0.614105	up in NHK	1.57236e-21	1.82858e-19
ILMN_1819608	NA	NA	-0.857188	up in NHK	1.59826e-21	1.85414e-19
ILMN_1699022	ENDOD1	endonuclease domain containing 1 [Source:HGNC Symbol;Acc:HGNC:29129]	-1.75383	up in NHK	1.65967e-21	1.92066e-19
ILMN_1791580	FXYD3	FXYD domain containing ion transport regulator 3 [Source:HGNC Symbol;Acc:HGNC:4027]	-2.10607	up in NHK	1.76778e-21	2.04078e-19
ILMN_1838767	NA	NA	-0.70695	up in NHK	1.89464e-21	2.18188e-19
ILMN_1686906	TP53INP2	tumor protein p53 inducible nuclear protein 2 [Source:HGNC Symbol;Acc:HGNC:16104]	-1.00086	up in NHK	1.99196e-21	2.28838e-19
ILMN_3176989	HAUS8	HAUS augmin-like complex, subunit 8 [Source:HGNC Symbol;Acc:HGNC:30532]	0.948189	up in SCC	2.00685e-21	2.29989e-19
ILMN_1787248	SIVA	NA	1.67949	up in SCC	2.10498e-21	2.40651e-19
ILMN_1806818	MCM3	minichromosome maintenance complex component 3 [Source:HGNC Symbol;Acc:HGNC:6945]	1.46862	up in SCC	2.14381e-21	2.44498e-19
ILMN_2358919	TP53I3	tumor protein p53 inducible protein 3 [Source:HGNC Symbol;Acc:HGNC:19373]	-2.3013	up in NHK	2.17637e-21	2.47614e-19
ILMN_2389114	FIGNL1	fidgetin-like 1 [Source:HGNC Symbol;Acc:HGNC:13286]	1.03231	up in SCC	2.19502e-21	2.48844e-19
ILMN_2322806	CAST	calpastatin [Source:HGNC Symbol;Acc:HGNC:1515]	-2.41319	up in NHK	2.19773e-21	2.48844e-19
ILMN_1727288	EVPL	envoplakin [Source:HGNC Symbol;Acc:HGNC:3503]	-2.73344	up in NHK	2.27142e-21	2.56573e-19
ILMN_1695414	ASF1B	anti-silencing function 1B histone chaperone [Source:HGNC Symbol;Acc:HGNC:20996]	1.37728	up in SCC	2.3363e-21	2.6312e-19
ILMN_1757631	DBNDD1	dysbindin (dystrobrevin binding protein 1) domain containing 1 [Source:HGNC Symbol;Acc:HGNC:28455]	-1.11165	up in NHK	2.34052e-21	2.6312e-19
ILMN_3212373	LOC727803	NA	1.49933	up in SCC	2.39483e-21	2.68585e-19
ILMN_1671843	PSRC1	proline/serine-rich coiled-coil 1 [Source:HGNC Symbol;Acc:HGNC:24472]	1.40003	up in SCC	2.45365e-21	2.7453e-19
ILMN_1756238	TMEM217	transmembrane protein 217 [Source:HGNC Symbol;Acc:HGNC:21238]	-0.864589	up in NHK	2.49123e-21	2.78076e-19
ILMN_1711203	C6orf15	chromosome 6 open reading frame 15 [Source:HGNC Symbol;Acc:HGNC:13927]	-1.38088	up in NHK	2.749e-21	3.06125e-19
ILMN_1741970	JUP	junction plakoglobin [Source:HGNC Symbol;Acc:HGNC:6207]	-1.61099	up in NHK	2.84643e-21	3.16229e-19
ILMN_3307158	ATG4A	autophagy related 4A, cysteine peptidase [Source:HGNC Symbol;Acc:HGNC:16489]	-0.719482	up in NHK	2.91774e-21	3.23389e-19
ILMN_3242205	GMPS	guanine monphosphate synthase [Source:HGNC Symbol;Acc:HGNC:4378]	1.66942	up in SCC	3.06651e-21	3.39083e-19
ILMN_1674231	CHAF1B	chromatin assembly factor 1, subunit B (p60) [Source:HGNC Symbol;Acc:HGNC:1911]	1.49368	up in SCC	3.15878e-21	3.4847e-19
ILMN_1786211	HERC1	HECT and RLD domain containing E3 ubiquitin protein ligase family member 1 [Source:HGNC Symbol;Acc:HGNC:4867]	-0.740156	up in NHK	3.3452e-21	3.68175e-19
ILMN_1698484	RHOV	ras homolog family member V [Source:HGNC Symbol;Acc:HGNC:18313]	-0.897571	up in NHK	3.37117e-21	3.7017e-19
ILMN_1742330	PLXNB1	plexin B1 [Source:HGNC Symbol;Acc:HGNC:9103]	-1.34908	up in NHK	3.4163e-21	3.74256e-19
ILMN_1808071	KIF14	kinesin family member 14 [Source:HGNC Symbol;Acc:HGNC:19181]	1.56187	up in SCC	3.57715e-21	3.90969e-19
ILMN_1682165	NT5C2	5'-nucleotidase, cytosolic II [Source:HGNC Symbol;Acc:HGNC:8022]	-1.28408	up in NHK	3.60086e-21	3.92652e-19
ILMN_1757995	PARP2	poly (ADP-ribose) polymerase 2 [Source:HGNC Symbol;Acc:HGNC:272]	0.917536	up in SCC	3.7621e-21	4.09288e-19
ILMN_2233099	SSRP1	structure specific recognition protein 1 [Source:HGNC Symbol;Acc:HGNC:11327]	1.14021	up in SCC	3.86636e-21	4.19447e-19
ILMN_1652913	EZH2	enhancer of zeste 2 polycomb repressive complex 2 subunit [Source:HGNC Symbol;Acc:HGNC:3527]	0.799255	up in SCC	3.87324e-21	4.19447e-19
ILMN_1651767	MKL1	megakaryoblastic leukemia (translocation) 1 [Source:HGNC Symbol;Acc:HGNC:14334]	-0.653389	up in NHK	3.9776e-21	4.29763e-19
ILMN_1712452	KIF20B	kinesin family member 20B [Source:HGNC Symbol;Acc:HGNC:7212]	1.46284	up in SCC	4.04425e-21	4.35967e-19
ILMN_1724407	TACC3	transforming, acidic coiled-coil containing protein 3 [Source:HGNC Symbol;Acc:HGNC:11524]	1.34287	up in SCC	4.20249e-21	4.51993e-19
ILMN_1756701	DHRS11	dehydrogenase/reductase (SDR family) member 11 [Source:HGNC Symbol;Acc:HGNC:28639]	-1.98516	up in NHK	4.30892e-21	4.62387e-19
ILMN_1903021	NA	NA	-0.635261	up in NHK	4.33049e-21	4.63089e-19
ILMN_1660723	RDH13	retinol dehydrogenase 13 (all-trans/9-cis) [Source:HGNC Symbol;Acc:HGNC:19978]	-0.785321	up in NHK	4.33509e-21	4.63089e-19
ILMN_3215712	LOC100131609	NA	1.04533	up in SCC	4.42358e-21	4.71476e-19
ILMN_1690706	SNRPB2	small nuclear ribonucleoprotein polypeptide B [Source:HGNC Symbol;Acc:HGNC:11155]	0.883785	up in SCC	4.45859e-21	4.74137e-19
ILMN_1789123	PLK4	polo-like kinase 4 [Source:HGNC Symbol;Acc:HGNC:11397]	1.31119	up in SCC	4.597e-21	4.87757e-19
ILMN_1736441	PDXP	pyridoxal (pyridoxine, vitamin B6) phosphatase [Source:HGNC Symbol;Acc:HGNC:30259]	1.52495	up in SCC	4.62077e-21	4.89173e-19
ILMN_1679401	TRPM4	transient receptor potential cation channel, subfamily M, member 4 [Source:HGNC Symbol;Acc:HGNC:17993]	-2.03111	up in NHK	4.63106e-21	4.89173e-19
ILMN_1732516	KNTC1	kinetochore associated 1 [Source:HGNC Symbol;Acc:HGNC:17255]	1.15849	up in SCC	4.72916e-21	4.9842e-19
ILMN_2217601	ANXA9	annexin A9 [Source:HGNC Symbol;Acc:HGNC:547]	-0.598539	up in NHK	5.15059e-21	5.41627e-19
ILMN_1685112	TACO1	translational activator of mitochondrially encoded cytochrome c oxidase I [Source:HGNC Symbol;Acc:HGNC:24316]	0.983889	up in SCC	5.59258e-21	5.86798e-19
ILMN_1725912	KLK12	kallikrein-related peptidase 12 [Source:HGNC Symbol;Acc:HGNC:6360]	-0.958625	up in NHK	5.75349e-21	6.02343e-19
ILMN_1712231	SH3YL1	SH3 and SYLF domain containing 1 [Source:HGNC Symbol;Acc:HGNC:29546]	-1.43648	up in NHK	5.87188e-21	6.13378e-19
ILMN_2135798	NR2C2AP	nuclear receptor 2C2-associated protein [Source:HGNC Symbol;Acc:HGNC:30763]	1.33141	up in SCC	6.10999e-21	6.36842e-19
ILMN_1689552	FAM63A	family with sequence similarity 63, member A [Source:HGNC Symbol;Acc:HGNC:25648]	-1.08002	up in NHK	6.63139e-21	6.89664e-19
ILMN_1715616	PPIL5	NA	1.42478	up in SCC	6.89098e-21	7.15087e-19
ILMN_1724789	CD59	NA	-1.45539	up in NHK	6.97285e-21	7.21995e-19
ILMN_1795937	VIL2	NA	-1.30922	up in NHK	7.5149e-21	7.76419e-19
ILMN_1719986	PIK3IP1	phosphoinositide-3-kinase interacting protein 1 [Source:HGNC Symbol;Acc:HGNC:24942]	-1.05057	up in NHK	7.75693e-21	7.99675e-19
ILMN_1790100	C11orf82	NA	1.72831	up in SCC	8.58077e-21	8.82679e-19
ILMN_1687035	ADAMTSL4	ADAMTS-like 4 [Source:HGNC Symbol;Acc:HGNC:19706]	-1.50907	up in NHK	9.3971e-21	9.64551e-19
ILMN_1651433	DCK	deoxycytidine kinase [Source:HGNC Symbol;Acc:HGNC:2704]	1.03638	up in SCC	9.49644e-21	9.72058e-19
ILMN_1736760	KRT16	keratin 16 [Source:HGNC Symbol;Acc:HGNC:6423]	-4.57552	up in NHK	9.51141e-21	9.72058e-19
ILMN_2097410	DAPP1	dual adaptor of phosphotyrosine and 3-phosphoinositides [Source:HGNC Symbol;Acc:HGNC:16500]	-1.21404	up in NHK	9.6785e-21	9.86998e-19
ILMN_1743950	IGFL1	IGF-like family member 1 [Source:HGNC Symbol;Acc:HGNC:24093]	-3.55526	up in NHK	9.85319e-21	1.00265e-18
ILMN_1736816	C13orf3	NA	1.47587	up in SCC	9.99688e-21	1.01508e-18
ILMN_2359159	DSC3	desmocollin 3 [Source:HGNC Symbol;Acc:HGNC:3037]	-1.18414	up in NHK	1.02054e-20	1.03403e-18
ILMN_1696713	POLA2	polymerase (DNA directed), alpha 2, accessory subunit [Source:HGNC Symbol;Acc:HGNC:30073]	1.61485	up in SCC	1.02614e-20	1.03748e-18
ILMN_1718514	PSG6	pregnancy specific beta-1-glycoprotein 6 [Source:HGNC Symbol;Acc:HGNC:9523]	-0.867831	up in NHK	1.03546e-20	1.04467e-18
ILMN_1790650	C16orf63	NA	1.06472	up in SCC	1.04495e-20	1.05199e-18
ILMN_1703906	HJURP	Holliday junction recognition protein [Source:HGNC Symbol;Acc:HGNC:25444]	1.51629	up in SCC	1.05886e-20	1.06373e-18
ILMN_1790228	FURIN	furin (paired basic amino acid cleaving enzyme) [Source:HGNC Symbol;Acc:HGNC:8568]	-0.995762	up in NHK	1.08014e-20	1.08213e-18
ILMN_2132599	ANKRD22	ankyrin repeat domain 22 [Source:HGNC Symbol;Acc:HGNC:28321]	-1.61156	up in NHK	1.08176e-20	1.08213e-18
ILMN_3273229	LOC100129781	NA	-1.01524	up in NHK	1.13105e-20	1.12904e-18
ILMN_1667050	PRPS1	phosphoribosyl pyrophosphate synthetase 1 [Source:HGNC Symbol;Acc:HGNC:9462]	1.252	up in SCC	1.14441e-20	1.13996e-18
ILMN_1708936	EXOSC3	exosome component 3 [Source:HGNC Symbol;Acc:HGNC:17944]	1.3079	up in SCC	1.24296e-20	1.23553e-18
ILMN_1732921	ITGB8	integrin, beta 8 [Source:HGNC Symbol;Acc:HGNC:6163]	-0.692909	up in NHK	1.2759e-20	1.2656e-18
ILMN_1730777	KRT19	keratin 19 [Source:HGNC Symbol;Acc:HGNC:6436]	-4.12418	up in NHK	1.30172e-20	1.28852e-18
ILMN_3305304	POLD2	polymerase (DNA directed), delta 2, accessory subunit [Source:HGNC Symbol;Acc:HGNC:9176]	1.18579	up in SCC	1.34345e-20	1.32704e-18
ILMN_2366864	JUP	junction plakoglobin [Source:HGNC Symbol;Acc:HGNC:6207]	-1.50633	up in NHK	1.34741e-20	1.32817e-18
ILMN_1748970	PRR15L	proline rich 15-like [Source:HGNC Symbol;Acc:HGNC:28149]	-1.69427	up in NHK	1.37248e-20	1.34833e-18
ILMN_1768293	NUP155	nucleoporin 155kDa [Source:HGNC Symbol;Acc:HGNC:8063]	1.32857	up in SCC	1.37358e-20	1.34833e-18
ILMN_1685156	ADCY6	adenylate cyclase 6 [Source:HGNC Symbol;Acc:HGNC:237]	-1.049	up in NHK	1.40299e-20	1.37435e-18
ILMN_1685781	C14orf142	chromosome 14 open reading frame 142 [Source:HGNC Symbol;Acc:HGNC:20356]	1.05899	up in SCC	1.44517e-20	1.41274e-18
ILMN_1741801	CDC7	cell division cycle 7 [Source:HGNC Symbol;Acc:HGNC:1745]	1.35409	up in SCC	1.45257e-20	1.41704e-18
ILMN_1782141	GRHL3	grainyhead-like 3 (Drosophila) [Source:HGNC Symbol;Acc:HGNC:25839]	-1.94055	up in NHK	1.46908e-20	1.43018e-18
ILMN_1691480	LONP2	lon peptidase 2, peroxisomal [Source:HGNC Symbol;Acc:HGNC:20598]	-0.590719	up in NHK	1.49346e-20	1.44983e-18
ILMN_3224868	LOC729200	NA	0.929962	up in SCC	1.49539e-20	1.44983e-18
ILMN_2362545	ZWINT	ZW10 interacting kinetochore protein [Source:HGNC Symbol;Acc:HGNC:13195]	1.10978	up in SCC	1.4985e-20	1.44986e-18
ILMN_1656951	APCDD1	adenomatosis polyposis coli down-regulated 1 [Source:HGNC Symbol;Acc:HGNC:15718]	-1.403	up in NHK	1.54606e-20	1.49282e-18
ILMN_2186516	LOC653978	NA	-0.58162	up in NHK	1.56496e-20	1.50798e-18
ILMN_1759008	ZNF689	zinc finger protein 689 [Source:HGNC Symbol;Acc:HGNC:25173]	1.01417	up in SCC	1.5694e-20	1.50918e-18
ILMN_1737184	CDCA7	cell division cycle associated 7 [Source:HGNC Symbol;Acc:HGNC:14628]	2.31995	up in SCC	1.66417e-20	1.5939e-18
ILMN_1669842	CHAF1A	chromatin assembly factor 1, subunit A (p150) [Source:HGNC Symbol;Acc:HGNC:1910]	0.954168	up in SCC	1.66425e-20	1.5939e-18
ILMN_2210837	CDC26	cell division cycle 26 [Source:HGNC Symbol;Acc:HGNC:17839]	1.23956	up in SCC	1.6682e-20	1.59445e-18
ILMN_1789005	ATP6V0C	ATPase, H+ transporting, lysosomal 16kDa, V0 subunit c [Source:HGNC Symbol;Acc:HGNC:855]	-0.703151	up in NHK	1.69005e-20	1.61207e-18
ILMN_1800341	WDR66	WD repeat domain 66 [Source:HGNC Symbol;Acc:HGNC:28506]	2.77658	up in SCC	1.78264e-20	1.69696e-18
ILMN_1806667	FRAS1	Fraser extracellular matrix complex subunit 1 [Source:HGNC Symbol;Acc:HGNC:19185]	-1.38412	up in NHK	1.8018e-20	1.71175e-18
ILMN_3208233	LOC100131735	NA	1.15242	up in SCC	1.82976e-20	1.73482e-18
ILMN_1786759	C11orf10	NA	1.26764	up in SCC	1.8781e-20	1.77708e-18
ILMN_3289934	LOC441442	NA	-0.617371	up in NHK	2.02671e-20	1.91386e-18
ILMN_2111918	C14orf135	NA	0.865014	up in SCC	2.08713e-20	1.96699e-18
ILMN_2094266	HES2	hes family bHLH transcription factor 2 [Source:HGNC Symbol;Acc:HGNC:16005]	-4.02348	up in NHK	2.234e-20	2.1012e-18
ILMN_2120222	SERPINB3	serpin peptidase inhibitor, clade B (ovalbumin), member 3 [Source:HGNC Symbol;Acc:HGNC:10569]	-0.569905	up in NHK	2.33589e-20	2.19267e-18
ILMN_2102960	KIAA1370	NA	-1.07241	up in NHK	2.36282e-20	2.21197e-18
ILMN_1719870	FAM72D	family with sequence similarity 72, member D [Source:HGNC Symbol;Acc:HGNC:33593]	1.36949	up in SCC	2.36582e-20	2.21197e-18
ILMN_1775008	NCAPD2	non-SMC condensin I complex, subunit D2 [Source:HGNC Symbol;Acc:HGNC:24305]	1.56118	up in SCC	2.68221e-20	2.50283e-18
ILMN_3282503	LOC644101	NA	1.131	up in SCC	2.81671e-20	2.62315e-18
ILMN_1757351	S100A7	S100 calcium binding protein A7 [Source:HGNC Symbol;Acc:HGNC:10497]	-5.20381	up in NHK	2.82366e-20	2.62445e-18
ILMN_1810901	RNASEH2A	ribonuclease H2, subunit A [Source:HGNC Symbol;Acc:HGNC:18518]	1.47587	up in SCC	3.04735e-20	2.82679e-18
ILMN_1815812	C16orf5	NA	-0.6022	up in NHK	3.19268e-20	2.95579e-18
ILMN_3239771	DLGAP5	discs, large (Drosophila) homolog-associated protein 5 [Source:HGNC Symbol;Acc:HGNC:16864]	1.91883	up in SCC	3.2035e-20	2.96001e-18
ILMN_2043452	FANCE	Fanconi anemia, complementation group E [Source:HGNC Symbol;Acc:HGNC:3586]	1.69143	up in SCC	3.22029e-20	2.96971e-18
ILMN_1673026	CHCHD3	coiled-coil-helix-coiled-coil-helix domain containing 3 [Source:HGNC Symbol;Acc:HGNC:21906]	1.33206	up in SCC	3.30885e-20	3.04543e-18
ILMN_2278152	TPM1	tropomyosin 1 (alpha) [Source:HGNC Symbol;Acc:HGNC:12010]	-0.646026	up in NHK	3.40064e-20	3.12383e-18
ILMN_1720267	TARSL2	threonyl-tRNA synthetase-like 2 [Source:HGNC Symbol;Acc:HGNC:24728]	-0.707368	up in NHK	3.80781e-20	3.49106e-18
ILMN_1686562	KIF13B	kinesin family member 13B [Source:HGNC Symbol;Acc:HGNC:14405]	-1.14841	up in NHK	3.8709e-20	3.54202e-18
ILMN_3251605	KLHL28	kelch-like family member 28 [Source:HGNC Symbol;Acc:HGNC:19741]	-1.21815	up in NHK	3.91753e-20	3.57776e-18
ILMN_2330861	SMC4	structural maintenance of chromosomes 4 [Source:HGNC Symbol;Acc:HGNC:14013]	1.90417	up in SCC	3.95227e-20	3.60252e-18
ILMN_1771593	RRM1	ribonucleotide reductase M1 [Source:HGNC Symbol;Acc:HGNC:10451]	1.43052	up in SCC	4.03068e-20	3.66691e-18
ILMN_1782558	XG	Xg blood group [Source:HGNC Symbol;Acc:HGNC:12806]	-1.09417	up in NHK	4.04507e-20	3.67292e-18
ILMN_2109156	RANBP1	RAN binding protein 1 [Source:HGNC Symbol;Acc:HGNC:9847]	1.11208	up in SCC	4.07721e-20	3.695e-18
ILMN_1727393	FBXW10	F-box and WD repeat domain containing 10 [Source:HGNC Symbol;Acc:HGNC:1211]	-0.559111	up in NHK	4.1171e-20	3.72401e-18
ILMN_1778457	IL18	interleukin 18 [Source:HGNC Symbol;Acc:HGNC:5986]	-1.54918	up in NHK	4.13584e-20	3.73381e-18
ILMN_1690289	DUOX1	dual oxidase 1 [Source:HGNC Symbol;Acc:HGNC:3062]	-1.99943	up in NHK	4.43985e-20	4.00061e-18
ILMN_1734194	EXOSC3	exosome component 3 [Source:HGNC Symbol;Acc:HGNC:17944]	1.3443	up in SCC	4.55397e-20	4.09563e-18
ILMN_1781943	FAM83D	family with sequence similarity 83, member D [Source:HGNC Symbol;Acc:HGNC:16122]	1.85494	up in SCC	4.81243e-20	4.31985e-18
ILMN_2404407	ABAT	4-aminobutyrate aminotransferase [Source:HGNC Symbol;Acc:HGNC:23]	-0.742175	up in NHK	4.85573e-20	4.35044e-18
ILMN_1727080	MYO6	myosin VI [Source:HGNC Symbol;Acc:HGNC:7605]	-1.46658	up in NHK	4.8936e-20	4.37606e-18
ILMN_2124951	RBMX	RNA binding motif protein, X-linked [Source:HGNC Symbol;Acc:HGNC:9910]	1.14229	up in SCC	4.90958e-20	4.38206e-18
ILMN_2051373	NEK2	NIMA-related kinase 2 [Source:HGNC Symbol;Acc:HGNC:7745]	1.77609	up in SCC	5.36842e-20	4.77656e-18
ILMN_1680781	C14orf135	NA	0.839439	up in SCC	5.3718e-20	4.77656e-18
ILMN_1747546	TSPAN1	tetraspanin 1 [Source:HGNC Symbol;Acc:HGNC:20657]	-2.36483	up in NHK	5.43328e-20	4.82214e-18
ILMN_1688639	FBXL2	F-box and leucine-rich repeat protein 2 [Source:HGNC Symbol;Acc:HGNC:13598]	-1.16428	up in NHK	5.50918e-20	4.88033e-18
ILMN_1796423	CLIC3	chloride intracellular channel 3 [Source:HGNC Symbol;Acc:HGNC:2064]	-3.50387	up in NHK	5.55209e-20	4.90912e-18
ILMN_1683470	TMEM139	transmembrane protein 139 [Source:HGNC Symbol;Acc:HGNC:22058]	-0.587467	up in NHK	5.70062e-20	5.03103e-18
ILMN_1722753	GJA5	gap junction protein, alpha 5, 40kDa [Source:HGNC Symbol;Acc:HGNC:4279]	-0.585938	up in NHK	5.71127e-20	5.03103e-18
ILMN_2070300	LSM2	LSM2 homolog, U6 small nuclear RNA associated (S. cerevisiae) [Source:HGNC Symbol;Acc:HGNC:13940]	1.16639	up in SCC	5.75131e-20	5.05687e-18
ILMN_2364529	EZH2	enhancer of zeste 2 polycomb repressive complex 2 subunit [Source:HGNC Symbol;Acc:HGNC:3527]	0.792205	up in SCC	5.87368e-20	5.15487e-18
ILMN_1692219	RAB11FIP1	RAB11 family interacting protein 1 (class I) [Source:HGNC Symbol;Acc:HGNC:30265]	-3.45603	up in NHK	5.957e-20	5.21829e-18
ILMN_1741755	TRIM29	tripartite motif containing 29 [Source:HGNC Symbol;Acc:HGNC:17274]	-2.08686	up in NHK	6.12625e-20	5.35661e-18
ILMN_1806010	CUL9	cullin 9 [Source:HGNC Symbol;Acc:HGNC:15982]	-0.848684	up in NHK	7.00318e-20	6.11205e-18
ILMN_1691611	LOC645436	NA	1.06404	up in SCC	7.07096e-20	6.15982e-18
ILMN_1765363	DSC3	desmocollin 3 [Source:HGNC Symbol;Acc:HGNC:3037]	-2.14628	up in NHK	7.23374e-20	6.29002e-18
ILMN_1718610	ARHGAP17	Rho GTPase activating protein 17 [Source:HGNC Symbol;Acc:HGNC:18239]	-1.02315	up in NHK	7.41199e-20	6.43318e-18
ILMN_2219712	HMGB2	high mobility group box 2 [Source:HGNC Symbol;Acc:HGNC:5000]	1.90334	up in SCC	7.48872e-20	6.48785e-18
ILMN_1810942	CYP3A5	cytochrome P450, family 3, subfamily A, polypeptide 5 [Source:HGNC Symbol;Acc:HGNC:2638]	-0.605277	up in NHK	7.66109e-20	6.62502e-18
ILMN_1718268	GJB4	gap junction protein, beta 4, 30.3kDa [Source:HGNC Symbol;Acc:HGNC:4286]	-2.5628	up in NHK	7.79963e-20	6.7325e-18
ILMN_1699925	TGM5	transglutaminase 5 [Source:HGNC Symbol;Acc:HGNC:11781]	-0.512097	up in NHK	8.43778e-20	7.27004e-18
ILMN_1702247	CCNDBP1	cyclin D-type binding-protein 1 [Source:HGNC Symbol;Acc:HGNC:1587]	-1.04298	up in NHK	8.5175e-20	7.32536e-18
ILMN_1720745	LOC645385	NA	0.916159	up in SCC	8.98316e-20	7.7118e-18
ILMN_1658575	GALNT5	polypeptide N-acetylgalactosaminyltransferase 5 [Source:HGNC Symbol;Acc:HGNC:4127]	-2.05624	up in NHK	9.25123e-20	7.92751e-18
ILMN_2391150	FILIP1L	filamin A interacting protein 1-like [Source:HGNC Symbol;Acc:HGNC:24589]	-1.06882	up in NHK	9.34635e-20	7.99451e-18
ILMN_1728049	S100A16	S100 calcium binding protein A16 [Source:HGNC Symbol;Acc:HGNC:20441]	-1.27797	up in NHK	9.38425e-20	8.01241e-18
ILMN_1735700	KLK8	kallikrein-related peptidase 8 [Source:HGNC Symbol;Acc:HGNC:6369]	-4.31239	up in NHK	9.485e-20	8.08382e-18
ILMN_1876924	WNK1	WNK lysine deficient protein kinase 1 [Source:HGNC Symbol;Acc:HGNC:14540]	-0.73558	up in NHK	9.66778e-20	8.22476e-18
ILMN_1712312	RAB11A	RAB11A, member RAS oncogene family [Source:HGNC Symbol;Acc:HGNC:9760]	-1.44837	up in NHK	9.96225e-20	8.46003e-18
ILMN_1782403	PRR11	proline rich 11 [Source:HGNC Symbol;Acc:HGNC:25619]	1.1123	up in SCC	1.03569e-19	8.77938e-18
ILMN_1689908	ANKRD13A	ankyrin repeat domain 13A [Source:HGNC Symbol;Acc:HGNC:21268]	-1.19196	up in NHK	1.04007e-19	8.80071e-18
ILMN_1714945	ITPKC	inositol-trisphosphate 3-kinase C [Source:HGNC Symbol;Acc:HGNC:14897]	-0.854866	up in NHK	1.0451e-19	8.82742e-18
ILMN_2061405	NUP54	nucleoporin 54kDa [Source:HGNC Symbol;Acc:HGNC:17359]	0.981506	up in SCC	1.07229e-19	9.04091e-18
ILMN_1799848	ANKRD22	ankyrin repeat domain 22 [Source:HGNC Symbol;Acc:HGNC:28321]	-1.35901	up in NHK	1.10608e-19	9.30923e-18
ILMN_1797964	ARL6IP6	ADP-ribosylation factor-like 6 interacting protein 6 [Source:HGNC Symbol;Acc:HGNC:24048]	1.48125	up in SCC	1.12798e-19	9.4766e-18
ILMN_2404182	DUOX1	dual oxidase 1 [Source:HGNC Symbol;Acc:HGNC:3062]	-1.26307	up in NHK	1.14435e-19	9.5971e-18
ILMN_1792182	RDH12	retinol dehydrogenase 12 (all-trans/9-cis/11-cis) [Source:HGNC Symbol;Acc:HGNC:19977]	-0.605541	up in NHK	1.15401e-19	9.66094e-18
ILMN_1667839	UBR7	ubiquitin protein ligase E3 component n-recognin 7 (putative) [Source:HGNC Symbol;Acc:HGNC:20344]	1.06485	up in SCC	1.2574e-19	1.05078e-17
ILMN_3254413	LOC100129426	NA	-0.686956	up in NHK	1.26197e-19	1.05275e-17
ILMN_1669557	AIM1L	absent in melanoma 1-like [Source:HGNC Symbol;Acc:HGNC:17295]	-1.13012	up in NHK	1.2714e-19	1.05874e-17
ILMN_1669433	KIAA0913	NA	-0.919977	up in NHK	1.28612e-19	1.06911e-17
ILMN_3205424	LOC649917	NA	-0.577426	up in NHK	1.29676e-19	1.07606e-17
ILMN_1703142	2002-03-01	membrane-associated ring finger (C3HC4) 2, E3 ubiquitin protein ligase [Source:HGNC Symbol;Acc:HGNC:28038]	-0.908566	up in NHK	1.33571e-19	1.10644e-17
ILMN_1761939	TIPIN	TIMELESS interacting protein [Source:HGNC Symbol;Acc:HGNC:30750]	1.06793	up in SCC	1.37323e-19	1.13552e-17
ILMN_1805104	ABAT	4-aminobutyrate aminotransferase [Source:HGNC Symbol;Acc:HGNC:23]	-0.868367	up in NHK	1.38195e-19	1.14073e-17
ILMN_1774427	CALCOCO1	calcium binding and coiled-coil domain 1 [Source:HGNC Symbol;Acc:HGNC:29306]	-0.528676	up in NHK	1.39141e-19	1.14654e-17
ILMN_2388874	GRHL3	grainyhead-like 3 (Drosophila) [Source:HGNC Symbol;Acc:HGNC:25839]	-0.555734	up in NHK	1.41551e-19	1.16437e-17
ILMN_1677032	DSP	desmoplakin [Source:HGNC Symbol;Acc:HGNC:3052]	-0.806327	up in NHK	1.4634e-19	1.20167e-17
ILMN_1761981	FAM96A	family with sequence similarity 96, member A [Source:HGNC Symbol;Acc:HGNC:26235]	0.729678	up in SCC	1.51827e-19	1.24456e-17
ILMN_1697529	RNF10	ring finger protein 10 [Source:HGNC Symbol;Acc:HGNC:10055]	-0.809691	up in NHK	1.59331e-19	1.30381e-17
ILMN_1672094	DLX1	distal-less homeobox 1 [Source:HGNC Symbol;Acc:HGNC:2914]	1.46869	up in SCC	1.62517e-19	1.32758e-17
ILMN_2349459	BIRC5	baculoviral IAP repeat containing 5 [Source:HGNC Symbol;Acc:HGNC:593]	1.91796	up in SCC	1.63782e-19	1.3356e-17
ILMN_1666564	LOC652489	NA	1.32991	up in SCC	1.67489e-19	1.36347e-17
ILMN_1759792	CLIP4	CAP-GLY domain containing linker protein family, member 4 [Source:HGNC Symbol;Acc:HGNC:26108]	-1.57225	up in NHK	1.69623e-19	1.37847e-17
ILMN_1715661	TFAM	transcription factor A, mitochondrial [Source:HGNC Symbol;Acc:HGNC:11741]	1.34576	up in SCC	1.73126e-19	1.40452e-17
ILMN_1727220	CRNN	cornulin [Source:HGNC Symbol;Acc:HGNC:1230]	-0.719141	up in NHK	1.76216e-19	1.42714e-17
ILMN_1678922	HERC4	HECT and RLD domain containing E3 ubiquitin protein ligase 4 [Source:HGNC Symbol;Acc:HGNC:24521]	-0.865605	up in NHK	1.79443e-19	1.45078e-17
ILMN_3243291	LOC100133372	NA	1.36016	up in SCC	1.85346e-19	1.49595e-17
ILMN_1746252	LOC391811	NA	1.01475	up in SCC	1.8666e-19	1.50399e-17
ILMN_1686097	TOP2A	topoisomerase (DNA) II alpha 170kDa [Source:HGNC Symbol;Acc:HGNC:11989]	2.54315	up in SCC	1.87876e-19	1.5112e-17
ILMN_1801913	PPIH	peptidylprolyl isomerase H (cyclophilin H) [Source:HGNC Symbol;Acc:HGNC:14651]	1.07742	up in SCC	1.9347e-19	1.55355e-17
ILMN_1805606	PLEKHG1	pleckstrin homology domain containing, family G (with RhoGef domain) member 1 [Source:HGNC Symbol;Acc:HGNC:20884]	-0.723053	up in NHK	1.9639e-19	1.57432e-17
ILMN_2411190	SMC2	structural maintenance of chromosomes 2 [Source:HGNC Symbol;Acc:HGNC:14011]	1.28326	up in SCC	2.04028e-19	1.63174e-17
ILMN_1680831	BAZ1B	bromodomain adjacent to zinc finger domain, 1B [Source:HGNC Symbol;Acc:HGNC:961]	0.706294	up in SCC	2.04244e-19	1.63174e-17
ILMN_1658027	RAD54L	RAD54-like (S. cerevisiae) [Source:HGNC Symbol;Acc:HGNC:9826]	1.15061	up in SCC	2.08328e-19	1.66156e-17
ILMN_1662839	PLEKHA1	pleckstrin homology domain containing, family A (phosphoinositide binding specific) member 1 [Source:HGNC Symbol;Acc:HGNC:14335]	-1.28344	up in NHK	2.11378e-19	1.68304e-17
ILMN_1798886	NUDT21	nudix (nucleoside diphosphate linked moiety X)-type motif 21 [Source:HGNC Symbol;Acc:HGNC:13870]	1.12213	up in SCC	2.20602e-19	1.75352e-17
ILMN_1688971	NOL11	nucleolar protein 11 [Source:HGNC Symbol;Acc:HGNC:24557]	0.882732	up in SCC	2.26925e-19	1.80075e-17
ILMN_1696975	USP1	ubiquitin specific peptidase 1 [Source:HGNC Symbol;Acc:HGNC:12607]	1.43257	up in SCC	2.30488e-19	1.82596e-17
ILMN_2396272	PDCD4	programmed cell death 4 (neoplastic transformation inhibitor) [Source:HGNC Symbol;Acc:HGNC:8763]	-1.19765	up in NHK	2.37127e-19	1.87541e-17
ILMN_2191681	CHCHD2	coiled-coil-helix-coiled-coil-helix domain containing 2 [Source:HGNC Symbol;Acc:HGNC:21645]	0.526739	up in SCC	2.41778e-19	1.909e-17
ILMN_1716400	FOXM1	forkhead box M1 [Source:HGNC Symbol;Acc:HGNC:3818]	0.944934	up in SCC	2.44973e-19	1.93099e-17
ILMN_1746314	EVI5	ecotropic viral integration site 5 [Source:HGNC Symbol;Acc:HGNC:3501]	-0.947054	up in NHK	2.46003e-19	1.93588e-17
ILMN_1700604	RBM14	RNA binding motif protein 14 [Source:HGNC Symbol;Acc:HGNC:14219]	0.935258	up in SCC	2.56527e-19	2.01533e-17
ILMN_1799814	WDR57	NA	1.15999	up in SCC	2.64008e-19	2.07066e-17
ILMN_1690806	PTPLB	protein tyrosine phosphatase-like (proline instead of catalytic arginine), member b [Source:HGNC Symbol;Acc:HGNC:9640]	-1.56027	up in NHK	2.70614e-19	2.11896e-17
ILMN_1784532	COL22A1	collagen, type XXII, alpha 1 [Source:HGNC Symbol;Acc:HGNC:22989]	-1.61983	up in NHK	2.91207e-19	2.27643e-17
ILMN_1698100	ANXA2P1	annexin A2 pseudogene 1 [Source:HGNC Symbol;Acc:HGNC:538]	-1.95472	up in NHK	2.98555e-19	2.33001e-17
ILMN_1758825	ABLIM2	actin binding LIM protein family, member 2 [Source:HGNC Symbol;Acc:HGNC:19195]	-1.00308	up in NHK	3.12887e-19	2.43783e-17
ILMN_1659285	PSMG1	proteasome (prosome, macropain) assembly chaperone 1 [Source:HGNC Symbol;Acc:HGNC:3043]	1.28514	up in SCC	3.5226e-19	2.74009e-17
ILMN_1784860	RFC3	replication factor C (activator 1) 3, 38kDa [Source:HGNC Symbol;Acc:HGNC:9971]	1.05162	up in SCC	3.55813e-19	2.76317e-17
ILMN_1667043	EIF4A3	eukaryotic translation initiation factor 4A3 [Source:HGNC Symbol;Acc:HGNC:18683]	0.822044	up in SCC	3.78856e-19	2.93728e-17
ILMN_1789095	BMPR2	bone morphogenetic protein receptor, type II (serine/threonine kinase) [Source:HGNC Symbol;Acc:HGNC:1078]	-1.36998	up in NHK	3.81153e-19	2.95025e-17
ILMN_2152711	ACVR2A	activin A receptor, type IIA [Source:HGNC Symbol;Acc:HGNC:173]	-0.612189	up in NHK	3.89029e-19	3.00629e-17
ILMN_1653278	MUC20	mucin 20, cell surface associated [Source:HGNC Symbol;Acc:HGNC:23282]	-0.54452	up in NHK	4.0407e-19	3.11742e-17
ILMN_2113340	AIM1L	absent in melanoma 1-like [Source:HGNC Symbol;Acc:HGNC:17295]	-0.966864	up in NHK	4.0516e-19	3.12072e-17
ILMN_3272378	EZR	ezrin [Source:HGNC Symbol;Acc:HGNC:12691]	-1.19055	up in NHK	4.06014e-19	3.12221e-17
ILMN_1714108	TP53INP1	tumor protein p53 inducible nuclear protein 1 [Source:HGNC Symbol;Acc:HGNC:18022]	-1.30815	up in NHK	4.12295e-19	3.16536e-17
ILMN_2412860	MCM4	minichromosome maintenance complex component 4 [Source:HGNC Symbol;Acc:HGNC:6947]	1.75237	up in SCC	4.13047e-19	3.16598e-17
ILMN_1722981	TLR5	toll-like receptor 5 [Source:HGNC Symbol;Acc:HGNC:11851]	-0.405734	up in NHK	4.14973e-19	3.17393e-17
ILMN_1809894	TMEM117	transmembrane protein 117 [Source:HGNC Symbol;Acc:HGNC:25308]	-0.785989	up in NHK	4.15429e-19	3.17393e-17
ILMN_2105923	C12orf32	NA	0.907033	up in SCC	4.28127e-19	3.26566e-17
ILMN_1779264	PSMG1	proteasome (prosome, macropain) assembly chaperone 1 [Source:HGNC Symbol;Acc:HGNC:3043]	1.44918	up in SCC	4.29292e-19	3.26927e-17
ILMN_1815130	MICALL1	MICAL-like 1 [Source:HGNC Symbol;Acc:HGNC:29804]	-1.28217	up in NHK	4.31522e-19	3.28096e-17
ILMN_2289924	TRAK1	trafficking protein, kinesin binding 1 [Source:HGNC Symbol;Acc:HGNC:29947]	-1.09155	up in NHK	4.37624e-19	3.322e-17
ILMN_1774661	SNRPB	small nuclear ribonucleoprotein polypeptides B and B1 [Source:HGNC Symbol;Acc:HGNC:11153]	0.94997	up in SCC	4.58424e-19	3.47431e-17
ILMN_1802553	MRPS24	mitochondrial ribosomal protein S24 [Source:HGNC Symbol;Acc:HGNC:14510]	1.03777	up in SCC	4.60668e-19	3.48572e-17
ILMN_1702140	RACGAP1	Rac GTPase activating protein 1 [Source:HGNC Symbol;Acc:HGNC:9804]	0.708968	up in SCC	4.64305e-19	3.50762e-17
ILMN_1653934	LOC650517	NA	-4.2081	up in NHK	4.92392e-19	3.71386e-17
ILMN_1803124	BIRC5	baculoviral IAP repeat containing 5 [Source:HGNC Symbol;Acc:HGNC:593]	0.715162	up in SCC	5.12343e-19	3.85818e-17
ILMN_1777066	NIF3L1	NIF3 NGG1 interacting factor 3-like 1 (S. cerevisiae) [Source:HGNC Symbol;Acc:HGNC:13390]	0.886832	up in SCC	5.42839e-19	4.08132e-17
ILMN_1712389	CKLF	chemokine-like factor [Source:HGNC Symbol;Acc:HGNC:13253]	1.83442	up in SCC	5.46178e-19	4.0999e-17
ILMN_1739576	CYB5R2	cytochrome b5 reductase 2 [Source:HGNC Symbol;Acc:HGNC:24376]	-3.71831	up in NHK	5.52218e-19	4.13865e-17
ILMN_3236765	UPLP	NA	-2.16206	up in NHK	5.54951e-19	4.15254e-17
ILMN_1758087	TAOK1	TAO kinase 1 [Source:HGNC Symbol;Acc:HGNC:29259]	-0.684055	up in NHK	5.70235e-19	4.26016e-17
ILMN_1704253	C6orf106	chromosome 6 open reading frame 106 [Source:HGNC Symbol;Acc:HGNC:21215]	-1.0633	up in NHK	5.86311e-19	4.37335e-17
ILMN_1669888	CSTA	cystatin A (stefin A) [Source:HGNC Symbol;Acc:HGNC:2481]	-3.09574	up in NHK	5.88564e-19	4.38322e-17
ILMN_1697971	TRIM38	tripartite motif containing 38 [Source:HGNC Symbol;Acc:HGNC:10059]	-0.762599	up in NHK	6.09653e-19	4.53313e-17
ILMN_1765523	TOLLIP	toll interacting protein [Source:HGNC Symbol;Acc:HGNC:16476]	-1.12631	up in NHK	6.1181e-19	4.54202e-17
ILMN_1779014	TSPYL1	TSPY-like 1 [Source:HGNC Symbol;Acc:HGNC:12382]	-0.907476	up in NHK	6.26696e-19	4.64522e-17
ILMN_3248443	SNHG6	small nucleolar RNA host gene 6 (non-protein coding) [Source:HGNC Symbol;Acc:HGNC:32965]	1.34629	up in SCC	6.58773e-19	4.87533e-17
ILMN_2225746	C17orf59	chromosome 17 open reading frame 59 [Source:HGNC Symbol;Acc:HGNC:25939]	-0.417687	up in NHK	6.71901e-19	4.96471e-17
ILMN_1808590	GUCY1A3	guanylate cyclase 1, soluble, alpha 3 [Source:HGNC Symbol;Acc:HGNC:4685]	-0.73268	up in NHK	6.78685e-19	5.007e-17
ILMN_1683441	NCAPD3	non-SMC condensin II complex, subunit D3 [Source:HGNC Symbol;Acc:HGNC:28952]	0.788727	up in SCC	7.1639e-19	5.27692e-17
ILMN_1772951	ST6GALNAC1	ST6 (alpha-N-acetyl-neuraminyl-2,3-beta-galactosyl-1,3)-N-acetylgalactosaminide alpha-2,6-sialyltransferase 1 [Source:HGNC Symbol;Acc:HGNC:23614]	-0.455794	up in NHK	7.359e-19	5.41219e-17
ILMN_1659610	TJP3	tight junction protein 3 [Source:HGNC Symbol;Acc:HGNC:11829]	-0.991503	up in NHK	7.48845e-19	5.49883e-17
ILMN_1742922	PRIM2A	NA	1.14579	up in SCC	8.17811e-19	5.99593e-17
ILMN_2309615	PSG6	pregnancy specific beta-1-glycoprotein 6 [Source:HGNC Symbol;Acc:HGNC:9523]	-0.655496	up in NHK	8.45534e-19	6.18216e-17
ILMN_1768020	HAUS8	HAUS augmin-like complex, subunit 8 [Source:HGNC Symbol;Acc:HGNC:30532]	0.687287	up in SCC	8.45831e-19	6.18216e-17
ILMN_1851492	NA	NA	-0.788579	up in NHK	8.63069e-19	6.2984e-17
ILMN_3283032	LOC100132535	NA	-0.694677	up in NHK	8.80332e-19	6.41447e-17
ILMN_2367671	LIMK2	LIM domain kinase 2 [Source:HGNC Symbol;Acc:HGNC:6614]	-0.595379	up in NHK	9.17219e-19	6.67001e-17
ILMN_1689251	SPG3A	NA	-1.22654	up in NHK	9.18229e-19	6.67001e-17
ILMN_1684045	CDCA4	cell division cycle associated 4 [Source:HGNC Symbol;Acc:HGNC:14625]	1.31624	up in SCC	9.27447e-19	6.72663e-17
ILMN_2066756	NCAPG2	non-SMC condensin II complex, subunit G2 [Source:HGNC Symbol;Acc:HGNC:21904]	1.22756	up in SCC	9.50495e-19	6.88322e-17
ILMN_2230016	HIGD1A	HIG1 hypoxia inducible domain family, member 1A [Source:HGNC Symbol;Acc:HGNC:29527]	-1.7608	up in NHK	9.74081e-19	7.04322e-17
ILMN_1785198	POLE3	polymerase (DNA directed), epsilon 3, accessory subunit [Source:HGNC Symbol;Acc:HGNC:13546]	1.31433	up in SCC	1.06645e-18	7.69931e-17
ILMN_2082209	C20orf100	NA	2.37326	up in SCC	1.07554e-18	7.75311e-17
ILMN_2356311	C21orf51	NA	1.3753	up in SCC	1.08769e-18	7.82874e-17
ILMN_1811364	SGPP2	sphingosine-1-phosphate phosphatase 2 [Source:HGNC Symbol;Acc:HGNC:19953]	-1.1314	up in NHK	1.1081e-18	7.9591e-17
ILMN_2383484	C19orf48	chromosome 19 open reading frame 48 [Source:HGNC Symbol;Acc:HGNC:29667]	1.21826	up in SCC	1.1095e-18	7.9591e-17
ILMN_1741869	WDR47	WD repeat domain 47 [Source:HGNC Symbol;Acc:HGNC:29141]	-0.908932	up in NHK	1.11086e-18	7.9591e-17
ILMN_1670305	SERPING1	serpin peptidase inhibitor, clade G (C1 inhibitor), member 1 [Source:HGNC Symbol;Acc:HGNC:1228]	-0.948816	up in NHK	1.12207e-18	8.01546e-17
ILMN_3244803	RAD54L2	RAD54-like 2 (S. cerevisiae) [Source:HGNC Symbol;Acc:HGNC:29123]	-1.03573	up in NHK	1.12212e-18	8.01546e-17
ILMN_1743142	LASS3	NA	-0.961873	up in NHK	1.12396e-18	8.01645e-17
ILMN_1750429	MKNK1	MAP kinase interacting serine/threonine kinase 1 [Source:HGNC Symbol;Acc:HGNC:7110]	-0.757435	up in NHK	1.15816e-18	8.24788e-17
ILMN_1762764	SH3BGRL2	SH3 domain binding glutamate-rich protein like 2 [Source:HGNC Symbol;Acc:HGNC:15567]	-1.07733	up in NHK	1.17074e-18	8.32494e-17
ILMN_1800390	ZNF511	zinc finger protein 511 [Source:HGNC Symbol;Acc:HGNC:28445]	1.29192	up in SCC	1.19144e-18	8.45943e-17
ILMN_2264029	KLK5	kallikrein-related peptidase 5 [Source:HGNC Symbol;Acc:HGNC:6366]	-3.60487	up in NHK	1.25262e-18	8.88045e-17
ILMN_1653553	C14orf80	NA	1.68485	up in SCC	1.25723e-18	8.89973e-17
ILMN_1735712	KRT1	keratin 1 [Source:HGNC Symbol;Acc:HGNC:6412]	-1.42876	up in NHK	1.30053e-18	9.19246e-17
ILMN_1807206	DHRS1	dehydrogenase/reductase (SDR family) member 1 [Source:HGNC Symbol;Acc:HGNC:16445]	-2.00338	up in NHK	1.30509e-18	9.21091e-17
ILMN_2311674	ADCY6	adenylate cyclase 6 [Source:HGNC Symbol;Acc:HGNC:237]	-0.673596	up in NHK	1.34698e-18	9.49238e-17
ILMN_2368718	CENPM	centromere protein M [Source:HGNC Symbol;Acc:HGNC:18352]	2.05944	up in SCC	1.46688e-18	1.0322e-16
ILMN_1813763	SLC20A2	solute carrier family 20 (phosphate transporter), member 2 [Source:HGNC Symbol;Acc:HGNC:10947]	-1.83557	up in NHK	1.52569e-18	1.07198e-16
ILMN_2364768	MYLK	myosin light chain kinase [Source:HGNC Symbol;Acc:HGNC:7590]	-0.589354	up in NHK	1.66995e-18	1.1716e-16
ILMN_1761486	C13orf34	NA	1.37881	up in SCC	1.71596e-18	1.20209e-16
ILMN_3248773	C7orf40	NA	1.36691	up in SCC	1.73227e-18	1.21171e-16
ILMN_2374633	ZWILCH	zwilch kinetochore protein [Source:HGNC Symbol;Acc:HGNC:25468]	1.44974	up in SCC	1.84186e-18	1.28647e-16
ILMN_1723198	CDKN2B	cyclin-dependent kinase inhibitor 2B (p15, inhibits CDK4) [Source:HGNC Symbol;Acc:HGNC:1788]	-1.52405	up in NHK	1.86062e-18	1.29765e-16
ILMN_1665655	CTDSPL2	CTD (carboxy-terminal domain, RNA polymerase II, polypeptide A) small phosphatase like 2 [Source:HGNC Symbol;Acc:HGNC:26936]	0.714683	up in SCC	1.89672e-18	1.32088e-16
ILMN_3181411	ATL1	atlastin GTPase 1 [Source:HGNC Symbol;Acc:HGNC:11231]	-1.01382	up in NHK	1.93222e-18	1.34362e-16
ILMN_1726743	MRPS30	mitochondrial ribosomal protein S30 [Source:HGNC Symbol;Acc:HGNC:8769]	1.05234	up in SCC	1.94472e-18	1.35032e-16
ILMN_3200830	LOC649553	NA	0.860653	up in SCC	1.99547e-18	1.38353e-16
ILMN_1764361	DUSP16	dual specificity phosphatase 16 [Source:HGNC Symbol;Acc:HGNC:17909]	-0.747099	up in NHK	2.09553e-18	1.45077e-16
ILMN_3307874	AIM1L	absent in melanoma 1-like [Source:HGNC Symbol;Acc:HGNC:17295]	-1.42271	up in NHK	2.19805e-18	1.51952e-16
ILMN_3243156	AHNAK2	AHNAK nucleoprotein 2 [Source:HGNC Symbol;Acc:HGNC:20125]	-2.48918	up in NHK	2.21888e-18	1.53168e-16
ILMN_1728349	TMEM63B	transmembrane protein 63B [Source:HGNC Symbol;Acc:HGNC:17735]	-0.803871	up in NHK	2.27386e-18	1.56734e-16
ILMN_2333594	SUMO2	small ubiquitin-like modifier 2 [Source:HGNC Symbol;Acc:HGNC:11125]	1.2136	up in SCC	2.32962e-18	1.60343e-16
ILMN_1771224	SKA1	spindle and kinetochore associated complex subunit 1 [Source:HGNC Symbol;Acc:HGNC:28109]	1.07114	up in SCC	2.39065e-18	1.64254e-16
ILMN_1661809	PRRG4	proline rich Gla (G-carboxyglutamic acid) 4 (transmembrane) [Source:HGNC Symbol;Acc:HGNC:30799]	-1.13383	up in NHK	2.3934e-18	1.64254e-16
ILMN_1747078	HYLS1	hydrolethalus syndrome 1 [Source:HGNC Symbol;Acc:HGNC:26558]	1.24374	up in SCC	2.41592e-18	1.65559e-16
ILMN_1671906	MND1	meiotic nuclear divisions 1 homolog (S. cerevisiae) [Source:HGNC Symbol;Acc:HGNC:24839]	1.23433	up in SCC	2.42609e-18	1.66015e-16
ILMN_1774336	POLE2	polymerase (DNA directed), epsilon 2, accessory subunit [Source:HGNC Symbol;Acc:HGNC:9178]	1.46292	up in SCC	2.45964e-18	1.68067e-16
ILMN_1687971	CAPN3	calpain 3, (p94) [Source:HGNC Symbol;Acc:HGNC:1480]	-0.586434	up in NHK	2.48646e-18	1.69654e-16
ILMN_1719660	SMPDL3B	sphingomyelin phosphodiesterase, acid-like 3B [Source:HGNC Symbol;Acc:HGNC:21416]	-0.491641	up in NHK	2.54877e-18	1.73654e-16
ILMN_1762561	PLA2G10	phospholipase A2, group X [Source:HGNC Symbol;Acc:HGNC:9029]	-1.32823	up in NHK	2.56707e-18	1.7465e-16
ILMN_1898124	NA	NA	1.42014	up in SCC	2.62068e-18	1.7804e-16
ILMN_1662318	CCDC59	coiled-coil domain containing 59 [Source:HGNC Symbol;Acc:HGNC:25005]	1.23302	up in SCC	2.66371e-18	1.80704e-16
ILMN_1719205	FBL	fibrillarin [Source:HGNC Symbol;Acc:HGNC:3599]	1.64243	up in SCC	2.67918e-18	1.81457e-16
ILMN_2397199	NDEL1	nudE neurodevelopment protein 1-like 1 [Source:HGNC Symbol;Acc:HGNC:17620]	-0.494762	up in NHK	2.6825e-18	1.81457e-16
ILMN_2410864	RAB28	RAB28, member RAS oncogene family [Source:HGNC Symbol;Acc:HGNC:9768]	0.691686	up in SCC	2.75014e-18	1.85766e-16
ILMN_1663119	DSC2	desmocollin 2 [Source:HGNC Symbol;Acc:HGNC:3036]	-3.32297	up in NHK	2.77459e-18	1.8715e-16
ILMN_1775114	ENTPD3	ectonucleoside triphosphate diphosphohydrolase 3 [Source:HGNC Symbol;Acc:HGNC:3365]	-1.22024	up in NHK	2.82163e-18	1.90047e-16
ILMN_1666739	RBM15	RNA binding motif protein 15 [Source:HGNC Symbol;Acc:HGNC:14959]	0.769433	up in SCC	2.82559e-18	1.90047e-16
ILMN_1788315	SIN3B	SIN3 transcription regulator family member B [Source:HGNC Symbol;Acc:HGNC:19354]	-0.465705	up in NHK	2.87156e-18	1.92864e-16
ILMN_1758626	IDS	iduronate 2-sulfatase [Source:HGNC Symbol;Acc:HGNC:5389]	-1.69797	up in NHK	2.88006e-18	1.93161e-16
ILMN_2126706	LMNB1	lamin B1 [Source:HGNC Symbol;Acc:HGNC:6637]	1.4396	up in SCC	3.09437e-18	2.07239e-16
ILMN_1654920	HNRPH3	NA	0.794676	up in SCC	3.10756e-18	2.07828e-16
ILMN_1805828	VRK1	vaccinia related kinase 1 [Source:HGNC Symbol;Acc:HGNC:12718]	1.35159	up in SCC	3.11307e-18	2.07902e-16
ILMN_2093427	SHF	Src homology 2 domain containing F [Source:HGNC Symbol;Acc:HGNC:25116]	-0.446427	up in NHK	3.12469e-18	2.08383e-16
ILMN_1711174	SPRR1B	small proline-rich protein 1B [Source:HGNC Symbol;Acc:HGNC:11260]	-4.79878	up in NHK	3.15567e-18	2.10153e-16
ILMN_3265797	LOC100130561	NA	1.88339	up in SCC	3.34775e-18	2.2263e-16
ILMN_1730660	GALIG	NA	-0.470567	up in NHK	3.46618e-18	2.30181e-16
ILMN_1739641	MTMR3	myotubularin related protein 3 [Source:HGNC Symbol;Acc:HGNC:7451]	-0.922739	up in NHK	3.47408e-18	2.30382e-16
ILMN_1722127	RAD54B	RAD54 homolog B (S. cerevisiae) [Source:HGNC Symbol;Acc:HGNC:17228]	0.85567	up in SCC	3.50169e-18	2.31887e-16
ILMN_1687960	LIMK2	LIM domain kinase 2 [Source:HGNC Symbol;Acc:HGNC:6614]	-0.616129	up in NHK	3.50862e-18	2.32021e-16
ILMN_1743829	ATXN2	ataxin 2 [Source:HGNC Symbol;Acc:HGNC:10555]	-0.718032	up in NHK	3.56523e-18	2.35435e-16
ILMN_1690586	HNRPA1P4	NA	1.10805	up in SCC	3.61872e-18	2.38633e-16
ILMN_1778543	LOC653874	NA	1.61096	up in SCC	3.64526e-18	2.40048e-16
ILMN_1678095	SMPDL3B	sphingomyelin phosphodiesterase, acid-like 3B [Source:HGNC Symbol;Acc:HGNC:21416]	-0.578854	up in NHK	3.71205e-18	2.44106e-16
ILMN_1751346	ERBB3	erb-b2 receptor tyrosine kinase 3 [Source:HGNC Symbol;Acc:HGNC:3431]	-1.55847	up in NHK	3.76125e-18	2.46997e-16
ILMN_1744240	WDR67	NA	1.08372	up in SCC	3.77833e-18	2.47774e-16
ILMN_2141118	C15orf59	chromosome 15 open reading frame 59 [Source:HGNC Symbol;Acc:HGNC:33753]	-0.583999	up in NHK	3.83207e-18	2.5095e-16
ILMN_1785177	DNAJC14	DnaJ (Hsp40) homolog, subfamily C, member 14 [Source:HGNC Symbol;Acc:HGNC:24581]	0.591731	up in SCC	3.94877e-18	2.58234e-16
ILMN_2394250	PLEKHA1	pleckstrin homology domain containing, family A (phosphoinositide binding specific) member 1 [Source:HGNC Symbol;Acc:HGNC:14335]	-1.15245	up in NHK	3.99261e-18	2.6074e-16
ILMN_1693014	CEBPB	CCAAT/enhancer binding protein (C/EBP), beta [Source:HGNC Symbol;Acc:HGNC:1834]	0.780818	up in SCC	4.00349e-18	2.6109e-16
ILMN_1765701	LOC399942	NA	1.89076	up in SCC	4.0195e-18	2.61772e-16
ILMN_1718807	SMC3	structural maintenance of chromosomes 3 [Source:HGNC Symbol;Acc:HGNC:2468]	1.08786	up in SCC	4.16312e-18	2.70752e-16
ILMN_1719696	PLD1	phospholipase D1, phosphatidylcholine-specific [Source:HGNC Symbol;Acc:HGNC:9067]	-1.25904	up in NHK	4.41302e-18	2.86526e-16
ILMN_1744299	GPR110	G protein-coupled receptor 110 [Source:HGNC Symbol;Acc:HGNC:18990]	-1.0827	up in NHK	4.41779e-18	2.86526e-16
ILMN_1779147	ENC1	NA	-1.67825	up in NHK	4.73775e-18	3.06856e-16
ILMN_1679133	SERPINB1	serpin peptidase inhibitor, clade B (ovalbumin), member 1 [Source:HGNC Symbol;Acc:HGNC:3311]	-3.06817	up in NHK	4.99706e-18	3.23207e-16
ILMN_1793360	APITD1	apoptosis-inducing, TAF9-like domain 1 [Source:HGNC Symbol;Acc:HGNC:23163]	1.19493	up in SCC	5.13723e-18	3.31819e-16
ILMN_1725831	PLAC2	NA	-0.56018	up in NHK	5.23384e-18	3.37597e-16
ILMN_2216157	GNA12	guanine nucleotide binding protein (G protein) alpha 12 [Source:HGNC Symbol;Acc:HGNC:4380]	0.95841	up in SCC	5.3455e-18	3.44329e-16
ILMN_1663002	STOML2	stomatin (EPB72)-like 2 [Source:HGNC Symbol;Acc:HGNC:14559]	1.14762	up in SCC	5.37199e-18	3.45564e-16
ILMN_1711470	UBE2T	ubiquitin-conjugating enzyme E2T [Source:HGNC Symbol;Acc:HGNC:25009]	1.98051	up in SCC	5.52642e-18	3.55014e-16
ILMN_2180239	DOPEY2	dopey family member 2 [Source:HGNC Symbol;Acc:HGNC:1291]	-1.08921	up in NHK	5.55064e-18	3.56086e-16
ILMN_1654421	MPHOSPH9	M-phase phosphoprotein 9 [Source:HGNC Symbol;Acc:HGNC:7215]	0.81505	up in SCC	5.57199e-18	3.5697e-16
ILMN_2194561	PLEKHG1	pleckstrin homology domain containing, family G (with RhoGef domain) member 1 [Source:HGNC Symbol;Acc:HGNC:20884]	-0.577818	up in NHK	5.65312e-18	3.61677e-16
ILMN_2371251	MPG	N-methylpurine-DNA glycosylase [Source:HGNC Symbol;Acc:HGNC:7211]	-0.515174	up in NHK	6.20618e-18	3.96524e-16
ILMN_1718731	KLK5	kallikrein-related peptidase 5 [Source:HGNC Symbol;Acc:HGNC:6366]	-5.76008	up in NHK	6.36134e-18	4.05722e-16
ILMN_1798210	E2F7	E2F transcription factor 7 [Source:HGNC Symbol;Acc:HGNC:23820]	1.03162	up in SCC	6.36733e-18	4.05722e-16
ILMN_2176251	C20orf72	NA	1.06813	up in SCC	6.46805e-18	4.11584e-16
ILMN_1773427	KANK1	KN motif and ankyrin repeat domains 1 [Source:HGNC Symbol;Acc:HGNC:19309]	-1.24615	up in NHK	6.75913e-18	4.29528e-16
ILMN_3283680	LOC345041	NA	1.04489	up in SCC	6.77992e-18	4.3027e-16
ILMN_1752526	RNF144B	ring finger protein 144B [Source:HGNC Symbol;Acc:HGNC:21578]	-1.66362	up in NHK	6.7942e-18	4.30532e-16
ILMN_1707627	TPI1	triosephosphate isomerase 1 [Source:HGNC Symbol;Acc:HGNC:12009]	0.97773	up in SCC	6.80229e-18	4.30532e-16
ILMN_3204312	LOC728205	NA	-0.603259	up in NHK	6.98147e-18	4.41281e-16
ILMN_3179371	HNRNPK	heterogeneous nuclear ribonucleoprotein K [Source:HGNC Symbol;Acc:HGNC:5044]	1.00757	up in SCC	7.03651e-18	4.44165e-16
ILMN_2323087	RBPMS	RNA binding protein with multiple splicing [Source:HGNC Symbol;Acc:HGNC:19097]	-0.603942	up in NHK	7.12831e-18	4.49359e-16
ILMN_1750102	EME1	essential meiotic structure-specific endonuclease 1 [Source:HGNC Symbol;Acc:HGNC:24965]	0.507346	up in SCC	7.22404e-18	4.54787e-16
ILMN_2381476	SPG3A	NA	-1.35685	up in NHK	7.27639e-18	4.57473e-16
ILMN_2316236	HOPX	HOP homeobox [Source:HGNC Symbol;Acc:HGNC:24961]	-3.59422	up in NHK	7.29502e-18	4.58034e-16
ILMN_1814589	LOC728037	NA	0.745407	up in SCC	7.39273e-18	4.63552e-16
ILMN_1655622	PRKRIR	protein-kinase, interferon-inducible double stranded RNA dependent inhibitor, repressor of (P58 repressor) [Source:HGNC Symbol;Acc:HGNC:9440]	1.35085	up in SCC	7.44516e-18	4.66221e-16
ILMN_1658695	NUF2	NUF2, NDC80 kinetochore complex component [Source:HGNC Symbol;Acc:HGNC:14621]	1.30212	up in SCC	7.48402e-18	4.68034e-16
ILMN_1740604	RAB11FIP5	RAB11 family interacting protein 5 (class I) [Source:HGNC Symbol;Acc:HGNC:24845]	-0.938351	up in NHK	7.49768e-18	4.68268e-16
ILMN_1721127	HIST1H3D	histone cluster 1, H3d [Source:HGNC Symbol;Acc:HGNC:4767]	-0.696756	up in NHK	7.54897e-18	4.70849e-16
ILMN_1783448	DYNC1LI2	dynein, cytoplasmic 1, light intermediate chain 2 [Source:HGNC Symbol;Acc:HGNC:2966]	-0.692355	up in NHK	7.77604e-18	4.84372e-16
ILMN_1674522	HIGD1A	HIG1 hypoxia inducible domain family, member 1A [Source:HGNC Symbol;Acc:HGNC:29527]	-1.56279	up in NHK	8.15995e-18	5.07615e-16
ILMN_1748916	C18orf55	NA	0.828735	up in SCC	8.17083e-18	5.07623e-16
ILMN_1796589	TRIP13	thyroid hormone receptor interactor 13 [Source:HGNC Symbol;Acc:HGNC:12307]	2.04646	up in SCC	8.26518e-18	5.1281e-16
ILMN_3298582	LOC728873	NA	1.11445	up in SCC	8.32349e-18	5.15751e-16
ILMN_1688953	ARHGAP19	Rho GTPase activating protein 19 [Source:HGNC Symbol;Acc:HGNC:23724]	0.755121	up in SCC	8.69339e-18	5.37965e-16
ILMN_1737685	CRLS1	cardiolipin synthase 1 [Source:HGNC Symbol;Acc:HGNC:16148]	0.837746	up in SCC	8.75645e-18	5.41158e-16
ILMN_1773959	ST6GALNAC5	ST6 (alpha-N-acetyl-neuraminyl-2,3-beta-galactosyl-1,3)-N-acetylgalactosaminide alpha-2,6-sialyltransferase 5 [Source:HGNC Symbol;Acc:HGNC:19342]	-0.781859	up in NHK	8.95884e-18	5.52942e-16
ILMN_1763127	CCBP2	NA	-0.551379	up in NHK	8.97811e-18	5.53408e-16
ILMN_1680579	ATP2B4	ATPase, Ca++ transporting, plasma membrane 4 [Source:HGNC Symbol;Acc:HGNC:817]	-1.52583	up in NHK	8.99309e-18	5.53608e-16
ILMN_1683475	TOMM40	translocase of outer mitochondrial membrane 40 homolog (yeast) [Source:HGNC Symbol;Acc:HGNC:18001]	0.791706	up in SCC	9.01921e-18	5.54493e-16
ILMN_1680945	PTPN20	NA	-0.906472	up in NHK	9.17173e-18	5.63137e-16
ILMN_1674411	CKAP2	cytoskeleton associated protein 2 [Source:HGNC Symbol;Acc:HGNC:1990]	1.24999	up in SCC	9.3172e-18	5.71161e-16
ILMN_1673566	ADAMTS1	ADAM metallopeptidase with thrombospondin type 1 motif, 1 [Source:HGNC Symbol;Acc:HGNC:217]	-2.59717	up in NHK	9.3266e-18	5.71161e-16
ILMN_2199676	CEP152	centrosomal protein 152kDa [Source:HGNC Symbol;Acc:HGNC:29298]	0.78518	up in SCC	9.91068e-18	6.05164e-16
ILMN_1747285	HFM1	HFM1, ATP-dependent DNA helicase homolog (S. cerevisiae) [Source:HGNC Symbol;Acc:HGNC:20193]	-0.498423	up in NHK	9.91727e-18	6.05164e-16
ILMN_1746699	SGOL2	shugoshin-like 2 (S. pombe) [Source:HGNC Symbol;Acc:HGNC:30812]	0.923974	up in SCC	9.9203e-18	6.05164e-16
ILMN_1682774	C13orf27	NA	1.38648	up in SCC	9.93367e-18	6.05197e-16
ILMN_1789186	OBFC1	oligonucleotide/oligosaccharide-binding fold containing 1 [Source:HGNC Symbol;Acc:HGNC:26200]	-1.12225	up in NHK	9.95795e-18	6.05895e-16
ILMN_1728426	INPPL1	inositol polyphosphate phosphatase-like 1 [Source:HGNC Symbol;Acc:HGNC:6080]	-1.08749	up in NHK	1.00027e-17	6.07833e-16
ILMN_1793267	ETHE1	ethylmalonic encephalopathy 1 [Source:HGNC Symbol;Acc:HGNC:23287]	-1.01155	up in NHK	1.00218e-17	6.0821e-16
ILMN_1754272	GINS3	GINS complex subunit 3 (Psf3 homolog) [Source:HGNC Symbol;Acc:HGNC:25851]	0.946603	up in SCC	1.01775e-17	6.16868e-16
ILMN_1675062	MYL9	myosin, light chain 9, regulatory [Source:HGNC Symbol;Acc:HGNC:15754]	-0.779215	up in NHK	1.0406e-17	6.2991e-16
ILMN_1766713	HSPD1	heat shock 60kDa protein 1 (chaperonin) [Source:HGNC Symbol;Acc:HGNC:5261]	0.927178	up in SCC	1.05395e-17	6.37173e-16
ILMN_3239925	LOC25845	NA	0.893337	up in SCC	1.07589e-17	6.49008e-16
ILMN_1665455	DCUN1D3	DCN1, defective in cullin neddylation 1, domain containing 3 [Source:HGNC Symbol;Acc:HGNC:28734]	-1.10812	up in NHK	1.07627e-17	6.49008e-16
ILMN_1787718	SLC27A1	solute carrier family 27 (fatty acid transporter), member 1 [Source:HGNC Symbol;Acc:HGNC:10995]	-0.603885	up in NHK	1.1013e-17	6.63253e-16
ILMN_1753101	VTCN1	V-set domain containing T cell activation inhibitor 1 [Source:HGNC Symbol;Acc:HGNC:28873]	-0.439564	up in NHK	1.11224e-17	6.68986e-16
ILMN_2202423	HELLS	helicase, lymphoid-specific [Source:HGNC Symbol;Acc:HGNC:4861]	1.10914	up in SCC	1.1167e-17	6.70817e-16
ILMN_1684802	TAF5	TAF5 RNA polymerase II, TATA box binding protein (TBP)-associated factor, 100kDa [Source:HGNC Symbol;Acc:HGNC:11539]	0.921096	up in SCC	1.11994e-17	6.71905e-16
ILMN_1706261	SLCO3A1	solute carrier organic anion transporter family, member 3A1 [Source:HGNC Symbol;Acc:HGNC:10952]	-0.675399	up in NHK	1.13618e-17	6.80787e-16
ILMN_3304022	LOC729102	NA	0.90814	up in SCC	1.16906e-17	6.99599e-16
ILMN_2146648	PRB3	proline-rich protein BstNI subfamily 3 [Source:HGNC Symbol;Acc:HGNC:9339]	-0.39801	up in NHK	1.20268e-17	7.1881e-16
ILMN_1737993	ERBB3	erb-b2 receptor tyrosine kinase 3 [Source:HGNC Symbol;Acc:HGNC:3431]	-0.631107	up in NHK	1.24438e-17	7.42787e-16
ILMN_1750689	MPP5	membrane protein, palmitoylated 5 (MAGUK p55 subfamily member 5) [Source:HGNC Symbol;Acc:HGNC:18669]	-0.787597	up in NHK	1.26042e-17	7.51412e-16
ILMN_1670322	FCHO2	FCH domain only 2 [Source:HGNC Symbol;Acc:HGNC:25180]	-0.920445	up in NHK	1.27662e-17	7.6011e-16
ILMN_1727055	C12orf48	NA	1.19471	up in SCC	1.27837e-17	7.60195e-16
ILMN_1752582	RAB5B	RAB5B, member RAS oncogene family [Source:HGNC Symbol;Acc:HGNC:9784]	-1.33109	up in NHK	1.35361e-17	8.03927e-16
ILMN_1696266	XRCC3	X-ray repair complementing defective repair in Chinese hamster cells 3 [Source:HGNC Symbol;Acc:HGNC:12830]	0.987849	up in SCC	1.36355e-17	8.08811e-16
ILMN_2414027	CKLF	chemokine-like factor [Source:HGNC Symbol;Acc:HGNC:13253]	1.76111	up in SCC	1.38764e-17	8.22069e-16
ILMN_2240003	ABL2	ABL proto-oncogene 2, non-receptor tyrosine kinase [Source:HGNC Symbol;Acc:HGNC:77]	-0.528305	up in NHK	1.42148e-17	8.41058e-16
ILMN_1683562	SNRPG	small nuclear ribonucleoprotein polypeptide G [Source:HGNC Symbol;Acc:HGNC:11163]	0.731949	up in SCC	1.44691e-17	8.55037e-16
ILMN_2161746	TRIP10	thyroid hormone receptor interactor 10 [Source:HGNC Symbol;Acc:HGNC:12304]	-0.899598	up in NHK	1.45856e-17	8.60845e-16
ILMN_1678268	VPS8	vacuolar protein sorting 8 homolog (S. cerevisiae) [Source:HGNC Symbol;Acc:HGNC:29122]	-0.609094	up in NHK	1.48079e-17	8.72869e-16
ILMN_1697665	LOC653972	NA	0.822881	up in SCC	1.49622e-17	8.80866e-16
ILMN_1658094	ZNF365	zinc finger protein 365 [Source:HGNC Symbol;Acc:HGNC:18194]	-2.00051	up in NHK	1.51634e-17	8.91599e-16
ILMN_1729216	CRYAB	crystallin, alpha B [Source:HGNC Symbol;Acc:HGNC:2389]	-2.35402	up in NHK	1.54758e-17	9.0884e-16
ILMN_3305949	LOC730246	NA	0.730695	up in SCC	1.5502e-17	9.09246e-16
ILMN_3201453	LOC644363	NA	1.29113	up in SCC	1.57157e-17	9.20637e-16
ILMN_1761797	CSTB	cystatin B (stefin B) [Source:HGNC Symbol;Acc:HGNC:2482]	-1.26249	up in NHK	1.60779e-17	9.40685e-16
ILMN_1679348	SPANXN5	NA	-0.367016	up in NHK	1.66376e-17	9.72228e-16
ILMN_2413650	STIL	SCL/TAL1 interrupting locus [Source:HGNC Symbol;Acc:HGNC:10879]	1.1981	up in SCC	1.66771e-17	9.73335e-16
ILMN_1707077	SORT1	sortilin 1 [Source:HGNC Symbol;Acc:HGNC:11186]	-1.14238	up in NHK	1.70601e-17	9.94459e-16
ILMN_1801428	KRT77	keratin 77 [Source:HGNC Symbol;Acc:HGNC:20411]	-0.461672	up in NHK	1.71755e-17	9.99951e-16
ILMN_1791147	YPEL3	yippee-like 3 (Drosophila) [Source:HGNC Symbol;Acc:HGNC:18327]	-0.713723	up in NHK	1.76027e-17	1.02356e-15
ILMN_3200140	LOC645638	NA	-2.36327	up in NHK	1.8216e-17	1.05792e-15
ILMN_1769201	ELF3	E74-like factor 3 (ets domain transcription factor, epithelial-specific ) [Source:HGNC Symbol;Acc:HGNC:3318]	-1.76534	up in NHK	1.8335e-17	1.06352e-15
ILMN_1748926	TMEM209	transmembrane protein 209 [Source:HGNC Symbol;Acc:HGNC:21898]	1.03823	up in SCC	1.86784e-17	1.08211e-15
ILMN_2110167	POLR1E	polymerase (RNA) I polypeptide E, 53kDa [Source:HGNC Symbol;Acc:HGNC:17631]	1.60504	up in SCC	1.8803e-17	1.08799e-15
ILMN_1738578	FILIP1L	filamin A interacting protein 1-like [Source:HGNC Symbol;Acc:HGNC:24589]	-1.1679	up in NHK	1.90295e-17	1.09975e-15
ILMN_2228162	KRT16	keratin 16 [Source:HGNC Symbol;Acc:HGNC:6423]	-4.11235	up in NHK	1.93215e-17	1.11526e-15
ILMN_2125869	ACTA1	actin, alpha 1, skeletal muscle [Source:HGNC Symbol;Acc:HGNC:129]	-0.559051	up in NHK	1.95731e-17	1.1284e-15
ILMN_1735570	HOPX	HOP homeobox [Source:HGNC Symbol;Acc:HGNC:24961]	-0.564394	up in NHK	1.98242e-17	1.14149e-15
ILMN_2342903	GIPC1	GIPC PDZ domain containing family, member 1 [Source:HGNC Symbol;Acc:HGNC:1226]	-0.62329	up in NHK	2.06648e-17	1.18844e-15
ILMN_1708502	AFF4	AF4/FMR2 family, member 4 [Source:HGNC Symbol;Acc:HGNC:17869]	-0.771372	up in NHK	2.11748e-17	1.21629e-15
ILMN_1708340	DAPK1	death-associated protein kinase 1 [Source:HGNC Symbol;Acc:HGNC:2674]	-1.0152	up in NHK	2.14339e-17	1.22968e-15
ILMN_1680109	COL4A3BP	collagen, type IV, alpha 3 (Goodpasture antigen) binding protein [Source:HGNC Symbol;Acc:HGNC:2205]	-1.05999	up in NHK	2.17058e-17	1.24376e-15
ILMN_1719517	CTTNBP2NL	CTTNBP2 N-terminal like [Source:HGNC Symbol;Acc:HGNC:25330]	-0.526867	up in NHK	2.17462e-17	1.24457e-15
ILMN_1796749	KIF1C	kinesin family member 1C [Source:HGNC Symbol;Acc:HGNC:6317]	-0.809749	up in NHK	2.21502e-17	1.26615e-15
ILMN_1734483	BSDC1	BSD domain containing 1 [Source:HGNC Symbol;Acc:HGNC:25501]	-0.90947	up in NHK	2.23957e-17	1.27864e-15
ILMN_1771987	SLC44A2	solute carrier family 44 (choline transporter), member 2 [Source:HGNC Symbol;Acc:HGNC:17292]	-2.47761	up in NHK	2.24855e-17	1.28222e-15
ILMN_1653042	HSD3B7	hydroxy-delta-5-steroid dehydrogenase, 3 beta- and steroid delta-isomerase 7 [Source:HGNC Symbol;Acc:HGNC:18324]	-0.484221	up in NHK	2.27008e-17	1.29293e-15
ILMN_1716279	CENPE	centromere protein E, 312kDa [Source:HGNC Symbol;Acc:HGNC:1856]	1.06678	up in SCC	2.30822e-17	1.31307e-15
ILMN_2311826	USP6NL	USP6 N-terminal like [Source:HGNC Symbol;Acc:HGNC:16858]	-1.11412	up in NHK	2.3553e-17	1.33824e-15
ILMN_2315964	PSRC1	proline/serine-rich coiled-coil 1 [Source:HGNC Symbol;Acc:HGNC:24472]	0.655834	up in SCC	2.38169e-17	1.35161e-15
ILMN_1678669	RRM2	ribonucleotide reductase M2 [Source:HGNC Symbol;Acc:HGNC:10452]	1.76873	up in SCC	2.39899e-17	1.35979e-15
ILMN_1721457	RANBP1	RAN binding protein 1 [Source:HGNC Symbol;Acc:HGNC:9847]	1.51891	up in SCC	2.40708e-17	1.36274e-15
ILMN_1778136	ZMYND15	zinc finger, MYND-type containing 15 [Source:HGNC Symbol;Acc:HGNC:20997]	-0.996607	up in NHK	2.46428e-17	1.39346e-15
ILMN_1716591	SPRR1A	small proline-rich protein 1A [Source:HGNC Symbol;Acc:HGNC:11259]	-4.7891	up in NHK	2.53821e-17	1.43354e-15
ILMN_1672022	EPHA4	EPH receptor A4 [Source:HGNC Symbol;Acc:HGNC:3388]	-0.768514	up in NHK	2.54191e-17	1.43392e-15
ILMN_1728225	KIAA1524	KIAA1524 [Source:HGNC Symbol;Acc:HGNC:29302]	1.12734	up in SCC	2.56273e-17	1.44393e-15
ILMN_1745904	CCDC6	coiled-coil domain containing 6 [Source:HGNC Symbol;Acc:HGNC:18782]	-0.754887	up in NHK	2.56775e-17	1.44504e-15
ILMN_1652952	RASAL2	RAS protein activator like 2 [Source:HGNC Symbol;Acc:HGNC:9874]	-0.413654	up in NHK	2.58046e-17	1.45047e-15
ILMN_1660732	PPP2R2B	protein phosphatase 2, regulatory subunit B, beta [Source:HGNC Symbol;Acc:HGNC:9305]	-1.67179	up in NHK	2.61951e-17	1.47066e-15
ILMN_1661776	CENPJ	centromere protein J [Source:HGNC Symbol;Acc:HGNC:17272]	0.898804	up in SCC	2.66891e-17	1.49662e-15
ILMN_1749829	DLGAP5	discs, large (Drosophila) homolog-associated protein 5 [Source:HGNC Symbol;Acc:HGNC:16864]	1.8676	up in SCC	2.74907e-17	1.53974e-15
ILMN_3302919	MYOF	myoferlin [Source:HGNC Symbol;Acc:HGNC:3656]	-1.38695	up in NHK	2.77639e-17	1.5532e-15
ILMN_3245907	FAM160B2	family with sequence similarity 160, member B2 [Source:HGNC Symbol;Acc:HGNC:16492]	-0.772408	up in NHK	2.88551e-17	1.61233e-15
ILMN_2143155	KIF11	kinesin family member 11 [Source:HGNC Symbol;Acc:HGNC:6388]	1.39798	up in SCC	2.90836e-17	1.62318e-15
ILMN_1773901	STX12	syntaxin 12 [Source:HGNC Symbol;Acc:HGNC:11430]	-0.90265	up in NHK	2.97148e-17	1.65645e-15
ILMN_1780598	PIAS1	protein inhibitor of activated STAT, 1 [Source:HGNC Symbol;Acc:HGNC:2752]	-0.866628	up in NHK	3.14721e-17	1.7507e-15
ILMN_1655468	DSG3	desmoglein 3 [Source:HGNC Symbol;Acc:HGNC:3050]	-3.01129	up in NHK	3.14796e-17	1.7507e-15
ILMN_2335718	HNRNPAB	heterogeneous nuclear ribonucleoprotein A/B [Source:HGNC Symbol;Acc:HGNC:5034]	0.744232	up in SCC	3.20871e-17	1.78238e-15
ILMN_1798679	ANO9	anoctamin 9 [Source:HGNC Symbol;Acc:HGNC:20679]	-0.444	up in NHK	3.2245e-17	1.78905e-15
ILMN_1756705	CHTF18	CTF18, chromosome transmission fidelity factor 18 homolog (S. cerevisiae) [Source:HGNC Symbol;Acc:HGNC:18435]	0.89221	up in SCC	3.25519e-17	1.80396e-15
ILMN_1681634	PXMP2	peroxisomal membrane protein 2, 22kDa [Source:HGNC Symbol;Acc:HGNC:9716]	0.980011	up in SCC	3.34423e-17	1.85071e-15
ILMN_1900520	NA	NA	-1.73701	up in NHK	3.34739e-17	1.85071e-15
ILMN_1679209	HSPA9	heat shock 70kDa protein 9 (mortalin) [Source:HGNC Symbol;Acc:HGNC:5244]	0.872889	up in SCC	3.42877e-17	1.89348e-15
ILMN_1709549	PLEKHM1	pleckstrin homology domain containing, family M (with RUN domain) member 1 [Source:HGNC Symbol;Acc:HGNC:29017]	-0.643262	up in NHK	3.51991e-17	1.94154e-15
ILMN_1682919	PAFAH2	platelet-activating factor acetylhydrolase 2, 40kDa [Source:HGNC Symbol;Acc:HGNC:8579]	-0.903964	up in NHK	3.67411e-17	2.02423e-15
ILMN_1701753	LOC644063	NA	1.18655	up in SCC	3.82589e-17	2.1054e-15
ILMN_2110252	NPM3	nucleophosmin/nucleoplasmin 3 [Source:HGNC Symbol;Acc:HGNC:7931]	1.63033	up in SCC	3.85011e-17	2.11626e-15
ILMN_2052163	YIPF1	Yip1 domain family, member 1 [Source:HGNC Symbol;Acc:HGNC:25231]	-0.864169	up in NHK	3.87338e-17	2.12657e-15
ILMN_1838313	NA	NA	-0.935934	up in NHK	4.12143e-17	2.26013e-15
ILMN_2071826	RNF152	ring finger protein 152 [Source:HGNC Symbol;Acc:HGNC:26811]	-0.479208	up in NHK	4.18253e-17	2.29098e-15
ILMN_2053103	SLC40A1	solute carrier family 40 (iron-regulated transporter), member 1 [Source:HGNC Symbol;Acc:HGNC:10909]	-0.569405	up in NHK	4.2361e-17	2.31763e-15
ILMN_2392546	PAICS	phosphoribosylaminoimidazole carboxylase, phosphoribosylaminoimidazole succinocarboxamide synthetase [Source:HGNC Symbol;Acc:HGNC:8587]	0.935703	up in SCC	4.62552e-17	2.52776e-15
ILMN_2214197	TP53INP1	tumor protein p53 inducible nuclear protein 1 [Source:HGNC Symbol;Acc:HGNC:18022]	-1.15114	up in NHK	4.75887e-17	2.59763e-15
ILMN_2288784	CCDC34	coiled-coil domain containing 34 [Source:HGNC Symbol;Acc:HGNC:25079]	1.27372	up in SCC	4.78638e-17	2.60962e-15
ILMN_1701882	LOC653820	NA	1.58058	up in SCC	4.89966e-17	2.66831e-15
ILMN_1773847	DYNC1I2	dynein, cytoplasmic 1, intermediate chain 2 [Source:HGNC Symbol;Acc:HGNC:2964]	-0.771156	up in NHK	4.92114e-17	2.67692e-15
ILMN_1671257	DKC1	dyskeratosis congenita 1, dyskerin [Source:HGNC Symbol;Acc:HGNC:2890]	1.33635	up in SCC	4.96137e-17	2.6957e-15
ILMN_1709484	BLM	Bloom syndrome, RecQ helicase-like [Source:HGNC Symbol;Acc:HGNC:1058]	1.05729	up in SCC	5.05412e-17	2.74293e-15
ILMN_1740185	TPMT	thiopurine S-methyltransferase [Source:HGNC Symbol;Acc:HGNC:12014]	-1.36788	up in NHK	5.1339e-17	2.78303e-15
ILMN_1805590	LSM8	LSM8 homolog, U6 small nuclear RNA associated (S. cerevisiae) [Source:HGNC Symbol;Acc:HGNC:20471]	0.59146	up in SCC	5.30639e-17	2.87324e-15
ILMN_1798346	KIAA1468	KIAA1468 [Source:HGNC Symbol;Acc:HGNC:29289]	-0.703231	up in NHK	5.33696e-17	2.88648e-15
ILMN_1852384	NA	NA	-0.916861	up in NHK	5.39584e-17	2.91499e-15
ILMN_1721218	KRT13	keratin 13 [Source:HGNC Symbol;Acc:HGNC:6415]	-5.18636	up in NHK	5.51006e-17	2.97329e-15
ILMN_1653358	FUT3	fucosyltransferase 3 (galactoside 3(4)-L-fucosyltransferase, Lewis blood group) [Source:HGNC Symbol;Acc:HGNC:4014]	-1.54814	up in NHK	5.58009e-17	3.00764e-15
ILMN_2367753	ATP2B4	ATPase, Ca++ transporting, plasma membrane 4 [Source:HGNC Symbol;Acc:HGNC:817]	-1.62037	up in NHK	5.60529e-17	3.01778e-15
ILMN_1685339	TPM1	tropomyosin 1 (alpha) [Source:HGNC Symbol;Acc:HGNC:12010]	-0.569939	up in NHK	5.71934e-17	3.07568e-15
ILMN_2101375	CCDC77	coiled-coil domain containing 77 [Source:HGNC Symbol;Acc:HGNC:28203]	0.879013	up in SCC	5.83315e-17	3.13331e-15
ILMN_1694514	ZDHHC11	zinc finger, DHHC-type containing 11 [Source:HGNC Symbol;Acc:HGNC:19158]	-1.29891	up in NHK	5.86362e-17	3.1461e-15
ILMN_3251145	LDHA	lactate dehydrogenase A [Source:HGNC Symbol;Acc:HGNC:6535]	-1.05956	up in NHK	5.92414e-17	3.17496e-15
ILMN_1693090	CROT	carnitine O-octanoyltransferase [Source:HGNC Symbol;Acc:HGNC:2366]	-1.00848	up in NHK	6.00555e-17	3.21494e-15
ILMN_1724946	SPINT1	serine peptidase inhibitor, Kunitz type 1 [Source:HGNC Symbol;Acc:HGNC:11246]	-0.714154	up in NHK	6.09833e-17	3.26091e-15
ILMN_3247018	SNORA67	small nucleolar RNA, H/ACA box 67 [Source:HGNC Symbol;Acc:HGNC:10224]	0.782474	up in SCC	6.19398e-17	3.30831e-15
ILMN_1708105	EZH2	enhancer of zeste 2 polycomb repressive complex 2 subunit [Source:HGNC Symbol;Acc:HGNC:3527]	0.672779	up in SCC	6.23645e-17	3.32723e-15
ILMN_1713249	PHF19	PHD finger protein 19 [Source:HGNC Symbol;Acc:HGNC:24566]	1.23306	up in SCC	6.32264e-17	3.36941e-15
ILMN_1750748	MGC102966	NA	-4.73217	up in NHK	6.33577e-17	3.3726e-15
ILMN_2202967	ARL15	ADP-ribosylation factor-like 15 [Source:HGNC Symbol;Acc:HGNC:25945]	-0.590953	up in NHK	6.35659e-17	3.37987e-15
ILMN_1661755	FAM129B	family with sequence similarity 129, member B [Source:HGNC Symbol;Acc:HGNC:25282]	-0.932086	up in NHK	6.36752e-17	3.38188e-15
ILMN_1657423	SPG21	spastic paraplegia 21 (autosomal recessive, Mast syndrome) [Source:HGNC Symbol;Acc:HGNC:20373]	0.772614	up in SCC	6.40665e-17	3.39883e-15
ILMN_1673491	LRAT	lecithin retinol acyltransferase (phosphatidylcholine--retinol O-acyltransferase) [Source:HGNC Symbol;Acc:HGNC:6685]	-1.46561	up in NHK	6.43752e-17	3.41138e-15
ILMN_1719343	WDR26	WD repeat domain 26 [Source:HGNC Symbol;Acc:HGNC:21208]	-0.797233	up in NHK	6.46237e-17	3.42071e-15
ILMN_3236821	HSPBL2	NA	-2.33631	up in NHK	6.47522e-17	3.42367e-15
ILMN_1773760	PAICS	phosphoribosylaminoimidazole carboxylase, phosphoribosylaminoimidazole succinocarboxamide synthetase [Source:HGNC Symbol;Acc:HGNC:8587]	0.977909	up in SCC	6.57247e-17	3.47121e-15
ILMN_1692199	RNF103	ring finger protein 103 [Source:HGNC Symbol;Acc:HGNC:12859]	-0.959151	up in NHK	6.69444e-17	3.53167e-15
ILMN_2396956	AKAP13	A kinase (PRKA) anchor protein 13 [Source:HGNC Symbol;Acc:HGNC:371]	-1.03155	up in NHK	6.75752e-17	3.56097e-15
ILMN_1778890	PPIL5	NA	0.967093	up in SCC	6.78571e-17	3.57172e-15
ILMN_2068991	TBC1D3G	TBC1 domain family, member 3G [Source:HGNC Symbol;Acc:HGNC:29860]	-0.499311	up in NHK	6.79304e-17	3.57172e-15
ILMN_2409220	HMMR	hyaluronan-mediated motility receptor (RHAMM) [Source:HGNC Symbol;Acc:HGNC:5012]	2.04125	up in SCC	6.83573e-17	3.59017e-15
ILMN_1755589	DIP2B	DIP2 disco-interacting protein 2 homolog B (Drosophila) [Source:HGNC Symbol;Acc:HGNC:29284]	-0.960223	up in NHK	6.94849e-17	3.64533e-15
ILMN_2171183	C21orf45	NA	0.739318	up in SCC	6.9735e-17	3.65439e-15
ILMN_3256004	LOC100130003	NA	0.862338	up in SCC	7.3346e-17	3.83936e-15
ILMN_1709265	RNF170	ring finger protein 170 [Source:HGNC Symbol;Acc:HGNC:25358]	-0.738821	up in NHK	7.704e-17	4.02826e-15
ILMN_3235472	WDYHV1	WDYHV motif containing 1 [Source:HGNC Symbol;Acc:HGNC:25490]	0.963665	up in SCC	7.87031e-17	4.11067e-15
ILMN_3292224	LOC100131609	NA	1.07469	up in SCC	8.001e-17	4.17431e-15
ILMN_1774261	DOK4	docking protein 4 [Source:HGNC Symbol;Acc:HGNC:19868]	-1.06679	up in NHK	8.10032e-17	4.22146e-15
ILMN_2344002	SIP1	NA	1.15706	up in SCC	8.23888e-17	4.28894e-15
ILMN_1793517	RASAL1	RAS protein activator like 1 (GAP1 like) [Source:HGNC Symbol;Acc:HGNC:9873]	-0.395966	up in NHK	8.26476e-17	4.29768e-15
ILMN_1725312	RASA1	RAS p21 protein activator (GTPase activating protein) 1 [Source:HGNC Symbol;Acc:HGNC:9871]	-2.49453	up in NHK	8.63174e-17	4.48357e-15
ILMN_1752247	AKAP13	A kinase (PRKA) anchor protein 13 [Source:HGNC Symbol;Acc:HGNC:371]	-0.519087	up in NHK	8.6899e-17	4.50882e-15
ILMN_3238845	FAM165B	NA	1.1509	up in SCC	8.7674e-17	4.54403e-15
ILMN_2379967	FCAR	Fc fragment of IgA, receptor for [Source:HGNC Symbol;Acc:HGNC:3608]	-0.361386	up in NHK	8.91484e-17	4.61367e-15
ILMN_1662905	NME1-NME2	NME1-NME2 readthrough [Source:HGNC Symbol;Acc:HGNC:33531]	0.609911	up in SCC	8.92131e-17	4.61367e-15
ILMN_1713813	LOC400578	NA	-4.81692	up in NHK	8.94699e-17	4.62189e-15
ILMN_1767934	PCSK5	proprotein convertase subtilisin/kexin type 5 [Source:HGNC Symbol;Acc:HGNC:8747]	-1.43521	up in NHK	9.42849e-17	4.86531e-15
ILMN_2251804	SMC4	structural maintenance of chromosomes 4 [Source:HGNC Symbol;Acc:HGNC:14013]	1.08775	up in SCC	9.48502e-17	4.88374e-15
ILMN_1695491	WDYHV1	WDYHV motif containing 1 [Source:HGNC Symbol;Acc:HGNC:25490]	1.10363	up in SCC	9.50007e-17	4.88374e-15
ILMN_1684051	WASF2	WAS protein family, member 2 [Source:HGNC Symbol;Acc:HGNC:12733]	-0.607318	up in NHK	9.50468e-17	4.88374e-15
ILMN_1661733	FOLR1	folate receptor 1 (adult) [Source:HGNC Symbol;Acc:HGNC:3791]	-0.352316	up in NHK	9.50559e-17	4.88374e-15
ILMN_1780699	THAP11	THAP domain containing 11 [Source:HGNC Symbol;Acc:HGNC:23194]	1.27703	up in SCC	9.78142e-17	5.02e-15
ILMN_1756162	EXOSC8	exosome component 8 [Source:HGNC Symbol;Acc:HGNC:17035]	1.45227	up in SCC	9.79622e-17	5.02213e-15
ILMN_1730825	SGOL1	shugoshin-like 1 (S. pombe) [Source:HGNC Symbol;Acc:HGNC:25088]	0.80177	up in SCC	9.96896e-17	5.10515e-15
ILMN_1702322	ALS2CL	ALS2 C-terminal like [Source:HGNC Symbol;Acc:HGNC:20605]	-0.777662	up in NHK	1.0367e-16	5.30321e-15
ILMN_1793433	RAB10	RAB10, member RAS oncogene family [Source:HGNC Symbol;Acc:HGNC:9759]	-0.681941	up in NHK	1.04169e-16	5.32301e-15
ILMN_2159322	SLK	STE20-like kinase [Source:HGNC Symbol;Acc:HGNC:11088]	-1.011	up in NHK	1.05561e-16	5.38829e-15
ILMN_1664028	CENPB	centromere protein B, 80kDa [Source:HGNC Symbol;Acc:HGNC:1852]	0.658598	up in SCC	1.06284e-16	5.41504e-15
ILMN_2266005	C21orf51	NA	0.685508	up in SCC	1.06314e-16	5.41504e-15
ILMN_2336186	LCMT1	leucine carboxyl methyltransferase 1 [Source:HGNC Symbol;Acc:HGNC:17557]	-0.629679	up in NHK	1.09569e-16	5.57481e-15
ILMN_1766658	PKMYT1	protein kinase, membrane associated tyrosine/threonine 1 [Source:HGNC Symbol;Acc:HGNC:29650]	0.9672	up in SCC	1.10695e-16	5.62604e-15
ILMN_1664691	DAPP1	dual adaptor of phosphotyrosine and 3-phosphoinositides [Source:HGNC Symbol;Acc:HGNC:16500]	-1.25616	up in NHK	1.11992e-16	5.68582e-15
ILMN_3234884	KIF22	kinesin family member 22 [Source:HGNC Symbol;Acc:HGNC:6391]	1.17651	up in SCC	1.12336e-16	5.69716e-15
ILMN_2182531	C18orf55	NA	0.786498	up in SCC	1.17663e-16	5.96094e-15
ILMN_3240524	MFSD6	major facilitator superfamily domain containing 6 [Source:HGNC Symbol;Acc:HGNC:24711]	-2.10966	up in NHK	1.18161e-16	5.97974e-15
ILMN_1696028	ETNK1	ethanolamine kinase 1 [Source:HGNC Symbol;Acc:HGNC:24649]	-1.00128	up in NHK	1.24248e-16	6.28103e-15
ILMN_1803277	MVP	major vault protein [Source:HGNC Symbol;Acc:HGNC:7531]	-1.68175	up in NHK	1.26648e-16	6.39552e-15
ILMN_1810431	LOC642299	NA	-1.22871	up in NHK	1.28117e-16	6.4628e-15
ILMN_1783627	CAST	calpastatin [Source:HGNC Symbol;Acc:HGNC:1515]	-0.806465	up in NHK	1.30046e-16	6.55307e-15
ILMN_1659085	WFDC12	WAP four-disulfide core domain 12 [Source:HGNC Symbol;Acc:HGNC:16115]	-0.431309	up in NHK	1.3344e-16	6.71601e-15
ILMN_2191967	SPRR2D	small proline-rich protein 2D [Source:HGNC Symbol;Acc:HGNC:11264]	-5.65711	up in NHK	1.33564e-16	6.71601e-15
ILMN_1679949	SLC25A23	solute carrier family 25 (mitochondrial carrier; phosphate carrier), member 23 [Source:HGNC Symbol;Acc:HGNC:19375]	-2.79772	up in NHK	1.35442e-16	6.79614e-15
ILMN_1793537	MUC15	mucin 15, cell surface associated [Source:HGNC Symbol;Acc:HGNC:14956]	-0.371786	up in NHK	1.35445e-16	6.79614e-15
ILMN_1677963	TMCC1	transmembrane and coiled-coil domain family 1 [Source:HGNC Symbol;Acc:HGNC:29116]	-0.568071	up in NHK	1.38003e-16	6.91713e-15
ILMN_1854349	NA	NA	-1.28245	up in NHK	1.39214e-16	6.97044e-15
ILMN_1769259	ANO9	anoctamin 9 [Source:HGNC Symbol;Acc:HGNC:20679]	-0.52222	up in NHK	1.40235e-16	7.01412e-15
ILMN_2141807	C15orf23	NA	1.22232	up in SCC	1.45077e-16	7.24865e-15
ILMN_2392370	MYH14	myosin, heavy chain 14, non-muscle [Source:HGNC Symbol;Acc:HGNC:23212]	-0.428146	up in NHK	1.4585e-16	7.27957e-15
ILMN_3177271	LOC100129585	NA	1.07116	up in SCC	1.49553e-16	7.4565e-15
ILMN_1761540	SEMA3F	sema domain, immunoglobulin domain (Ig), short basic domain, secreted, (semaphorin) 3F [Source:HGNC Symbol;Acc:HGNC:10728]	-1.07267	up in NHK	1.53087e-16	7.62463e-15
ILMN_1776115	GSDMA	gasdermin A [Source:HGNC Symbol;Acc:HGNC:13311]	-0.516598	up in NHK	1.54089e-16	7.66648e-15
ILMN_1719611	CCT6A	chaperonin containing TCP1, subunit 6A (zeta 1) [Source:HGNC Symbol;Acc:HGNC:1620]	1.23878	up in SCC	1.55034e-16	7.70537e-15
ILMN_1710209	MFSD6	major facilitator superfamily domain containing 6 [Source:HGNC Symbol;Acc:HGNC:24711]	-1.87173	up in NHK	1.60294e-16	7.9584e-15
ILMN_2153332	ATXN1	ataxin 1 [Source:HGNC Symbol;Acc:HGNC:10548]	-0.769718	up in NHK	1.64205e-16	8.14403e-15
ILMN_2388155	CASP3	caspase 3, apoptosis-related cysteine peptidase [Source:HGNC Symbol;Acc:HGNC:1504]	-0.879457	up in NHK	1.6507e-16	8.17833e-15
ILMN_2151488	RMI1	RecQ mediated genome instability 1 [Source:HGNC Symbol;Acc:HGNC:25764]	1.36668	up in SCC	1.70047e-16	8.41608e-15
ILMN_1703314	KLHL36	kelch-like family member 36 [Source:HGNC Symbol;Acc:HGNC:17844]	-0.804452	up in NHK	1.7068e-16	8.43855e-15
ILMN_1695631	CHP2	calcineurin-like EF-hand protein 2 [Source:HGNC Symbol;Acc:HGNC:24927]	-0.465167	up in NHK	1.76464e-16	8.71538e-15
ILMN_3232696	LOC729816	NA	1.60379	up in SCC	1.76837e-16	8.72468e-15
ILMN_3243705	PDXDC1	pyridoxal-dependent decarboxylase domain containing 1 [Source:HGNC Symbol;Acc:HGNC:28995]	-0.779038	up in NHK	1.7915e-16	8.82961e-15
ILMN_1761138	C9orf142	chromosome 9 open reading frame 142 [Source:HGNC Symbol;Acc:HGNC:27849]	1.44079	up in SCC	1.80318e-16	8.8779e-15
ILMN_1666986	GCNT2	glucosaminyl (N-acetyl) transferase 2, I-branching enzyme (I blood group) [Source:HGNC Symbol;Acc:HGNC:4204]	-0.274868	up in NHK	1.83322e-16	9.01639e-15
ILMN_2201966	N4BP1	NEDD4 binding protein 1 [Source:HGNC Symbol;Acc:HGNC:29850]	-1.13182	up in NHK	1.86921e-16	9.18383e-15
ILMN_1752046	SH2B3	NA	0.95946	up in SCC	1.88255e-16	9.23977e-15
ILMN_1787477	CENPO	centromere protein O [Source:HGNC Symbol;Acc:HGNC:28152]	0.65362	up in SCC	1.89847e-16	9.30823e-15
ILMN_3185161	CEP78	centrosomal protein 78kDa [Source:HGNC Symbol;Acc:HGNC:25740]	0.750175	up in SCC	1.90865e-16	9.34843e-15
ILMN_1711069	YPEL5	yippee-like 5 (Drosophila) [Source:HGNC Symbol;Acc:HGNC:18329]	-1.62079	up in NHK	1.94729e-16	9.52778e-15
ILMN_2334242	CREB1	cAMP responsive element binding protein 1 [Source:HGNC Symbol;Acc:HGNC:2345]	-1.30354	up in NHK	1.96572e-16	9.60803e-15
ILMN_1741422	FUT8	fucosyltransferase 8 (alpha (1,6) fucosyltransferase) [Source:HGNC Symbol;Acc:HGNC:4019]	0.951685	up in SCC	1.97607e-16	9.64862e-15
ILMN_2181883	C14orf129	NA	-0.57288	up in NHK	2.00598e-16	9.78455e-15
ILMN_1664026	SPDYE1	speedy/RINGO cell cycle regulator family member E1 [Source:HGNC Symbol;Acc:HGNC:16408]	-0.54888	up in NHK	2.02771e-16	9.88033e-15
ILMN_1765332	TIMM10	translocase of inner mitochondrial membrane 10 homolog (yeast) [Source:HGNC Symbol;Acc:HGNC:11814]	1.76862	up in SCC	2.03643e-16	9.91256e-15
ILMN_2136089	MTE	NA	1.87018	up in SCC	2.05463e-16	9.99087e-15
ILMN_2344373	MVP	major vault protein [Source:HGNC Symbol;Acc:HGNC:7531]	-1.16211	up in NHK	2.06533e-16	1.00326e-14
ILMN_1713301	DGCR2	DiGeorge syndrome critical region gene 2 [Source:HGNC Symbol;Acc:HGNC:2845]	-0.958228	up in NHK	2.09564e-16	1.01694e-14
ILMN_2398847	ARHGAP17	Rho GTPase activating protein 17 [Source:HGNC Symbol;Acc:HGNC:18239]	-0.431782	up in NHK	2.11857e-16	1.02701e-14
ILMN_2212714	TMEM39B	transmembrane protein 39B [Source:HGNC Symbol;Acc:HGNC:25510]	0.703849	up in SCC	2.17847e-16	1.05496e-14
ILMN_1677851	RARRES1	retinoic acid receptor responder (tazarotene induced) 1 [Source:HGNC Symbol;Acc:HGNC:9867]	-0.325754	up in NHK	2.19976e-16	1.06418e-14
ILMN_2134130	FLG	filaggrin [Source:HGNC Symbol;Acc:HGNC:3748]	-1.83422	up in NHK	2.21572e-16	1.0708e-14
ILMN_1804663	THBS3	thrombospondin 3 [Source:HGNC Symbol;Acc:HGNC:11787]	-0.822431	up in NHK	2.24187e-16	1.08036e-14
ILMN_1725260	CDC25C	cell division cycle 25C [Source:HGNC Symbol;Acc:HGNC:1727]	1.14174	up in SCC	2.24191e-16	1.08036e-14
ILMN_2327860	MAL	mal, T-cell differentiation protein [Source:HGNC Symbol;Acc:HGNC:6817]	-1.73693	up in NHK	2.24235e-16	1.08036e-14
ILMN_2401155	PUM1	pumilio RNA-binding family member 1 [Source:HGNC Symbol;Acc:HGNC:14957]	-0.696462	up in NHK	2.24781e-16	1.08188e-14
ILMN_1719649	TMEM63A	transmembrane protein 63A [Source:HGNC Symbol;Acc:HGNC:29118]	-0.599558	up in NHK	2.30817e-16	1.1098e-14
ILMN_2412384	CCNE2	cyclin E2 [Source:HGNC Symbol;Acc:HGNC:1590]	1.81328	up in SCC	2.31341e-16	1.11119e-14
ILMN_1762436	UBB	ubiquitin B [Source:HGNC Symbol;Acc:HGNC:12463]	0.912894	up in SCC	2.31631e-16	1.11145e-14
ILMN_1669352	LY6G6C	lymphocyte antigen 6 complex, locus G6C [Source:HGNC Symbol;Acc:HGNC:13936]	-0.676605	up in NHK	2.36779e-16	1.135e-14
ILMN_1661432	NUP43	nucleoporin 43kDa [Source:HGNC Symbol;Acc:HGNC:21182]	0.972518	up in SCC	2.37787e-16	1.13868e-14
ILMN_3200362	LOC727908	NA	-0.810029	up in NHK	2.41603e-16	1.15556e-14
ILMN_1732688	DUT	deoxyuridine triphosphatase [Source:HGNC Symbol;Acc:HGNC:3078]	1.23028	up in SCC	2.41803e-16	1.15556e-14
ILMN_1720965	TULP4	tubby like protein 4 [Source:HGNC Symbol;Acc:HGNC:15530]	-0.57028	up in NHK	2.44228e-16	1.16597e-14
ILMN_1709953	DONSON	downstream neighbor of SON [Source:HGNC Symbol;Acc:HGNC:2993]	0.773043	up in SCC	2.46868e-16	1.17739e-14
ILMN_1673409	MGC16121	NA	-1.04191	up in NHK	2.51713e-16	1.19928e-14
ILMN_1652008	C15orf23	NA	1.17945	up in SCC	2.57065e-16	1.22355e-14
ILMN_1662989	PRB2	proline-rich protein BstNI subfamily 2 [Source:HGNC Symbol;Acc:HGNC:9338]	-0.425239	up in NHK	2.74184e-16	1.30371e-14
ILMN_1677747	TMPO	thymopoietin [Source:HGNC Symbol;Acc:HGNC:11875]	0.457528	up in SCC	2.76172e-16	1.31185e-14
ILMN_2043918	DLEU1	deleted in lymphocytic leukemia 1 (non-protein coding) [Source:HGNC Symbol;Acc:HGNC:13747]	1.69528	up in SCC	2.76836e-16	1.31368e-14
ILMN_1804820	ZNF431	zinc finger protein 431 [Source:HGNC Symbol;Acc:HGNC:20809]	-0.455061	up in NHK	2.78591e-16	1.32068e-14
ILMN_1807283	NDST1	N-deacetylase/N-sulfotransferase (heparan glucosaminyl) 1 [Source:HGNC Symbol;Acc:HGNC:7680]	-1.03009	up in NHK	2.82479e-16	1.33776e-14
ILMN_1772540	ATMIN	ATM interactor [Source:HGNC Symbol;Acc:HGNC:29034]	-0.864221	up in NHK	2.89677e-16	1.37048e-14
ILMN_1753249	DDX10	DEAD (Asp-Glu-Ala-Asp) box polypeptide 10 [Source:HGNC Symbol;Acc:HGNC:2735]	0.984319	up in SCC	2.92548e-16	1.38268e-14
ILMN_2090802	TMEM79	transmembrane protein 79 [Source:HGNC Symbol;Acc:HGNC:28196]	-2.84053	up in NHK	2.99547e-16	1.41434e-14
ILMN_2406656	GATA3	GATA binding protein 3 [Source:HGNC Symbol;Acc:HGNC:4172]	-0.62669	up in NHK	3.02282e-16	1.42583e-14
ILMN_1727880	CDSN	corneodesmosin [Source:HGNC Symbol;Acc:HGNC:1802]	-1.08101	up in NHK	3.03174e-16	1.42861e-14
ILMN_1783333	C16orf61	NA	0.857538	up in SCC	3.08533e-16	1.45241e-14
ILMN_1740430	SLC2A4RG	SLC2A4 regulator [Source:HGNC Symbol;Acc:HGNC:15930]	0.776671	up in SCC	3.12361e-16	1.46897e-14
ILMN_1737653	KRT78	keratin 78 [Source:HGNC Symbol;Acc:HGNC:28926]	-0.423898	up in NHK	3.15176e-16	1.48073e-14
ILMN_1753472	SUMF1	sulfatase modifying factor 1 [Source:HGNC Symbol;Acc:HGNC:20376]	-1.12583	up in NHK	3.15515e-16	1.48085e-14
ILMN_1800261	TUBA1B	tubulin, alpha 1b [Source:HGNC Symbol;Acc:HGNC:18809]	0.430473	up in SCC	3.16093e-16	1.48209e-14
ILMN_3247064	SNRNP40	small nuclear ribonucleoprotein 40kDa (U5) [Source:HGNC Symbol;Acc:HGNC:30857]	0.943123	up in SCC	3.22714e-16	1.51163e-14
ILMN_1779711	DTL	denticleless E3 ubiquitin protein ligase homolog (Drosophila) [Source:HGNC Symbol;Acc:HGNC:30288]	1.27844	up in SCC	3.5532e-16	1.66248e-14
ILMN_1732468	HSPA4L	heat shock 70kDa protein 4-like [Source:HGNC Symbol;Acc:HGNC:17041]	-1.23952	up in NHK	3.55621e-16	1.66248e-14
ILMN_1745075	RPLP0	ribosomal protein, large, P0 [Source:HGNC Symbol;Acc:HGNC:10371]	1.52571	up in SCC	3.62036e-16	1.69079e-14
ILMN_3214052	LOC644877	NA	1.29017	up in SCC	3.64931e-16	1.70263e-14
ILMN_1682008	TCF19	transcription factor 19 [Source:HGNC Symbol;Acc:HGNC:11629]	0.558097	up in SCC	3.67371e-16	1.71232e-14
ILMN_1815169	MCM5	minichromosome maintenance complex component 5 [Source:HGNC Symbol;Acc:HGNC:6948]	1.25095	up in SCC	3.84853e-16	1.79203e-14
ILMN_1750886	USP22	ubiquitin specific peptidase 22 [Source:HGNC Symbol;Acc:HGNC:12621]	-0.764731	up in NHK	3.93401e-16	1.83003e-14
ILMN_2374687	PTPN13	protein tyrosine phosphatase, non-receptor type 13 (APO-1/CD95 (Fas)-associated phosphatase) [Source:HGNC Symbol;Acc:HGNC:9646]	-1.17841	up in NHK	3.95398e-16	1.83751e-14
ILMN_2255310	RPS15A	ribosomal protein S15a [Source:HGNC Symbol;Acc:HGNC:10389]	0.749994	up in SCC	4.02752e-16	1.86984e-14
ILMN_1745119	C7orf11	NA	0.819777	up in SCC	4.1101e-16	1.90631e-14
ILMN_1696087	PHB2	prohibitin 2 [Source:HGNC Symbol;Acc:HGNC:30306]	0.857097	up in SCC	4.14453e-16	1.92039e-14
ILMN_1806040	TYMS	thymidylate synthetase [Source:HGNC Symbol;Acc:HGNC:12441]	1.84379	up in SCC	4.19283e-16	1.94087e-14
ILMN_1789058	C1orf188	NA	-0.536938	up in NHK	4.34629e-16	2.00993e-14
ILMN_1897310	NA	NA	-1.15868	up in NHK	4.46642e-16	2.06347e-14
ILMN_1705907	NUP153	nucleoporin 153kDa [Source:HGNC Symbol;Acc:HGNC:8062]	0.743809	up in SCC	4.48096e-16	2.06733e-14
ILMN_1700733	KIAA1370	NA	-0.711209	up in NHK	4.48354e-16	2.06733e-14
ILMN_1810289	FER1L3	NA	-1.31643	up in NHK	4.57131e-16	2.10575e-14
ILMN_3219455	LOC644745	NA	0.905726	up in SCC	4.74698e-16	2.18454e-14
ILMN_2344007	SIP1	NA	1.05659	up in SCC	4.76799e-16	2.19207e-14
ILMN_1765341	LOC644734	NA	-0.810449	up in NHK	4.80517e-16	2.20701e-14
ILMN_1811479	SPINK6	serine peptidase inhibitor, Kazal type 6 [Source:HGNC Symbol;Acc:HGNC:29486]	-4.11701	up in NHK	4.82811e-16	2.21539e-14
ILMN_2341690	C17orf81	NA	0.763111	up in SCC	5.06113e-16	2.32006e-14
ILMN_1684306	S100A4	S100 calcium binding protein A4 [Source:HGNC Symbol;Acc:HGNC:10494]	-3.00526	up in NHK	5.06618e-16	2.32012e-14
ILMN_1747303	DDX39	NA	1.43419	up in SCC	5.18328e-16	2.37145e-14
ILMN_1678037	HIRIP3	HIRA interacting protein 3 [Source:HGNC Symbol;Acc:HGNC:4917]	1.35862	up in SCC	5.30621e-16	2.42534e-14
ILMN_2095133	SPTAN1	NA	-1.30343	up in NHK	5.52467e-16	2.52275e-14
ILMN_3227023	SNHG7	small nucleolar RNA host gene 7 (non-protein coding) [Source:HGNC Symbol;Acc:HGNC:28254]	1.65487	up in SCC	5.68064e-16	2.59147e-14
ILMN_3283742	LOC646791	NA	1.18568	up in SCC	5.79632e-16	2.64169e-14
ILMN_1752213	TMEM60	transmembrane protein 60 [Source:HGNC Symbol;Acc:HGNC:21754]	0.724601	up in SCC	5.83029e-16	2.65461e-14
ILMN_1726064	PAK1IP1	PAK1 interacting protein 1 [Source:HGNC Symbol;Acc:HGNC:20882]	1.15111	up in SCC	6.22678e-16	2.8324e-14
ILMN_1804454	FAM135A	family with sequence similarity 135, member A [Source:HGNC Symbol;Acc:HGNC:21084]	-0.644836	up in NHK	6.26293e-16	2.84446e-14
ILMN_2231020	TMEM185B	transmembrane protein 185B [Source:HGNC Symbol;Acc:HGNC:18896]	0.926126	up in SCC	6.26539e-16	2.84446e-14
ILMN_2263144	MGC3196	NA	0.790775	up in SCC	6.27136e-16	2.84446e-14
ILMN_1662896	BRWD2	NA	-0.660731	up in NHK	6.40355e-16	2.90163e-14
ILMN_1795495	ERCC5	excision repair cross-complementation group 5 [Source:HGNC Symbol;Acc:HGNC:3437]	-0.877096	up in NHK	6.46033e-16	2.92455e-14
ILMN_2038775	TUBB2A	tubulin, beta 2A class IIa [Source:HGNC Symbol;Acc:HGNC:12412]	-1.65652	up in NHK	6.54472e-16	2.95992e-14
ILMN_1776861	HAP1	huntingtin-associated protein 1 [Source:HGNC Symbol;Acc:HGNC:4812]	-0.427179	up in NHK	7.11502e-16	3.21476e-14
ILMN_1711408	ANXA4	annexin A4 [Source:HGNC Symbol;Acc:HGNC:542]	-0.844213	up in NHK	7.16657e-16	3.23496e-14
ILMN_1793888	SERPINB5	NA	-1.70336	up in NHK	7.33504e-16	3.30785e-14
ILMN_1744923	WFDC5	WAP four-disulfide core domain 5 [Source:HGNC Symbol;Acc:HGNC:20477]	-0.543684	up in NHK	7.43149e-16	3.34814e-14
ILMN_1746801	CGN	cingulin [Source:HGNC Symbol;Acc:HGNC:17429]	-2.30168	up in NHK	7.5138e-16	3.382e-14
ILMN_1691156	MT1A	metallothionein 1A [Source:HGNC Symbol;Acc:HGNC:7393]	1.0812	up in SCC	7.76699e-16	3.49263e-14
ILMN_2358382	ZFYVE1	zinc finger, FYVE domain containing 1 [Source:HGNC Symbol;Acc:HGNC:13180]	-0.474693	up in NHK	8.03486e-16	3.60965e-14
ILMN_1737965	ELOVL4	ELOVL fatty acid elongase 4 [Source:HGNC Symbol;Acc:HGNC:14415]	-2.09755	up in NHK	8.20308e-16	3.68172e-14
ILMN_1656574	PCGF6	polycomb group ring finger 6 [Source:HGNC Symbol;Acc:HGNC:21156]	1.02671	up in SCC	8.42731e-16	3.77876e-14
ILMN_1667510	C12orf65	chromosome 12 open reading frame 65 [Source:HGNC Symbol;Acc:HGNC:26784]	1.00515	up in SCC	8.47893e-16	3.79831e-14
ILMN_1732278	LOC730996	NA	0.660662	up in SCC	8.51223e-16	3.80961e-14
ILMN_1684210	NPAL3	NA	-1.18909	up in NHK	8.70726e-16	3.8932e-14
ILMN_1709101	AKAP13	A kinase (PRKA) anchor protein 13 [Source:HGNC Symbol;Acc:HGNC:371]	-0.514904	up in NHK	8.74262e-16	3.90531e-14
ILMN_2148796	MND1	meiotic nuclear divisions 1 homolog (S. cerevisiae) [Source:HGNC Symbol;Acc:HGNC:24839]	1.28321	up in SCC	8.83234e-16	3.94166e-14
ILMN_1707156	LRRFIP2	leucine rich repeat (in FLII) interacting protein 2 [Source:HGNC Symbol;Acc:HGNC:6703]	-1.65934	up in NHK	9.16086e-16	4.08441e-14
ILMN_1680196	LAPTM4B	lysosomal protein transmembrane 4 beta [Source:HGNC Symbol;Acc:HGNC:13646]	0.997468	up in SCC	9.18461e-16	4.09114e-14
ILMN_1667670	SLC25A15	solute carrier family 25 (mitochondrial carrier; ornithine transporter) member 15 [Source:HGNC Symbol;Acc:HGNC:10985]	0.758775	up in SCC	9.35672e-16	4.16387e-14
ILMN_1797154	AZGP1	alpha-2-glycoprotein 1, zinc-binding [Source:HGNC Symbol;Acc:HGNC:910]	-0.34535	up in NHK	1.04967e-15	4.66678e-14
ILMN_1711878	ENOPH1	enolase-phosphatase 1 [Source:HGNC Symbol;Acc:HGNC:24599]	0.670692	up in SCC	1.06979e-15	4.75176e-14
ILMN_2265654	UBE2C	ubiquitin-conjugating enzyme E2C [Source:HGNC Symbol;Acc:HGNC:15937]	0.85942	up in SCC	1.08983e-15	4.83621e-14
ILMN_2225577	C5orf37	NA	0.593566	up in SCC	1.11794e-15	4.9563e-14
ILMN_1781099	ISY1	ISY1 splicing factor homolog (S. cerevisiae) [Source:HGNC Symbol;Acc:HGNC:29201]	0.845928	up in SCC	1.12093e-15	4.96489e-14
ILMN_3265365	CEP78	centrosomal protein 78kDa [Source:HGNC Symbol;Acc:HGNC:25740]	1.15019	up in SCC	1.12473e-15	4.97707e-14
ILMN_1717403	C9orf100	NA	0.584453	up in SCC	1.15552e-15	5.1085e-14
ILMN_2395285	U1SNRNPBP	NA	-0.688186	up in NHK	1.1576e-15	5.11292e-14
ILMN_1815035	DENND2C	DENN/MADD domain containing 2C [Source:HGNC Symbol;Acc:HGNC:24748]	-1.15624	up in NHK	1.17293e-15	5.1758e-14
ILMN_1869109	NA	NA	1.12749	up in SCC	1.18031e-15	5.20349e-14
ILMN_1695658	KIF20A	kinesin family member 20A [Source:HGNC Symbol;Acc:HGNC:9787]	1.67484	up in SCC	1.19665e-15	5.27062e-14
ILMN_1754220	SF3A2	splicing factor 3a, subunit 2, 66kDa [Source:HGNC Symbol;Acc:HGNC:10766]	0.704568	up in SCC	1.20265e-15	5.29209e-14
ILMN_2281810	PSG4	pregnancy specific beta-1-glycoprotein 4 [Source:HGNC Symbol;Acc:HGNC:9521]	-0.818712	up in NHK	1.22749e-15	5.3964e-14
ILMN_1726574	CACYBP	calcyclin binding protein [Source:HGNC Symbol;Acc:HGNC:30423]	1.64377	up in SCC	1.23004e-15	5.40255e-14
ILMN_1788421	KCNK15	potassium channel, two pore domain subfamily K, member 15 [Source:HGNC Symbol;Acc:HGNC:13814]	-0.534676	up in NHK	1.25072e-15	5.48829e-14
ILMN_1778242	CALM1	calmodulin 1 (phosphorylase kinase, delta) [Source:HGNC Symbol;Acc:HGNC:1442]	-1.22913	up in NHK	1.29447e-15	5.67499e-14
ILMN_1799103	SNRPB	small nuclear ribonucleoprotein polypeptides B and B1 [Source:HGNC Symbol;Acc:HGNC:11153]	1.07845	up in SCC	1.29897e-15	5.68549e-14
ILMN_2317618	TCF19	transcription factor 19 [Source:HGNC Symbol;Acc:HGNC:11629]	0.753565	up in SCC	1.29927e-15	5.68549e-14
ILMN_1760103	GKN1	gastrokine 1 [Source:HGNC Symbol;Acc:HGNC:23217]	-0.500039	up in NHK	1.31595e-15	5.75316e-14
ILMN_3213792	LOC439953	NA	0.327281	up in SCC	1.32225e-15	5.77532e-14
ILMN_1737195	CENPK	centromere protein K [Source:HGNC Symbol;Acc:HGNC:29479]	1.45174	up in SCC	1.35016e-15	5.8918e-14
ILMN_1815079	TICAM1	toll-like receptor adaptor molecule 1 [Source:HGNC Symbol;Acc:HGNC:18348]	-0.526763	up in NHK	1.36357e-15	5.93965e-14
ILMN_1800619	BRI3BP	BRI3 binding protein [Source:HGNC Symbol;Acc:HGNC:14251]	1.24493	up in SCC	1.36364e-15	5.93965e-14
ILMN_1718754	CD207	CD207 molecule, langerin [Source:HGNC Symbol;Acc:HGNC:17935]	-0.373893	up in NHK	1.36847e-15	5.95517e-14
ILMN_1779486	FAM126B	family with sequence similarity 126, member B [Source:HGNC Symbol;Acc:HGNC:28593]	-0.730618	up in NHK	1.42523e-15	6.19648e-14
ILMN_3248701	LOC644350	NA	-0.542489	up in NHK	1.44682e-15	6.28457e-14
ILMN_1679134	NSMCE4A	non-SMC element 4 homolog A (S. cerevisiae) [Source:HGNC Symbol;Acc:HGNC:25935]	1.01674	up in SCC	1.4553e-15	6.31557e-14
ILMN_1779034	NADSYN1	NAD synthetase 1 [Source:HGNC Symbol;Acc:HGNC:29832]	-0.982806	up in NHK	1.45955e-15	6.32822e-14
ILMN_3270641	HNRNPH3	heterogeneous nuclear ribonucleoprotein H3 (2H9) [Source:HGNC Symbol;Acc:HGNC:5043]	0.741287	up in SCC	1.46438e-15	6.34333e-14
ILMN_1781819	PAPSS1	3'-phosphoadenosine 5'-phosphosulfate synthase 1 [Source:HGNC Symbol;Acc:HGNC:8603]	-1.38814	up in NHK	1.48761e-15	6.43803e-14
ILMN_1662419	COX7A1	cytochrome c oxidase subunit VIIa polypeptide 1 (muscle) [Source:HGNC Symbol;Acc:HGNC:2287]	-0.440569	up in NHK	1.50277e-15	6.49285e-14
ILMN_1674038	CTSD	cathepsin D [Source:HGNC Symbol;Acc:HGNC:2529]	-1.46587	up in NHK	1.50303e-15	6.49285e-14
ILMN_1665437	CYP2E1	cytochrome P450, family 2, subfamily E, polypeptide 1 [Source:HGNC Symbol;Acc:HGNC:2631]	-0.989928	up in NHK	1.53022e-15	6.6043e-14
ILMN_3276822	LOC645726	NA	0.544301	up in SCC	1.5495e-15	6.68139e-14
ILMN_1762594	NOD2	nucleotide-binding oligomerization domain containing 2 [Source:HGNC Symbol;Acc:HGNC:5331]	-0.382572	up in NHK	1.56665e-15	6.74917e-14
ILMN_1721901	CTNNAL1	catenin (cadherin-associated protein), alpha-like 1 [Source:HGNC Symbol;Acc:HGNC:2512]	1.86532	up in SCC	1.58504e-15	6.82168e-14
ILMN_1782716	SERPINB4	serpin peptidase inhibitor, clade B (ovalbumin), member 4 [Source:HGNC Symbol;Acc:HGNC:10570]	-0.517039	up in NHK	1.58637e-15	6.82168e-14
ILMN_1677483	EXOSC1	exosome component 1 [Source:HGNC Symbol;Acc:HGNC:17286]	0.802979	up in SCC	1.61587e-15	6.94221e-14
ILMN_1783598	CAB39L	calcium binding protein 39-like [Source:HGNC Symbol;Acc:HGNC:20290]	-0.564167	up in NHK	1.61923e-15	6.95033e-14
ILMN_1697736	EXOSC2	exosome component 2 [Source:HGNC Symbol;Acc:HGNC:17097]	1.30711	up in SCC	1.62846e-15	6.98358e-14
ILMN_2073446	C1orf116	chromosome 1 open reading frame 116 [Source:HGNC Symbol;Acc:HGNC:28667]	-2.73589	up in NHK	1.68697e-15	7.22797e-14
ILMN_3258321	LOC100130932	NA	0.930639	up in SCC	1.68899e-15	7.23003e-14
ILMN_1744830	ARHGAP11A	Rho GTPase activating protein 11A [Source:HGNC Symbol;Acc:HGNC:15783]	0.520745	up in SCC	1.69078e-15	7.23114e-14
ILMN_3247560	BSPRY	B-box and SPRY domain containing [Source:HGNC Symbol;Acc:HGNC:18232]	-0.677254	up in NHK	1.71547e-15	7.33011e-14
ILMN_2152581	STK38	serine/threonine kinase 38 [Source:HGNC Symbol;Acc:HGNC:17847]	-0.634866	up in NHK	1.7261e-15	7.36884e-14
ILMN_3251404	NUCKS1	nuclear casein kinase and cyclin-dependent kinase substrate 1 [Source:HGNC Symbol;Acc:HGNC:29923]	1.13466	up in SCC	1.74997e-15	7.46402e-14
ILMN_1713189	C12orf41	NA	0.644278	up in SCC	1.7614e-15	7.50596e-14
ILMN_1686920	CCDC58	coiled-coil domain containing 58 [Source:HGNC Symbol;Acc:HGNC:31136]	1.61499	up in SCC	1.78797e-15	7.61233e-14
ILMN_1728734	PSG5	pregnancy specific beta-1-glycoprotein 5 [Source:HGNC Symbol;Acc:HGNC:9522]	-0.650441	up in NHK	1.80512e-15	7.67844e-14
ILMN_1704702	MCM7	minichromosome maintenance complex component 7 [Source:HGNC Symbol;Acc:HGNC:6950]	1.05245	up in SCC	1.84553e-15	7.84324e-14
ILMN_1754051	RMI1	RecQ mediated genome instability 1 [Source:HGNC Symbol;Acc:HGNC:25764]	1.18909	up in SCC	1.86227e-15	7.90726e-14
ILMN_2334204	ERCC6L	excision repair cross-complementation group 6-like [Source:HGNC Symbol;Acc:HGNC:20794]	0.820169	up in SCC	1.87337e-15	7.94726e-14
ILMN_1687922	RP9	retinitis pigmentosa 9 (autosomal dominant) [Source:HGNC Symbol;Acc:HGNC:10288]	1.137	up in SCC	1.9004e-15	8.05468e-14
ILMN_1739450	NFE2L1	nuclear factor, erythroid 2-like 1 [Source:HGNC Symbol;Acc:HGNC:7781]	-1.37545	up in NHK	1.90213e-15	8.05477e-14
ILMN_1771903	NUP37	nucleoporin 37kDa [Source:HGNC Symbol;Acc:HGNC:29929]	1.25026	up in SCC	1.90643e-15	8.06579e-14
ILMN_2381899	OPTN	optineurin [Source:HGNC Symbol;Acc:HGNC:17142]	-1.43371	up in NHK	1.96929e-15	8.32426e-14
ILMN_1742586	TMPRSS11F	transmembrane protease, serine 11F [Source:HGNC Symbol;Acc:HGNC:29994]	-0.272779	up in NHK	1.98292e-15	8.37437e-14
ILMN_2409167	ANXA2	annexin A2 [Source:HGNC Symbol;Acc:HGNC:537]	-0.532793	up in NHK	1.98875e-15	8.39151e-14
ILMN_2071937	ATP6V0E1	ATPase, H+ transporting, lysosomal 9kDa, V0 subunit e1 [Source:HGNC Symbol;Acc:HGNC:863]	-1.06546	up in NHK	2.03635e-15	8.58467e-14
ILMN_2132161	KIF18A	kinesin family member 18A [Source:HGNC Symbol;Acc:HGNC:29441]	0.757574	up in SCC	2.05939e-15	8.67406e-14
ILMN_2404906	SGOL1	shugoshin-like 1 (S. pombe) [Source:HGNC Symbol;Acc:HGNC:25088]	0.57428	up in SCC	2.08057e-15	8.75546e-14
ILMN_1684653	GPR115	G protein-coupled receptor 115 [Source:HGNC Symbol;Acc:HGNC:19011]	-1.22285	up in NHK	2.12508e-15	8.92755e-14
ILMN_1708147	TBPL1	TBP-like 1 [Source:HGNC Symbol;Acc:HGNC:11589]	0.740999	up in SCC	2.12525e-15	8.92755e-14
ILMN_1676091	LOC388275	NA	1.04247	up in SCC	2.15275e-15	9.03503e-14
ILMN_1729142	CENPV	centromere protein V [Source:HGNC Symbol;Acc:HGNC:29920]	1.72029	up in SCC	2.19856e-15	9.21911e-14
ILMN_1721081	SP4	Sp4 transcription factor [Source:HGNC Symbol;Acc:HGNC:11209]	0.620304	up in SCC	2.21155e-15	9.26534e-14
ILMN_1667748	ANKRD33	ankyrin repeat domain 33 [Source:HGNC Symbol;Acc:HGNC:13788]	-1.84822	up in NHK	2.27133e-15	9.50735e-14
ILMN_1803838	CNFN	cornifelin [Source:HGNC Symbol;Acc:HGNC:30183]	-1.43995	up in NHK	2.29053e-15	9.57926e-14
ILMN_1804479	MRPL18	mitochondrial ribosomal protein L18 [Source:HGNC Symbol;Acc:HGNC:14477]	1.01732	up in SCC	2.29645e-15	9.5955e-14
ILMN_1798448	IDS	iduronate 2-sulfatase [Source:HGNC Symbol;Acc:HGNC:5389]	-0.593261	up in NHK	2.35817e-15	9.84467e-14
ILMN_1684929	TOPBP1	topoisomerase (DNA) II binding protein 1 [Source:HGNC Symbol;Acc:HGNC:17008]	1.14062	up in SCC	2.38461e-15	9.94626e-14
ILMN_2145997	SP4	Sp4 transcription factor [Source:HGNC Symbol;Acc:HGNC:11209]	0.765811	up in SCC	2.3932e-15	9.97331e-14
ILMN_2242403	DGUOK	deoxyguanosine kinase [Source:HGNC Symbol;Acc:HGNC:2858]	0.679204	up in SCC	2.48224e-15	1.03352e-13
ILMN_1679995	MPP6	membrane protein, palmitoylated 6 (MAGUK p55 subfamily member 6) [Source:HGNC Symbol;Acc:HGNC:18167]	1.04066	up in SCC	2.53127e-15	1.05301e-13
ILMN_2101832	LAPTM4B	lysosomal protein transmembrane 4 beta [Source:HGNC Symbol;Acc:HGNC:13646]	1.00937	up in SCC	2.5375e-15	1.05467e-13
ILMN_2396947	PSMC3IP	PSMC3 interacting protein [Source:HGNC Symbol;Acc:HGNC:17928]	0.617938	up in SCC	2.57546e-15	1.06951e-13
ILMN_1674386	PITX1	paired-like homeodomain 1 [Source:HGNC Symbol;Acc:HGNC:9004]	1.17464	up in SCC	2.68481e-15	1.11394e-13
ILMN_1704055	HSPC111	NA	1.01602	up in SCC	2.73671e-15	1.13447e-13
ILMN_2157277	AKR1D1	aldo-keto reductase family 1, member D1 [Source:HGNC Symbol;Acc:HGNC:388]	-0.904148	up in NHK	2.7523e-15	1.13993e-13
ILMN_1661799	HIGD1A	HIG1 hypoxia inducible domain family, member 1A [Source:HGNC Symbol;Acc:HGNC:29527]	-1.37285	up in NHK	2.7615e-15	1.1421e-13
ILMN_1806408	ACADVL	acyl-CoA dehydrogenase, very long chain [Source:HGNC Symbol;Acc:HGNC:92]	-1.08339	up in NHK	2.76237e-15	1.1421e-13
ILMN_1780756	RBM23	RNA binding motif protein 23 [Source:HGNC Symbol;Acc:HGNC:20155]	0.821448	up in SCC	2.89409e-15	1.19477e-13
ILMN_2191436	POLA1	polymerase (DNA directed), alpha 1, catalytic subunit [Source:HGNC Symbol;Acc:HGNC:9173]	1.43766	up in SCC	2.89482e-15	1.19477e-13
ILMN_1720192	LOC729034	NA	-0.3982	up in NHK	3.02676e-15	1.24814e-13
ILMN_1701604	TBC1D8B	TBC1 domain family, member 8B (with GRAM domain) [Source:HGNC Symbol;Acc:HGNC:24715]	-0.46533	up in NHK	3.03517e-15	1.25051e-13
ILMN_2230683	CDCA7L	cell division cycle associated 7-like [Source:HGNC Symbol;Acc:HGNC:30777]	0.892337	up in SCC	3.09968e-15	1.27598e-13
ILMN_2210482	MRPS34	mitochondrial ribosomal protein S34 [Source:HGNC Symbol;Acc:HGNC:16618]	0.825001	up in SCC	3.14091e-15	1.29182e-13
ILMN_1684211	SEC14L2	SEC14-like 2 (S. cerevisiae) [Source:HGNC Symbol;Acc:HGNC:10699]	-1.0312	up in NHK	3.28203e-15	1.34869e-13
ILMN_1657111	C14orf78	NA	-2.27745	up in NHK	3.30428e-15	1.35665e-13
ILMN_2413898	MCM10	minichromosome maintenance complex component 10 [Source:HGNC Symbol;Acc:HGNC:18043]	1.56328	up in SCC	3.43716e-15	1.40998e-13
ILMN_1732071	HIST2H2BE	histone cluster 2, H2be [Source:HGNC Symbol;Acc:HGNC:4760]	-1.85438	up in NHK	3.49407e-15	1.43208e-13
ILMN_2415776	WWOX	WW domain containing oxidoreductase [Source:HGNC Symbol;Acc:HGNC:12799]	0.638825	up in SCC	3.51484e-15	1.43935e-13
ILMN_1804851	MRPS17	mitochondrial ribosomal protein S17 [Source:HGNC Symbol;Acc:HGNC:14047]	0.980987	up in SCC	3.58408e-15	1.46643e-13
ILMN_1669206	CNOT1	CCR4-NOT transcription complex, subunit 1 [Source:HGNC Symbol;Acc:HGNC:7877]	-0.908364	up in NHK	3.60556e-15	1.47394e-13
ILMN_1776490	C17orf53	chromosome 17 open reading frame 53 [Source:HGNC Symbol;Acc:HGNC:28460]	1.40241	up in SCC	3.67353e-15	1.49989e-13
ILMN_3177285	HNRNPR	heterogeneous nuclear ribonucleoprotein R [Source:HGNC Symbol;Acc:HGNC:5047]	0.651483	up in SCC	3.67539e-15	1.49989e-13
ILMN_1665384	SH3BP5L	SH3-binding domain protein 5-like [Source:HGNC Symbol;Acc:HGNC:29360]	-0.657325	up in NHK	3.68047e-15	1.50067e-13
ILMN_3213568	LOC402112	NA	0.896459	up in SCC	3.75802e-15	1.53096e-13
ILMN_3270853	LOC100130298	NA	-0.459178	up in NHK	3.79099e-15	1.54306e-13
ILMN_1742779	CENPL	centromere protein L [Source:HGNC Symbol;Acc:HGNC:17879]	1.17972	up in SCC	3.79878e-15	1.5449e-13
ILMN_3290261	LOC644877	NA	1.38397	up in SCC	3.8625e-15	1.56947e-13
ILMN_2414826	VPS13A	vacuolar protein sorting 13 homolog A (S. cerevisiae) [Source:HGNC Symbol;Acc:HGNC:1908]	-0.6383	up in NHK	3.90504e-15	1.58538e-13
ILMN_2187487	HEATR5B	HEAT repeat containing 5B [Source:HGNC Symbol;Acc:HGNC:29273]	-0.732707	up in NHK	3.92577e-15	1.59243e-13
ILMN_1781795	ERH	enhancer of rudimentary homolog (Drosophila) [Source:HGNC Symbol;Acc:HGNC:3447]	0.890267	up in SCC	3.9528e-15	1.60202e-13
ILMN_1682929	SYTL2	synaptotagmin-like 2 [Source:HGNC Symbol;Acc:HGNC:15585]	-1.05162	up in NHK	4.01494e-15	1.62581e-13
ILMN_1763447	PLXNB2	plexin B2 [Source:HGNC Symbol;Acc:HGNC:9104]	-0.96084	up in NHK	4.04942e-15	1.63837e-13
ILMN_1770612	KRT15	keratin 15 [Source:HGNC Symbol;Acc:HGNC:6421]	-4.64822	up in NHK	4.06458e-15	1.64309e-13
ILMN_1733746	REEP1	receptor accessory protein 1 [Source:HGNC Symbol;Acc:HGNC:25786]	-0.83041	up in NHK	4.1153e-15	1.66217e-13
ILMN_1663575	MGC87042	NA	1.91551	up in SCC	4.13187e-15	1.66744e-13
ILMN_1660222	MTBP	MDM2 binding protein [Source:HGNC Symbol;Acc:HGNC:7417]	0.936475	up in SCC	4.14047e-15	1.66948e-13
ILMN_1746769	PLA2G3	phospholipase A2, group III [Source:HGNC Symbol;Acc:HGNC:17934]	-0.362715	up in NHK	4.21412e-15	1.69773e-13
ILMN_1655614	DSP	desmoplakin [Source:HGNC Symbol;Acc:HGNC:3052]	-2.9294	up in NHK	4.24619e-15	1.70919e-13
ILMN_2116127	NPEPPS	aminopeptidase puromycin sensitive [Source:HGNC Symbol;Acc:HGNC:7900]	-1.0247	up in NHK	4.37476e-15	1.75945e-13
ILMN_1721575	VPS18	vacuolar protein sorting 18 homolog (S. cerevisiae) [Source:HGNC Symbol;Acc:HGNC:15972]	-0.517435	up in NHK	4.40978e-15	1.77175e-13
ILMN_1780255	KLK6	kallikrein-related peptidase 6 [Source:HGNC Symbol;Acc:HGNC:6367]	-3.27464	up in NHK	4.41285e-15	1.77175e-13
ILMN_1728972	FAM64A	family with sequence similarity 64, member A [Source:HGNC Symbol;Acc:HGNC:25483]	1.34888	up in SCC	4.44959e-15	1.78498e-13
ILMN_3307266	PSMC3IP	PSMC3 interacting protein [Source:HGNC Symbol;Acc:HGNC:17928]	0.637749	up in SCC	4.58784e-15	1.83888e-13
ILMN_1668748	MED15	mediator complex subunit 15 [Source:HGNC Symbol;Acc:HGNC:14248]	-0.543054	up in NHK	4.83348e-15	1.93569e-13
ILMN_2074773	KCNK6	potassium channel, two pore domain subfamily K, member 6 [Source:HGNC Symbol;Acc:HGNC:6281]	-0.526244	up in NHK	4.83783e-15	1.93579e-13
ILMN_1657547	CCDC34	coiled-coil domain containing 34 [Source:HGNC Symbol;Acc:HGNC:25079]	1.51704	up in SCC	4.88091e-15	1.95137e-13
ILMN_2407619	CDC25C	cell division cycle 25C [Source:HGNC Symbol;Acc:HGNC:1727]	0.885619	up in SCC	4.89854e-15	1.95676e-13
ILMN_1741711	DOPEY2	dopey family member 2 [Source:HGNC Symbol;Acc:HGNC:1291]	-0.59042	up in NHK	4.91997e-15	1.96366e-13
ILMN_1789775	WDR74	WD repeat domain 74 [Source:HGNC Symbol;Acc:HGNC:25529]	1.22003	up in SCC	5.01529e-15	2.00002e-13
ILMN_3187357	LOC100130746	NA	-0.674897	up in NHK	5.03651e-15	2.00679e-13
ILMN_2312709	LCMT1	leucine carboxyl methyltransferase 1 [Source:HGNC Symbol;Acc:HGNC:17557]	-0.618695	up in NHK	5.06524e-15	2.01653e-13
ILMN_1769759	SERPINB13	NA	-3.186	up in NHK	5.08748e-15	2.02368e-13
ILMN_1764573	XIST	X inactive specific transcript (non-protein coding) [Source:HGNC Symbol;Acc:HGNC:12810]	-0.82554	up in NHK	5.13726e-15	2.04176e-13
ILMN_1805693	GMIP	GEM interacting protein [Source:HGNC Symbol;Acc:HGNC:24852]	-0.652881	up in NHK	5.14563e-15	2.04336e-13
ILMN_1715947	LOC648210	NA	0.910889	up in SCC	5.3155e-15	2.10905e-13
ILMN_1772113	U2AF1	U2 small nuclear RNA auxiliary factor 1 [Source:HGNC Symbol;Acc:HGNC:12453]	0.852339	up in SCC	5.36745e-15	2.12787e-13
ILMN_1709032	FYCO1	FYVE and coiled-coil domain containing 1 [Source:HGNC Symbol;Acc:HGNC:14673]	-1.22236	up in NHK	5.40563e-15	2.14121e-13
ILMN_2381397	HSPD1	heat shock 60kDa protein 1 (chaperonin) [Source:HGNC Symbol;Acc:HGNC:5261]	0.665705	up in SCC	5.4336e-15	2.15049e-13
ILMN_3260070	LOC100128266	NA	0.875685	up in SCC	5.47568e-15	2.16532e-13
ILMN_3243945	C13orf37	NA	1.33557	up in SCC	5.81538e-15	2.29651e-13
ILMN_1676629	INSIG2	insulin induced gene 2 [Source:HGNC Symbol;Acc:HGNC:20452]	-0.846675	up in NHK	5.81716e-15	2.29651e-13
ILMN_1724907	NUDT3	nudix (nucleoside diphosphate linked moiety X)-type motif 3 [Source:HGNC Symbol;Acc:HGNC:8050]	0.746023	up in SCC	5.91321e-15	2.33248e-13
ILMN_1794740	CD151	CD151 molecule (Raph blood group) [Source:HGNC Symbol;Acc:HGNC:1630]	-0.867807	up in NHK	5.93004e-15	2.33717e-13
ILMN_1690870	LOC401056	NA	-0.47499	up in NHK	5.9363e-15	2.33768e-13
ILMN_1665736	LOC648024	NA	1.11821	up in SCC	6.08003e-15	2.39229e-13
ILMN_1696021	KPNA6	karyopherin alpha 6 (importin alpha 7) [Source:HGNC Symbol;Acc:HGNC:6399]	-0.809645	up in NHK	6.08899e-15	2.39316e-13
ILMN_1786396	ZZEF1	zinc finger, ZZ-type with EF-hand domain 1 [Source:HGNC Symbol;Acc:HGNC:29027]	-0.524065	up in NHK	6.09238e-15	2.39316e-13
ILMN_1656902	HECTD3	HECT domain containing E3 ubiquitin protein ligase 3 [Source:HGNC Symbol;Acc:HGNC:26117]	-0.79485	up in NHK	6.13085e-15	2.40627e-13
ILMN_3287583	LOC648390	NA	1.48066	up in SCC	6.17633e-15	2.42211e-13
ILMN_1669210	SNORD16	small nucleolar RNA, C/D box 16 [Source:HGNC Symbol;Acc:HGNC:32712]	1.29266	up in SCC	6.22644e-15	2.43973e-13
ILMN_1727444	C16orf53	NA	0.743125	up in SCC	6.33906e-15	2.4818e-13
ILMN_1655563	KIAA0427	NA	-0.759642	up in NHK	6.54798e-15	2.56147e-13
ILMN_1687359	MRPS23	mitochondrial ribosomal protein S23 [Source:HGNC Symbol;Acc:HGNC:14509]	0.88756	up in SCC	6.59883e-15	2.57923e-13
ILMN_1737254	USP1	ubiquitin specific peptidase 1 [Source:HGNC Symbol;Acc:HGNC:12607]	0.746252	up in SCC	6.69133e-15	2.61321e-13
ILMN_1718718	MKKS	McKusick-Kaufman syndrome [Source:HGNC Symbol;Acc:HGNC:7108]	1.13626	up in SCC	6.79655e-15	2.65211e-13
ILMN_1796639	UBQLN3	ubiquilin 3 [Source:HGNC Symbol;Acc:HGNC:12510]	-0.499462	up in NHK	6.84474e-15	2.66871e-13
ILMN_1802951	CDCA1	NA	0.768507	up in SCC	6.85055e-15	2.66877e-13
ILMN_1751368	HNRNPD	heterogeneous nuclear ribonucleoprotein D (AU-rich element RNA binding protein 1, 37kDa) [Source:HGNC Symbol;Acc:HGNC:5036]	0.856534	up in SCC	6.88752e-15	2.68096e-13
ILMN_1783120	SLMAP	sarcolemma associated protein [Source:HGNC Symbol;Acc:HGNC:16643]	-1.05823	up in NHK	6.91348e-15	2.68885e-13
ILMN_1782504	MTERFD1	NA	1.56717	up in SCC	6.97865e-15	2.71197e-13
ILMN_3304555	LOC728324	NA	0.877415	up in SCC	7.26192e-15	2.81973e-13
ILMN_1727574	ZNF827	zinc finger protein 827 [Source:HGNC Symbol;Acc:HGNC:27193]	-0.870214	up in NHK	7.47613e-15	2.89833e-13
ILMN_1676192	SLC13A5	solute carrier family 13 (sodium-dependent citrate transporter), member 5 [Source:HGNC Symbol;Acc:HGNC:23089]	-0.544011	up in NHK	7.47663e-15	2.89833e-13
ILMN_1724666	INADL	InaD-like (Drosophila) [Source:HGNC Symbol;Acc:HGNC:28881]	-0.946909	up in NHK	7.53484e-15	2.9185e-13
ILMN_1771039	GTSE1	NA	0.972203	up in SCC	7.68728e-15	2.9751e-13
ILMN_2364174	CSNK1A1	casein kinase 1, alpha 1 [Source:HGNC Symbol;Acc:HGNC:2451]	0.735233	up in SCC	7.70483e-15	2.97945e-13
ILMN_1656393	PPP2R3A	protein phosphatase 2, regulatory subunit B'', alpha [Source:HGNC Symbol;Acc:HGNC:9307]	-0.631519	up in NHK	7.84735e-15	3.03208e-13
ILMN_1795227	DNCL1	NA	-0.624649	up in NHK	7.95379e-15	3.0707e-13
ILMN_1705301	TEAD4	TEA domain family member 4 [Source:HGNC Symbol;Acc:HGNC:11717]	1.72387	up in SCC	8.02284e-15	3.09482e-13
ILMN_1728498	PCBP4	poly(rC) binding protein 4 [Source:HGNC Symbol;Acc:HGNC:8652]	-0.811171	up in NHK	8.40714e-15	3.24042e-13
ILMN_1770732	COPS3	COP9 signalosome subunit 3 [Source:HGNC Symbol;Acc:HGNC:2239]	0.955568	up in SCC	8.43066e-15	3.24683e-13
ILMN_2380418	BICD2	bicaudal D homolog 2 (Drosophila) [Source:HGNC Symbol;Acc:HGNC:17208]	-1.53676	up in NHK	8.62213e-15	3.31787e-13
ILMN_1653443	CDK2	cyclin-dependent kinase 2 [Source:HGNC Symbol;Acc:HGNC:1771]	0.605719	up in SCC	8.65592e-15	3.32816e-13
ILMN_3235113	TOMM6	translocase of outer mitochondrial membrane 6 homolog (yeast) [Source:HGNC Symbol;Acc:HGNC:34528]	0.721895	up in SCC	9.10483e-15	3.49791e-13
ILMN_1697880	PLD2	phospholipase D2 [Source:HGNC Symbol;Acc:HGNC:9068]	-0.519434	up in NHK	9.22916e-15	3.54087e-13
ILMN_1716195	HIST1H2BG	histone cluster 1, H2bg [Source:HGNC Symbol;Acc:HGNC:4746]	-0.757768	up in NHK	9.23163e-15	3.54087e-13
ILMN_2334205	ERCC6L	excision repair cross-complementation group 6-like [Source:HGNC Symbol;Acc:HGNC:20794]	0.717059	up in SCC	9.32089e-15	3.57102e-13
ILMN_1773200	CP110	NA	1.06264	up in SCC	9.32537e-15	3.57102e-13
ILMN_2408576	FAM129B	family with sequence similarity 129, member B [Source:HGNC Symbol;Acc:HGNC:25282]	-1.42471	up in NHK	9.50305e-15	3.63611e-13
ILMN_2183728	INTU	inturned planar cell polarity protein [Source:HGNC Symbol;Acc:HGNC:29239]	-0.484885	up in NHK	1.00085e-14	3.82641e-13
ILMN_2180352	DIP2B	DIP2 disco-interacting protein 2 homolog B (Drosophila) [Source:HGNC Symbol;Acc:HGNC:29284]	-1.13184	up in NHK	1.00897e-14	3.85433e-13
ILMN_1651262	HNRNPAB	heterogeneous nuclear ribonucleoprotein A/B [Source:HGNC Symbol;Acc:HGNC:5034]	0.54326	up in SCC	1.03264e-14	3.94157e-13
ILMN_3292551	LOC286157	NA	0.888298	up in SCC	1.03665e-14	3.95061e-13
ILMN_2225718	CENPE	centromere protein E, 312kDa [Source:HGNC Symbol;Acc:HGNC:1856]	0.905184	up in SCC	1.03668e-14	3.95061e-13
ILMN_1745946	CCDC5	NA	1.23841	up in SCC	1.04486e-14	3.97856e-13
ILMN_3187462	C14orf176	NA	-0.526374	up in NHK	1.06204e-14	4.04073e-13
ILMN_1653761	MYCN	v-myc avian myelocytomatosis viral oncogene neuroblastoma derived homolog [Source:HGNC Symbol;Acc:HGNC:7559]	-0.46386	up in NHK	1.08817e-14	4.13678e-13
ILMN_2352921	BPGM	2,3-bisphosphoglycerate mutase [Source:HGNC Symbol;Acc:HGNC:1093]	-1.06207	up in NHK	1.10039e-14	4.1799e-13
ILMN_1688322	ADIPOR1	adiponectin receptor 1 [Source:HGNC Symbol;Acc:HGNC:24040]	-1.25006	up in NHK	1.10978e-14	4.21216e-13
ILMN_1741406	HOOK1	hook microtubule-tethering protein 1 [Source:HGNC Symbol;Acc:HGNC:19884]	-1.10978	up in NHK	1.11078e-14	4.21256e-13
ILMN_2381603	ING3	inhibitor of growth family, member 3 [Source:HGNC Symbol;Acc:HGNC:14587]	0.506727	up in SCC	1.11294e-14	4.21738e-13
ILMN_1728698	GDE1	glycerophosphodiester phosphodiesterase 1 [Source:HGNC Symbol;Acc:HGNC:29644]	-0.559362	up in NHK	1.11964e-14	4.23691e-13
ILMN_3234436	LOC100132528	NA	0.737182	up in SCC	1.11989e-14	4.23691e-13
ILMN_1671905	C10orf78	NA	1.12271	up in SCC	1.12638e-14	4.25807e-13
ILMN_2061185	SH2B1	SH2B adaptor protein 1 [Source:HGNC Symbol;Acc:HGNC:30417]	-0.518291	up in NHK	1.14579e-14	4.32799e-13
ILMN_1744211	PLA2G4F	phospholipase A2, group IVF [Source:HGNC Symbol;Acc:HGNC:27396]	-1.05689	up in NHK	1.15896e-14	4.3687e-13
ILMN_3179891	LOC100128007	NA	0.847519	up in SCC	1.15932e-14	4.3687e-13
ILMN_3192791	HNRNPM	heterogeneous nuclear ribonucleoprotein M [Source:HGNC Symbol;Acc:HGNC:5046]	0.728937	up in SCC	1.15935e-14	4.3687e-13
ILMN_3236244	C1orf174	chromosome 1 open reading frame 174 [Source:HGNC Symbol;Acc:HGNC:27915]	0.701888	up in SCC	1.20133e-14	4.52329e-13
ILMN_2376723	CDKN2B	cyclin-dependent kinase inhibitor 2B (p15, inhibits CDK4) [Source:HGNC Symbol;Acc:HGNC:1788]	-2.0666	up in NHK	1.20757e-14	4.54315e-13
ILMN_1714592	CDA	cytidine deaminase [Source:HGNC Symbol;Acc:HGNC:1712]	-2.18223	up in NHK	1.2104e-14	4.55017e-13
ILMN_1730906	FILIP1L	filamin A interacting protein 1-like [Source:HGNC Symbol;Acc:HGNC:24589]	-1.01148	up in NHK	1.21444e-14	4.56173e-13
ILMN_2355665	MTP18	NA	1.34989	up in SCC	1.2168e-14	4.5631e-13
ILMN_1697998	FAM54A	NA	0.889131	up in SCC	1.21737e-14	4.5631e-13
ILMN_2332691	CAPN3	calpain 3, (p94) [Source:HGNC Symbol;Acc:HGNC:1480]	-0.338861	up in NHK	1.2177e-14	4.5631e-13
ILMN_1779401	CHP	NA	-1.14374	up in NHK	1.23382e-14	4.61422e-13
ILMN_1793549	PTPN4	protein tyrosine phosphatase, non-receptor type 4 (megakaryocyte) [Source:HGNC Symbol;Acc:HGNC:9656]	-0.610283	up in NHK	1.23389e-14	4.61422e-13
ILMN_1763828	MTF1	metal-regulatory transcription factor 1 [Source:HGNC Symbol;Acc:HGNC:7428]	-0.810274	up in NHK	1.23428e-14	4.61422e-13
ILMN_1676893	ADCY3	adenylate cyclase 3 [Source:HGNC Symbol;Acc:HGNC:234]	0.99439	up in SCC	1.23602e-14	4.61648e-13
ILMN_1815115	CYC1	cytochrome c-1 [Source:HGNC Symbol;Acc:HGNC:2579]	1.0571	up in SCC	1.23684e-14	4.61648e-13
ILMN_1748770	CKAP5	cytoskeleton associated protein 5 [Source:HGNC Symbol;Acc:HGNC:28959]	1.09582	up in SCC	1.24894e-14	4.65799e-13
ILMN_1762337	7A5	NA	-0.509748	up in NHK	1.25457e-14	4.67526e-13
ILMN_2082762	SNORD68	NA	0.670219	up in SCC	1.26187e-14	4.69878e-13
ILMN_1663447	HNRNPA1	heterogeneous nuclear ribonucleoprotein A1 [Source:HGNC Symbol;Acc:HGNC:5031]	1.09427	up in SCC	1.2697e-14	4.72419e-13
ILMN_1701239	SPRR2E	small proline-rich protein 2E [Source:HGNC Symbol;Acc:HGNC:11265]	-2.07598	up in NHK	1.29515e-14	4.81509e-13
ILMN_3243011	LOC641844	NA	0.977535	up in SCC	1.30047e-14	4.83109e-13
ILMN_1689086	CTSC	cathepsin C [Source:HGNC Symbol;Acc:HGNC:2528]	-0.713915	up in NHK	1.3268e-14	4.92502e-13
ILMN_2370160	HERC4	HECT and RLD domain containing E3 ubiquitin protein ligase 4 [Source:HGNC Symbol;Acc:HGNC:24521]	-0.480452	up in NHK	1.34832e-14	5.00098e-13
ILMN_2375484	CPEB2	cytoplasmic polyadenylation element binding protein 2 [Source:HGNC Symbol;Acc:HGNC:21745]	-0.797373	up in NHK	1.36745e-14	5.06795e-13
ILMN_2194852	FLJ46309	NA	-1.19833	up in NHK	1.37276e-14	5.08362e-13
ILMN_2096322	ADIPOR1	adiponectin receptor 1 [Source:HGNC Symbol;Acc:HGNC:24040]	-1.17288	up in NHK	1.39942e-14	5.17829e-13
ILMN_1802888	ZNF185	zinc finger protein 185 (LIM domain) [Source:HGNC Symbol;Acc:HGNC:12976]	-2.1855	up in NHK	1.40911e-14	5.21006e-13
ILMN_2097793	ZBTB4	zinc finger and BTB domain containing 4 [Source:HGNC Symbol;Acc:HGNC:23847]	-1.15801	up in NHK	1.42795e-14	5.27558e-13
ILMN_1761479	ZC3HC1	zinc finger, C3HC-type containing 1 [Source:HGNC Symbol;Acc:HGNC:29913]	0.85374	up in SCC	1.44939e-14	5.35062e-13
ILMN_2198393	KATNA1	katanin p60 (ATPase containing) subunit A 1 [Source:HGNC Symbol;Acc:HGNC:6216]	0.854443	up in SCC	1.45081e-14	5.35169e-13
ILMN_2149971	SPINK6	serine peptidase inhibitor, Kazal type 6 [Source:HGNC Symbol;Acc:HGNC:29486]	-4.40281	up in NHK	1.4534e-14	5.35705e-13
ILMN_1697348	WBSCR22	Williams Beuren syndrome chromosome region 22 [Source:HGNC Symbol;Acc:HGNC:16405]	0.812627	up in SCC	1.4639e-14	5.39154e-13
ILMN_1724863	TICAM1	toll-like receptor adaptor molecule 1 [Source:HGNC Symbol;Acc:HGNC:18348]	-1.24682	up in NHK	1.47402e-14	5.42458e-13
ILMN_1783610	HELLS	helicase, lymphoid-specific [Source:HGNC Symbol;Acc:HGNC:4861]	0.640764	up in SCC	1.48913e-14	5.47593e-13
ILMN_1758250	TRAFD1	TRAF-type zinc finger domain containing 1 [Source:HGNC Symbol;Acc:HGNC:24808]	-0.564517	up in NHK	1.49668e-14	5.4994e-13
ILMN_1808196	GSTO1	glutathione S-transferase omega 1 [Source:HGNC Symbol;Acc:HGNC:13312]	0.866327	up in SCC	1.50645e-14	5.53098e-13
ILMN_1674367	SPRR2F	NA	-4.11927	up in NHK	1.53268e-14	5.62294e-13
ILMN_2290118	MEGF9	multiple EGF-like-domains 9 [Source:HGNC Symbol;Acc:HGNC:3234]	-0.506878	up in NHK	1.55026e-14	5.68299e-13
ILMN_1663618	STAT3	signal transducer and activator of transcription 3 (acute-phase response factor) [Source:HGNC Symbol;Acc:HGNC:11364]	-0.806689	up in NHK	1.574e-14	5.76554e-13
ILMN_1767542	THAP10	THAP domain containing 10 [Source:HGNC Symbol;Acc:HGNC:23193]	0.956739	up in SCC	1.64886e-14	6.03507e-13
ILMN_1753582	RPA2	replication protein A2, 32kDa [Source:HGNC Symbol;Acc:HGNC:10290]	0.769171	up in SCC	1.69815e-14	6.21069e-13
ILMN_1666852	TRIM62	tripartite motif containing 62 [Source:HGNC Symbol;Acc:HGNC:25574]	-0.285676	up in NHK	1.71236e-14	6.25779e-13
ILMN_1668814	CENPM	centromere protein M [Source:HGNC Symbol;Acc:HGNC:18352]	1.26726	up in SCC	1.72422e-14	6.29626e-13
ILMN_1773716	MRPL9	mitochondrial ribosomal protein L9 [Source:HGNC Symbol;Acc:HGNC:14277]	0.926767	up in SCC	1.74459e-14	6.36573e-13
ILMN_1663751	CYCSL1	NA	1.0174	up in SCC	1.76069e-14	6.41953e-13
ILMN_1743104	RBM4B	RNA binding motif protein 4B [Source:HGNC Symbol;Acc:HGNC:28842]	0.784893	up in SCC	1.82275e-14	6.63651e-13
ILMN_1771620	SNRPB2	small nuclear ribonucleoprotein polypeptide B [Source:HGNC Symbol;Acc:HGNC:11155]	0.860164	up in SCC	1.82302e-14	6.63651e-13
ILMN_2153679	TBC1D3B	TBC1 domain family, member 3B [Source:HGNC Symbol;Acc:HGNC:27011]	-0.475843	up in NHK	1.82995e-14	6.6566e-13
ILMN_2237428	SCD5	stearoyl-CoA desaturase 5 [Source:HGNC Symbol;Acc:HGNC:21088]	-2.23949	up in NHK	1.84226e-14	6.69625e-13
ILMN_1671404	SVIL	supervillin [Source:HGNC Symbol;Acc:HGNC:11480]	-1.76214	up in NHK	1.87517e-14	6.81063e-13
ILMN_1682599	GPRC5A	G protein-coupled receptor, class C, group 5, member A [Source:HGNC Symbol;Acc:HGNC:9836]	-2.05537	up in NHK	1.88957e-14	6.85765e-13
ILMN_1815733	EIF5	eukaryotic translation initiation factor 5 [Source:HGNC Symbol;Acc:HGNC:3299]	0.887417	up in SCC	1.89588e-14	6.87527e-13
ILMN_1671158	MRPL13	mitochondrial ribosomal protein L13 [Source:HGNC Symbol;Acc:HGNC:14278]	1.13769	up in SCC	1.926e-14	6.97913e-13
ILMN_1700834	SLK	STE20-like kinase [Source:HGNC Symbol;Acc:HGNC:11088]	-0.851037	up in NHK	1.92996e-14	6.98811e-13
ILMN_2220283	HNRPA1L-2	NA	0.843409	up in SCC	1.93461e-14	6.99958e-13
ILMN_1791508	MMP28	matrix metallopeptidase 28 [Source:HGNC Symbol;Acc:HGNC:14366]	-0.861311	up in NHK	1.97651e-14	7.14572e-13
ILMN_1718303	PVRL2	poliovirus receptor-related 2 (herpesvirus entry mediator B) [Source:HGNC Symbol;Acc:HGNC:9707]	-1.01327	up in NHK	2.01581e-14	7.28222e-13
ILMN_1667561	IFRD1	interferon-related developmental regulator 1 [Source:HGNC Symbol;Acc:HGNC:5456]	1.29133	up in SCC	2.01757e-14	7.28301e-13
ILMN_2214955	CCDC127	coiled-coil domain containing 127 [Source:HGNC Symbol;Acc:HGNC:30520]	0.594027	up in SCC	2.05573e-14	7.41506e-13
ILMN_2181060	CKAP2	cytoskeleton associated protein 2 [Source:HGNC Symbol;Acc:HGNC:1990]	0.803571	up in SCC	2.07057e-14	7.4629e-13
ILMN_2396875	IGFBP3	insulin-like growth factor binding protein 3 [Source:HGNC Symbol;Acc:HGNC:5472]	-2.46076	up in NHK	2.07693e-14	7.48013e-13
ILMN_3235694	TBC1D3I	TBC1 domain family, member 3I [Source:HGNC Symbol;Acc:HGNC:32709]	-0.36157	up in NHK	2.08784e-14	7.51369e-13
ILMN_1758778	CEP110	NA	0.556563	up in SCC	2.10182e-14	7.55824e-13
ILMN_1700831	SLC27A2	solute carrier family 27 (fatty acid transporter), member 2 [Source:HGNC Symbol;Acc:HGNC:10996]	-0.570755	up in NHK	2.16229e-14	7.76976e-13
ILMN_1758034	ETFDH	electron-transferring-flavoprotein dehydrogenase [Source:HGNC Symbol;Acc:HGNC:3483]	-0.689337	up in NHK	2.19611e-14	7.88528e-13
ILMN_1697160	TTC7A	tetratricopeptide repeat domain 7A [Source:HGNC Symbol;Acc:HGNC:19750]	-0.316188	up in NHK	2.21151e-14	7.93457e-13
ILMN_2363498	LSR	lipolysis stimulated lipoprotein receptor [Source:HGNC Symbol;Acc:HGNC:29572]	-0.628482	up in NHK	2.24386e-14	8.0445e-13
ILMN_2396648	EXOSC1	exosome component 1 [Source:HGNC Symbol;Acc:HGNC:17286]	0.619711	up in SCC	2.25072e-14	8.06297e-13
ILMN_1814270	LY6D	lymphocyte antigen 6 complex, locus D [Source:HGNC Symbol;Acc:HGNC:13348]	-0.571823	up in NHK	2.27039e-14	8.12682e-13
ILMN_1681503	MCM2	minichromosome maintenance complex component 2 [Source:HGNC Symbol;Acc:HGNC:6944]	1.61069	up in SCC	2.27198e-14	8.12682e-13
ILMN_1800626	SESN1	NA	-0.513723	up in NHK	2.30846e-14	8.25104e-13
ILMN_2119535	RIPK1	receptor (TNFRSF)-interacting serine-threonine kinase 1 [Source:HGNC Symbol;Acc:HGNC:10019]	-0.487485	up in NHK	2.32856e-14	8.3166e-13
ILMN_1781942	HMMR	hyaluronan-mediated motility receptor (RHAMM) [Source:HGNC Symbol;Acc:HGNC:5012]	1.9627	up in SCC	2.33166e-14	8.32137e-13
ILMN_1815578	ZNF223	zinc finger protein 223 [Source:HGNC Symbol;Acc:HGNC:13016]	-0.75049	up in NHK	2.37843e-14	8.48188e-13
ILMN_3205271	LOC100132863	NA	1.38866	up in SCC	2.38037e-14	8.48238e-13
ILMN_1740291	POLQ	polymerase (DNA directed), theta [Source:HGNC Symbol;Acc:HGNC:9186]	1.02655	up in SCC	2.3845e-14	8.49069e-13
ILMN_1751028	SERPINH1	serpin peptidase inhibitor, clade H (heat shock protein 47), member 1, (collagen binding protein 1) [Source:HGNC Symbol;Acc:HGNC:1546]	1.24775	up in SCC	2.42473e-14	8.62745e-13
ILMN_1801664	POLR3K	polymerase (RNA) III (DNA directed) polypeptide K, 12.3 kDa [Source:HGNC Symbol;Acc:HGNC:14121]	0.898646	up in SCC	2.42969e-14	8.63858e-13
ILMN_1712505	KDELC1	KDEL (Lys-Asp-Glu-Leu) containing 1 [Source:HGNC Symbol;Acc:HGNC:19350]	0.539474	up in SCC	2.47386e-14	8.789e-13
ILMN_2098418	LOC652968	NA	-0.813909	up in NHK	2.47607e-14	8.79022e-13
ILMN_1781454	RAE1	ribonucleic acid export 1 [Source:HGNC Symbol;Acc:HGNC:9828]	1.02608	up in SCC	2.48732e-14	8.81802e-13
ILMN_1662954	CCT7	chaperonin containing TCP1, subunit 7 (eta) [Source:HGNC Symbol;Acc:HGNC:1622]	1.0931	up in SCC	2.48763e-14	8.81802e-13
ILMN_1657766	TRIM29	tripartite motif containing 29 [Source:HGNC Symbol;Acc:HGNC:17274]	-1.41832	up in NHK	2.49377e-14	8.83313e-13
ILMN_2331266	NUMB	numb homolog (Drosophila) [Source:HGNC Symbol;Acc:HGNC:8060]	-0.768945	up in NHK	2.56426e-14	9.07602e-13
ILMN_2382724	C17orf95	NA	1.17767	up in SCC	2.56998e-14	9.08946e-13
ILMN_1716384	ATL2	atlastin GTPase 2 [Source:HGNC Symbol;Acc:HGNC:24047]	-0.693871	up in NHK	2.69366e-14	9.5143e-13
ILMN_3260286	LOC100128062	NA	-0.9904	up in NHK	2.69413e-14	9.5143e-13
ILMN_1666553	SLC25A19	solute carrier family 25 (mitochondrial thiamine pyrophosphate carrier), member 19 [Source:HGNC Symbol;Acc:HGNC:14409]	1.08968	up in SCC	2.71769e-14	9.59033e-13
ILMN_2182198	ICT1	immature colon carcinoma transcript 1 [Source:HGNC Symbol;Acc:HGNC:5359]	0.656844	up in SCC	2.74671e-14	9.68549e-13
ILMN_2353054	KLK5	kallikrein-related peptidase 5 [Source:HGNC Symbol;Acc:HGNC:6366]	-5.78715	up in NHK	2.75522e-14	9.70825e-13
ILMN_1688621	C9orf80	NA	0.838513	up in SCC	2.77051e-14	9.75484e-13
ILMN_1669605	LOC646609	NA	-0.546442	up in NHK	2.78223e-14	9.7888e-13
ILMN_1715905	DSN1	DSN1, MIS12 kinetochore complex component [Source:HGNC Symbol;Acc:HGNC:16165]	0.873923	up in SCC	2.82331e-14	9.92593e-13
ILMN_1673804	ZNF426	zinc finger protein 426 [Source:HGNC Symbol;Acc:HGNC:20725]	-0.916029	up in NHK	2.85785e-14	1.00399e-12
ILMN_1756402	TMEM177	transmembrane protein 177 [Source:HGNC Symbol;Acc:HGNC:28143]	0.637592	up in SCC	2.88441e-14	1.01257e-12
ILMN_2336609	SYTL2	synaptotagmin-like 2 [Source:HGNC Symbol;Acc:HGNC:15585]	-1.72426	up in NHK	2.91106e-14	1.02116e-12
ILMN_1734288	DUSP18	dual specificity phosphatase 18 [Source:HGNC Symbol;Acc:HGNC:18484]	-0.529307	up in NHK	2.95354e-14	1.0353e-12
ILMN_1750409	RAB9A	RAB9A, member RAS oncogene family [Source:HGNC Symbol;Acc:HGNC:9792]	-1.155	up in NHK	2.95701e-14	1.03574e-12
ILMN_1693726	TBC1D10A	TBC1 domain family, member 10A [Source:HGNC Symbol;Acc:HGNC:23609]	-0.544016	up in NHK	2.96522e-14	1.03785e-12
ILMN_1678678	SLC37A4	solute carrier family 37 (glucose-6-phosphate transporter), member 4 [Source:HGNC Symbol;Acc:HGNC:4061]	1.26108	up in SCC	3.05072e-14	1.06698e-12
ILMN_2235137	FANCD2	Fanconi anemia, complementation group D2 [Source:HGNC Symbol;Acc:HGNC:3585]	1.15935	up in SCC	3.05839e-14	1.06858e-12
ILMN_1710989	LOC653061	NA	-0.871441	up in NHK	3.05982e-14	1.06858e-12
ILMN_2363106	RBM23	RNA binding motif protein 23 [Source:HGNC Symbol;Acc:HGNC:20155]	0.734382	up in SCC	3.06933e-14	1.07111e-12
ILMN_1811221	SLC5A8	solute carrier family 5 (sodium/monocarboxylate cotransporter), member 8 [Source:HGNC Symbol;Acc:HGNC:19119]	-0.467302	up in NHK	3.08725e-14	1.07657e-12
ILMN_2124082	PPP2R5B	protein phosphatase 2, regulatory subunit B', beta [Source:HGNC Symbol;Acc:HGNC:9310]	-0.58346	up in NHK	3.12592e-14	1.08925e-12
ILMN_1724986	WDR53	WD repeat domain 53 [Source:HGNC Symbol;Acc:HGNC:28786]	0.850052	up in SCC	3.18484e-14	1.10896e-12
ILMN_1701487	TAOK2	TAO kinase 2 [Source:HGNC Symbol;Acc:HGNC:16835]	-0.458446	up in NHK	3.20401e-14	1.11482e-12
ILMN_1712673	SASH1	SAM and SH3 domain containing 1 [Source:HGNC Symbol;Acc:HGNC:19182]	-1.10036	up in NHK	3.23339e-14	1.12421e-12
ILMN_1727540	C1orf112	chromosome 1 open reading frame 112 [Source:HGNC Symbol;Acc:HGNC:25565]	1.18968	up in SCC	3.26234e-14	1.13344e-12
ILMN_1660837	CLCN3	chloride channel, voltage-sensitive 3 [Source:HGNC Symbol;Acc:HGNC:2021]	-0.817516	up in NHK	3.26996e-14	1.13525e-12
ILMN_2274775	SLC44A4	solute carrier family 44, member 4 [Source:HGNC Symbol;Acc:HGNC:13941]	-0.798106	up in NHK	3.30192e-14	1.1455e-12
ILMN_2049642	RPA1	replication protein A1, 70kDa [Source:HGNC Symbol;Acc:HGNC:10289]	0.917815	up in SCC	3.3406e-14	1.15807e-12
ILMN_1694504	RNF220	ring finger protein 220 [Source:HGNC Symbol;Acc:HGNC:25552]	0.581281	up in SCC	3.35203e-14	1.16118e-12
ILMN_1711208	CELSR2	cadherin, EGF LAG seven-pass G-type receptor 2 [Source:HGNC Symbol;Acc:HGNC:3231]	-1.31501	up in NHK	3.41213e-14	1.18114e-12
ILMN_1881081	NA	NA	-0.495355	up in NHK	3.42344e-14	1.18418e-12
ILMN_1809866	WDR74	WD repeat domain 74 [Source:HGNC Symbol;Acc:HGNC:25529]	1.03844	up in SCC	3.42757e-14	1.18474e-12
ILMN_2374778	DUT	deoxyuridine triphosphatase [Source:HGNC Symbol;Acc:HGNC:3078]	1.11226	up in SCC	3.44254e-14	1.18905e-12
ILMN_1809484	TMOD3	tropomodulin 3 (ubiquitous) [Source:HGNC Symbol;Acc:HGNC:11873]	-0.831569	up in NHK	3.47051e-14	1.19783e-12
ILMN_2399431	PRPS2	phosphoribosyl pyrophosphate synthetase 2 [Source:HGNC Symbol;Acc:HGNC:9465]	0.912976	up in SCC	3.50495e-14	1.20884e-12
ILMN_1721868	KPNA2	karyopherin alpha 2 (RAG cohort 1, importin alpha 1) [Source:HGNC Symbol;Acc:HGNC:6395]	1.20421	up in SCC	3.58528e-14	1.23564e-12
ILMN_1793563	DCTN1	dynactin 1 [Source:HGNC Symbol;Acc:HGNC:2711]	-0.522371	up in NHK	3.65826e-14	1.25987e-12
ILMN_1809695	CAMK2G	calcium/calmodulin-dependent protein kinase II gamma [Source:HGNC Symbol;Acc:HGNC:1463]	-0.805925	up in NHK	3.74469e-14	1.2887e-12
ILMN_1805466	SOX9	SRY (sex determining region Y)-box 9 [Source:HGNC Symbol;Acc:HGNC:11204]	-1.7666	up in NHK	3.79539e-14	1.30519e-12
ILMN_1679041	SLC3A2	solute carrier family 3 (amino acid transporter heavy chain), member 2 [Source:HGNC Symbol;Acc:HGNC:11026]	1.43981	up in SCC	3.80615e-14	1.30794e-12
ILMN_2055760	KIAA1715	KIAA1715 [Source:HGNC Symbol;Acc:HGNC:21610]	-0.634043	up in NHK	3.82886e-14	1.31404e-12
ILMN_1806432	NT5C	5', 3'-nucleotidase, cytosolic [Source:HGNC Symbol;Acc:HGNC:17144]	1.05636	up in SCC	3.82947e-14	1.31404e-12
ILMN_1812769	UBXN1	UBX domain protein 1 [Source:HGNC Symbol;Acc:HGNC:18402]	0.646922	up in SCC	3.92345e-14	1.34531e-12
ILMN_1813685	RAB7L1	NA	0.779876	up in SCC	3.93495e-14	1.34828e-12
ILMN_1666546	DUSP14	dual specificity phosphatase 14 [Source:HGNC Symbol;Acc:HGNC:17007]	-1.30067	up in NHK	4.07883e-14	1.39656e-12
ILMN_3251227	TBC1D22A	TBC1 domain family, member 22A [Source:HGNC Symbol;Acc:HGNC:1309]	-0.480187	up in NHK	4.12218e-14	1.41038e-12
ILMN_1753518	LOC651524	NA	-0.692745	up in NHK	4.13812e-14	1.41481e-12
ILMN_1723092	CRB3	crumbs family member 3 [Source:HGNC Symbol;Acc:HGNC:20237]	-1.58427	up in NHK	4.17913e-14	1.4278e-12
ILMN_2338323	CDC25B	cell division cycle 25B [Source:HGNC Symbol;Acc:HGNC:1726]	1.83103	up in SCC	4.24089e-14	1.4477e-12
ILMN_2327203	POT1	protection of telomeres 1 [Source:HGNC Symbol;Acc:HGNC:17284]	0.591916	up in SCC	4.24352e-14	1.4477e-12
ILMN_1790537	C16orf75	NA	1.37864	up in SCC	4.26068e-14	1.45251e-12
ILMN_1808634	TMEM77	NA	-0.495788	up in NHK	4.32478e-14	1.4733e-12
ILMN_1779252	TRIM22	tripartite motif containing 22 [Source:HGNC Symbol;Acc:HGNC:16379]	-1.3444	up in NHK	4.36055e-14	1.48441e-12
ILMN_1811313	SLIT3	slit homolog 3 (Drosophila) [Source:HGNC Symbol;Acc:HGNC:11087]	-0.464523	up in NHK	4.38642e-14	1.49214e-12
ILMN_2330243	NUDT1	nudix (nucleoside diphosphate linked moiety X)-type motif 1 [Source:HGNC Symbol;Acc:HGNC:8048]	1.06555	up in SCC	4.40925e-14	1.49883e-12
ILMN_2403965	TXNDC5	thioredoxin domain containing 5 (endoplasmic reticulum) [Source:HGNC Symbol;Acc:HGNC:21073]	0.619998	up in SCC	4.418e-14	1.50072e-12
ILMN_1717706	PLK2	polo-like kinase 2 [Source:HGNC Symbol;Acc:HGNC:19699]	-1.67043	up in NHK	4.42192e-14	1.50097e-12
ILMN_1809439	HMGB1L1	NA	1.39551	up in SCC	4.43911e-14	1.50572e-12
ILMN_1653438	PHF14	PHD finger protein 14 [Source:HGNC Symbol;Acc:HGNC:22203]	0.872494	up in SCC	4.48351e-14	1.51969e-12
ILMN_1661875	ANK3	ankyrin 3, node of Ranvier (ankyrin G) [Source:HGNC Symbol;Acc:HGNC:494]	-0.403736	up in NHK	4.51025e-14	1.52766e-12
ILMN_1802971	FAM160B2	family with sequence similarity 160, member B2 [Source:HGNC Symbol;Acc:HGNC:16492]	-0.808406	up in NHK	4.60223e-14	1.5577e-12
ILMN_1706051	PLD5	phospholipase D family, member 5 [Source:HGNC Symbol;Acc:HGNC:26879]	-2.11194	up in NHK	4.61833e-14	1.56203e-12
ILMN_1746588	TALDO1	transaldolase 1 [Source:HGNC Symbol;Acc:HGNC:11559]	-1.22132	up in NHK	4.711e-14	1.59142e-12
ILMN_2377240	AKTIP	AKT interacting protein [Source:HGNC Symbol;Acc:HGNC:16710]	-1.41183	up in NHK	4.71197e-14	1.59142e-12
ILMN_1740052	APEG1	NA	-0.545913	up in NHK	4.73162e-14	1.59691e-12
ILMN_2205211	LOC134997	NA	0.519269	up in SCC	4.82821e-14	1.62835e-12
ILMN_1746206	AZI1	NA	0.822391	up in SCC	4.85218e-14	1.63526e-12
ILMN_1676449	SLIT2	slit homolog 2 (Drosophila) [Source:HGNC Symbol;Acc:HGNC:11086]	-0.974589	up in NHK	4.88348e-14	1.64464e-12
ILMN_2396948	PSMC3IP	PSMC3 interacting protein [Source:HGNC Symbol;Acc:HGNC:17928]	0.757663	up in SCC	4.8967e-14	1.64792e-12
ILMN_1796316	MMP9	matrix metallopeptidase 9 (gelatinase B, 92kDa gelatinase, 92kDa type IV collagenase) [Source:HGNC Symbol;Acc:HGNC:7176]	-2.65466	up in NHK	4.93726e-14	1.66038e-12
ILMN_2321451	HNRNPD	heterogeneous nuclear ribonucleoprotein D (AU-rich element RNA binding protein 1, 37kDa) [Source:HGNC Symbol;Acc:HGNC:5036]	0.769415	up in SCC	5.11144e-14	1.71774e-12
ILMN_1705407	NOP56	NOP56 ribonucleoprotein [Source:HGNC Symbol;Acc:HGNC:15911]	0.91128	up in SCC	5.13165e-14	1.7233e-12
ILMN_1809944	TRMT12	tRNA methyltransferase 12 homolog (S. cerevisiae) [Source:HGNC Symbol;Acc:HGNC:26091]	0.934819	up in SCC	5.28542e-14	1.77368e-12
ILMN_1658678	SAAL1	serum amyloid A-like 1 [Source:HGNC Symbol;Acc:HGNC:25158]	1.00399	up in SCC	5.29312e-14	1.775e-12
ILMN_3242459	DCTPP1	dCTP pyrophosphatase 1 [Source:HGNC Symbol;Acc:HGNC:28777]	0.992421	up in SCC	5.37904e-14	1.80253e-12
ILMN_1754303	RPL30	ribosomal protein L30 [Source:HGNC Symbol;Acc:HGNC:10333]	0.700228	up in SCC	5.38866e-14	1.80447e-12
ILMN_1674302	PPAT	phosphoribosyl pyrophosphate amidotransferase [Source:HGNC Symbol;Acc:HGNC:9238]	0.842283	up in SCC	5.52502e-14	1.84883e-12
ILMN_1810181	PCGF6	polycomb group ring finger 6 [Source:HGNC Symbol;Acc:HGNC:21156]	0.745963	up in SCC	5.62623e-14	1.88136e-12
ILMN_2186597	RPP21	ribonuclease P/MRP 21kDa subunit [Source:HGNC Symbol;Acc:HGNC:21300]	0.580066	up in SCC	5.69702e-14	1.90368e-12
ILMN_2068747	OAT	ornithine aminotransferase [Source:HGNC Symbol;Acc:HGNC:8091]	-0.974593	up in NHK	5.8063e-14	1.93883e-12
ILMN_1676725	C1orf116	chromosome 1 open reading frame 116 [Source:HGNC Symbol;Acc:HGNC:28667]	-0.914874	up in NHK	5.90308e-14	1.96975e-12
ILMN_2363392	TNFSF14	tumor necrosis factor (ligand) superfamily, member 14 [Source:HGNC Symbol;Acc:HGNC:11930]	-0.923428	up in NHK	5.92224e-14	1.97475e-12
ILMN_1686458	CEP152	centrosomal protein 152kDa [Source:HGNC Symbol;Acc:HGNC:29298]	0.432881	up in SCC	5.94288e-14	1.98023e-12
ILMN_1669674	CNPY3	canopy FGF signaling regulator 3 [Source:HGNC Symbol;Acc:HGNC:11968]	0.6771	up in SCC	5.97531e-14	1.98963e-12
ILMN_1717173	ECT2	epithelial cell transforming 2 [Source:HGNC Symbol;Acc:HGNC:3155]	0.983704	up in SCC	6.00667e-14	1.99867e-12
ILMN_1769810	ARL6IP5	ADP-ribosylation factor-like 6 interacting protein 5 [Source:HGNC Symbol;Acc:HGNC:16937]	-1.69674	up in NHK	6.01121e-14	1.99877e-12
ILMN_1678934	POLR1E	polymerase (RNA) I polypeptide E, 53kDa [Source:HGNC Symbol;Acc:HGNC:17631]	1.22833	up in SCC	6.04448e-14	2.00842e-12
ILMN_3269775	C14orf109	NA	0.888407	up in SCC	6.22935e-14	2.06839e-12
ILMN_1712357	HNRPK	NA	0.764578	up in SCC	6.34492e-14	2.10528e-12
ILMN_1811480	ADPRHL2	ADP-ribosylhydrolase like 2 [Source:HGNC Symbol;Acc:HGNC:21304]	-0.482832	up in NHK	6.52197e-14	2.16251e-12
ILMN_2339234	TRIM16	tripartite motif containing 16 [Source:HGNC Symbol;Acc:HGNC:17241]	-0.431959	up in NHK	6.54872e-14	2.16986e-12
ILMN_2191428	UBB	ubiquitin B [Source:HGNC Symbol;Acc:HGNC:12463]	0.82846	up in SCC	6.67147e-14	2.20898e-12
ILMN_3290800	LOC647081	NA	0.939506	up in SCC	6.79456e-14	2.24627e-12
ILMN_1698996	SLC19A1	solute carrier family 19 (folate transporter), member 1 [Source:HGNC Symbol;Acc:HGNC:10937]	0.543346	up in SCC	6.79822e-14	2.24627e-12
ILMN_1730223	RNF39	ring finger protein 39 [Source:HGNC Symbol;Acc:HGNC:18064]	-0.541889	up in NHK	6.79837e-14	2.24627e-12
ILMN_3271092	KLRAQ1	NA	-0.604739	up in NHK	6.92437e-14	2.2863e-12
ILMN_1751615	COQ10B	coenzyme Q10 homolog B (S. cerevisiae) [Source:HGNC Symbol;Acc:HGNC:25819]	-0.699059	up in NHK	7.02717e-14	2.31862e-12
ILMN_2086064	SNRPC	small nuclear ribonucleoprotein polypeptide C [Source:HGNC Symbol;Acc:HGNC:11157]	0.742426	up in SCC	7.03264e-14	2.31881e-12
ILMN_1660661	TCP1	t-complex 1 [Source:HGNC Symbol;Acc:HGNC:11655]	1.23216	up in SCC	7.13368e-14	2.35048e-12
ILMN_2411076	MATR3	matrin 3 [Source:HGNC Symbol;Acc:HGNC:6912]	0.738835	up in SCC	7.23542e-14	2.38234e-12
ILMN_1741171	TM2D2	TM2 domain containing 2 [Source:HGNC Symbol;Acc:HGNC:24127]	-0.665798	up in NHK	7.34451e-14	2.41658e-12
ILMN_1727490	MYO3B	myosin IIIB [Source:HGNC Symbol;Acc:HGNC:15576]	-0.314178	up in NHK	7.39582e-14	2.43176e-12
ILMN_1674983	LOC387841	NA	-1.77373	up in NHK	7.4325e-14	2.44212e-12
ILMN_1898723	NA	NA	-1.57473	up in NHK	7.44219e-14	2.4436e-12
ILMN_1686871	PARP1	NA	1.38107	up in SCC	7.44848e-14	2.44397e-12
ILMN_1755721	FAM63A	family with sequence similarity 63, member A [Source:HGNC Symbol;Acc:HGNC:25648]	-0.424265	up in NHK	7.48762e-14	2.45511e-12
ILMN_1662130	LOC730316	NA	0.635472	up in SCC	7.61375e-14	2.49473e-12
ILMN_1777811	URG4	NA	-0.747932	up in NHK	7.65864e-14	2.5077e-12
ILMN_2408400	NSUN5	NOP2/Sun domain family, member 5 [Source:HGNC Symbol;Acc:HGNC:16385]	0.777358	up in SCC	7.67579e-14	2.51157e-12
ILMN_1745172	ILF2	interleukin enhancer binding factor 2 [Source:HGNC Symbol;Acc:HGNC:6037]	1.08151	up in SCC	7.81888e-14	2.55662e-12
ILMN_1753063	KIF15	kinesin family member 15 [Source:HGNC Symbol;Acc:HGNC:17273]	0.885467	up in SCC	7.86906e-14	2.57125e-12
ILMN_1695034	LOC642817	NA	1.06216	up in SCC	7.96693e-14	2.60143e-12
ILMN_1761828	E2F4	E2F transcription factor 4, p107/p130-binding [Source:HGNC Symbol;Acc:HGNC:3118]	0.663111	up in SCC	8.0879e-14	2.6391e-12
ILMN_1671568	ECHDC2	enoyl CoA hydratase domain containing 2 [Source:HGNC Symbol;Acc:HGNC:23408]	-1.76185	up in NHK	8.23445e-14	2.68507e-12
ILMN_1754045	FANCL	Fanconi anemia, complementation group L [Source:HGNC Symbol;Acc:HGNC:20748]	0.836661	up in SCC	8.26012e-14	2.69158e-12
ILMN_1665982	AKTIP	AKT interacting protein [Source:HGNC Symbol;Acc:HGNC:16710]	-0.94326	up in NHK	8.27809e-14	2.69558e-12
ILMN_1706094	HECTD1	HECT domain containing E3 ubiquitin protein ligase 1 [Source:HGNC Symbol;Acc:HGNC:20157]	-0.653057	up in NHK	8.34245e-14	2.71466e-12
ILMN_3193306	C14orf109	NA	0.910721	up in SCC	8.34831e-14	2.7147e-12
ILMN_3240586	PLD6	phospholipase D family, member 6 [Source:HGNC Symbol;Acc:HGNC:30447]	1.35867	up in SCC	8.35742e-14	2.71579e-12
ILMN_1710923	SLAMF7	SLAM family member 7 [Source:HGNC Symbol;Acc:HGNC:21394]	-0.545374	up in NHK	8.37541e-14	2.71976e-12
ILMN_2359733	IL1F10	interleukin 1 family, member 10 (theta) [Source:HGNC Symbol;Acc:HGNC:15552]	-0.356352	up in NHK	8.61856e-14	2.7968e-12
ILMN_2157075	LRCH4	leucine-rich repeats and calponin homology (CH) domain containing 4 [Source:HGNC Symbol;Acc:HGNC:6691]	-0.540085	up in NHK	8.73061e-14	2.83121e-12
ILMN_1656670	HLA-G	major histocompatibility complex, class I, G [Source:HGNC Symbol;Acc:HGNC:4964]	-1.15249	up in NHK	8.76197e-14	2.83943e-12
ILMN_2049727	C20orf111	NA	0.769315	up in SCC	8.81437e-14	2.85445e-12
ILMN_1676548	BZW2	basic leucine zipper and W2 domains 2 [Source:HGNC Symbol;Acc:HGNC:18808]	1.02348	up in SCC	8.88364e-14	2.87491e-12
ILMN_2157240	MNS1	meiosis-specific nuclear structural 1 [Source:HGNC Symbol;Acc:HGNC:29636]	1.31856	up in SCC	9.12791e-14	2.95194e-12
ILMN_3279219	LOC100132457	NA	0.899783	up in SCC	9.14549e-14	2.9556e-12
ILMN_1788701	PSIP1	PC4 and SFRS1 interacting protein 1 [Source:HGNC Symbol;Acc:HGNC:9527]	1.0709	up in SCC	9.2408e-14	2.98436e-12
ILMN_2374352	DBNDD1	dysbindin (dystrobrevin binding protein 1) domain containing 1 [Source:HGNC Symbol;Acc:HGNC:28455]	-2.65548	up in NHK	9.267e-14	2.98926e-12
ILMN_3252941	LOC100127918	NA	0.899615	up in SCC	9.26864e-14	2.98926e-12
ILMN_1744912	CTTN	cortactin [Source:HGNC Symbol;Acc:HGNC:3338]	-0.89923	up in NHK	9.29226e-14	2.99484e-12
ILMN_1683277	KIAA0319L	KIAA0319-like [Source:HGNC Symbol;Acc:HGNC:30071]	-0.458595	up in NHK	9.39787e-14	3.02681e-12
ILMN_2205963	C10orf54	chromosome 10 open reading frame 54 [Source:HGNC Symbol;Acc:HGNC:30085]	-1.61324	up in NHK	9.405e-14	3.02704e-12
ILMN_1859843	NA	NA	-0.410295	up in NHK	9.63483e-14	3.0989e-12
ILMN_2401436	PKMYT1	protein kinase, membrane associated tyrosine/threonine 1 [Source:HGNC Symbol;Acc:HGNC:29650]	0.623413	up in SCC	9.86363e-14	3.17033e-12
ILMN_1754912	GLE1	GLE1 RNA export mediator [Source:HGNC Symbol;Acc:HGNC:4315]	0.868002	up in SCC	1.01605e-13	3.26352e-12
ILMN_1655821	CAPG	capping protein (actin filament), gelsolin-like [Source:HGNC Symbol;Acc:HGNC:1474]	-0.794813	up in NHK	1.02215e-13	3.28087e-12
ILMN_1697567	TPM3	tropomyosin 3 [Source:HGNC Symbol;Acc:HGNC:12012]	0.878483	up in SCC	1.02508e-13	3.28807e-12
ILMN_1709044	TGIF2	TGFB-induced factor homeobox 2 [Source:HGNC Symbol;Acc:HGNC:15764]	0.783512	up in SCC	1.04054e-13	3.33538e-12
ILMN_1700606	RNF43	ring finger protein 43 [Source:HGNC Symbol;Acc:HGNC:18505]	-0.650761	up in NHK	1.04727e-13	3.35466e-12
ILMN_3255124	ATL1	atlastin GTPase 1 [Source:HGNC Symbol;Acc:HGNC:11231]	-0.722226	up in NHK	1.05339e-13	3.37198e-12
ILMN_1738921	ACAA1	acetyl-CoA acyltransferase 1 [Source:HGNC Symbol;Acc:HGNC:82]	-1.23129	up in NHK	1.06471e-13	3.40534e-12
ILMN_1656477	ARSA	arylsulfatase A [Source:HGNC Symbol;Acc:HGNC:713]	-0.427827	up in NHK	1.06525e-13	3.40534e-12
ILMN_2400583	USP9X	ubiquitin specific peptidase 9, X-linked [Source:HGNC Symbol;Acc:HGNC:12632]	-0.643336	up in NHK	1.08175e-13	3.45573e-12
ILMN_3208140	LOC100134189	NA	0.965597	up in SCC	1.08631e-13	3.46795e-12
ILMN_1732609	KIAA1539	NA	-1.47913	up in NHK	1.09433e-13	3.49122e-12
ILMN_1759325	C16orf91	chromosome 16 open reading frame 91 [Source:HGNC Symbol;Acc:HGNC:27558]	0.719943	up in SCC	1.10424e-13	3.52044e-12
ILMN_1710543	SLC39A3	solute carrier family 39 (zinc transporter), member 3 [Source:HGNC Symbol;Acc:HGNC:17128]	0.50908	up in SCC	1.11222e-13	3.5435e-12
ILMN_1687765	ATP12A	ATPase, H+/K+ transporting, nongastric, alpha polypeptide [Source:HGNC Symbol;Acc:HGNC:13816]	-1.04587	up in NHK	1.12189e-13	3.57189e-12
ILMN_1653822	NEK2	NIMA-related kinase 2 [Source:HGNC Symbol;Acc:HGNC:7745]	0.725628	up in SCC	1.12702e-13	3.58581e-12
ILMN_1691053	LOC91561	NA	1.09702	up in SCC	1.13295e-13	3.60224e-12
ILMN_1694323	GLE1	GLE1 RNA export mediator [Source:HGNC Symbol;Acc:HGNC:4315]	0.546477	up in SCC	1.13849e-13	3.61744e-12
ILMN_1704713	CSNK1G1	casein kinase 1, gamma 1 [Source:HGNC Symbol;Acc:HGNC:2454]	-0.514472	up in NHK	1.14879e-13	3.64769e-12
ILMN_1767892	DUSP12	dual specificity phosphatase 12 [Source:HGNC Symbol;Acc:HGNC:3067]	1.0019	up in SCC	1.15687e-13	3.67089e-12
ILMN_2158713	IL1F9	NA	-1.91831	up in NHK	1.16329e-13	3.68878e-12
ILMN_1730907	ZFAND1	zinc finger, AN1-type domain 1 [Source:HGNC Symbol;Acc:HGNC:25858]	1.18885	up in SCC	1.16456e-13	3.69031e-12
ILMN_2415170	VPS8	vacuolar protein sorting 8 homolog (S. cerevisiae) [Source:HGNC Symbol;Acc:HGNC:29122]	-0.497491	up in NHK	1.17968e-13	3.73572e-12
ILMN_3225300	LOC728532	NA	-0.695637	up in NHK	1.18355e-13	3.7449e-12
ILMN_1773063	OSBPL1A	oxysterol binding protein-like 1A [Source:HGNC Symbol;Acc:HGNC:16398]	-0.96687	up in NHK	1.18416e-13	3.7449e-12
ILMN_1762284	ASPRV1	aspartic peptidase, retroviral-like 1 [Source:HGNC Symbol;Acc:HGNC:26321]	-0.741389	up in NHK	1.19347e-13	3.77182e-12
ILMN_2314417	HYAL1	hyaluronoglucosaminidase 1 [Source:HGNC Symbol;Acc:HGNC:5320]	-0.958229	up in NHK	1.20594e-13	3.80867e-12
ILMN_2320330	MAL	mal, T-cell differentiation protein [Source:HGNC Symbol;Acc:HGNC:6817]	-0.536029	up in NHK	1.2108e-13	3.82145e-12
ILMN_1733094	STEAP1	six transmembrane epithelial antigen of the prostate 1 [Source:HGNC Symbol;Acc:HGNC:11378]	1.84994	up in SCC	1.2394e-13	3.90911e-12
ILMN_2063168	MALL	mal, T-cell differentiation protein-like [Source:HGNC Symbol;Acc:HGNC:6818]	-2.2507	up in NHK	1.24413e-13	3.92141e-12
ILMN_1741032	HERC3	HECT and RLD domain containing E3 ubiquitin protein ligase 3 [Source:HGNC Symbol;Acc:HGNC:4876]	-0.683093	up in NHK	1.24739e-13	3.92907e-12
ILMN_1680091	POP7	processing of precursor 7, ribonuclease P/MRP subunit (S. cerevisiae) [Source:HGNC Symbol;Acc:HGNC:19949]	0.647953	up in SCC	1.25328e-13	3.94499e-12
ILMN_1698252	FANCB	Fanconi anemia, complementation group B [Source:HGNC Symbol;Acc:HGNC:3583]	0.854453	up in SCC	1.26079e-13	3.96598e-12
ILMN_1663454	PKP1	plakophilin 1 [Source:HGNC Symbol;Acc:HGNC:9023]	-2.47323	up in NHK	1.26806e-13	3.98619e-12
ILMN_1741997	SNRPC	small nuclear ribonucleoprotein polypeptide C [Source:HGNC Symbol;Acc:HGNC:11157]	0.799376	up in SCC	1.27647e-13	4.00997e-12
ILMN_2237746	ING3	inhibitor of growth family, member 3 [Source:HGNC Symbol;Acc:HGNC:14587]	0.655435	up in SCC	1.28134e-13	4.02259e-12
ILMN_2405023	PPP1CB	protein phosphatase 1, catalytic subunit, beta isozyme [Source:HGNC Symbol;Acc:HGNC:9282]	-0.416639	up in NHK	1.30273e-13	4.08702e-12
ILMN_1761961	CCDC90A	NA	0.86365	up in SCC	1.36551e-13	4.28113e-12
ILMN_1673673	PBK	PDZ binding kinase [Source:HGNC Symbol;Acc:HGNC:18282]	1.43462	up in SCC	1.3862e-13	4.34311e-12
ILMN_1655077	PRDM1	PR domain containing 1, with ZNF domain [Source:HGNC Symbol;Acc:HGNC:9346]	-1.42375	up in NHK	1.3887e-13	4.34807e-12
ILMN_1792689	HIST1H2AC	histone cluster 1, H2ac [Source:HGNC Symbol;Acc:HGNC:4733]	-1.45986	up in NHK	1.39806e-13	4.37447e-12
ILMN_1774708	ORMDL2	ORMDL sphingolipid biosynthesis regulator 2 [Source:HGNC Symbol;Acc:HGNC:16037]	-0.572555	up in NHK	1.40285e-13	4.38655e-12
ILMN_1771261	SYNC1	NA	-0.567749	up in NHK	1.41306e-13	4.41494e-12
ILMN_1750003	CD200R1	CD200 receptor 1 [Source:HGNC Symbol;Acc:HGNC:24235]	-0.45841	up in NHK	1.4138e-13	4.41494e-12
ILMN_3247723	NOP16	NOP16 nucleolar protein [Source:HGNC Symbol;Acc:HGNC:26934]	1.09128	up in SCC	1.42506e-13	4.44718e-12
ILMN_1705629	STEAP1	six transmembrane epithelial antigen of the prostate 1 [Source:HGNC Symbol;Acc:HGNC:11378]	1.45535	up in SCC	1.43573e-13	4.4775e-12
ILMN_1693669	WDR79	NA	0.809115	up in SCC	1.46727e-13	4.57286e-12
ILMN_1746618	PAQR7	progestin and adipoQ receptor family member VII [Source:HGNC Symbol;Acc:HGNC:23146]	-1.01453	up in NHK	1.46826e-13	4.5729e-12
ILMN_2072568	CLDN8	claudin 8 [Source:HGNC Symbol;Acc:HGNC:2050]	-0.609635	up in NHK	1.48757e-13	4.63e-12
ILMN_1721770	PAPPA	pregnancy-associated plasma protein A, pappalysin 1 [Source:HGNC Symbol;Acc:HGNC:8602]	-1.58716	up in NHK	1.50297e-13	4.67486e-12
ILMN_1657744	C15orf17	NA	-0.798579	up in NHK	1.51641e-13	4.71355e-12
ILMN_1797307	BUB1B	BUB1 mitotic checkpoint serine/threonine kinase B [Source:HGNC Symbol;Acc:HGNC:1149]	0.652227	up in SCC	1.53335e-13	4.76308e-12
ILMN_3251445	MED27	mediator complex subunit 27 [Source:HGNC Symbol;Acc:HGNC:2377]	1.08511	up in SCC	1.54133e-13	4.78472e-12
ILMN_1653612	KCTD9	potassium channel tetramerization domain containing 9 [Source:HGNC Symbol;Acc:HGNC:22401]	-0.641829	up in NHK	1.56443e-13	4.85323e-12
ILMN_2380938	SYT7	synaptotagmin VII [Source:HGNC Symbol;Acc:HGNC:11514]	0.98239	up in SCC	1.58024e-13	4.89906e-12
ILMN_2349124	OSBPL2	oxysterol binding protein-like 2 [Source:HGNC Symbol;Acc:HGNC:15761]	-0.45083	up in NHK	1.5838e-13	4.90687e-12
ILMN_1659752	LOC730996	NA	0.770785	up in SCC	1.58952e-13	4.92137e-12
ILMN_1758623	HIST1H2BD	histone cluster 1, H2bd [Source:HGNC Symbol;Acc:HGNC:4747]	-1.77944	up in NHK	1.61169e-13	4.98391e-12
ILMN_1770044	CHRNA5	cholinergic receptor, nicotinic, alpha 5 (neuronal) [Source:HGNC Symbol;Acc:HGNC:1959]	0.772078	up in SCC	1.61183e-13	4.98391e-12
ILMN_1725534	ACTN4	actinin, alpha 4 [Source:HGNC Symbol;Acc:HGNC:166]	-1.24324	up in NHK	1.64758e-13	5.0911e-12
ILMN_2345908	DDX11	DEAD/H (Asp-Glu-Ala-Asp/His) box helicase 11 [Source:HGNC Symbol;Acc:HGNC:2736]	0.539823	up in SCC	1.65893e-13	5.12284e-12
ILMN_1751726	LOC649049	NA	0.785763	up in SCC	1.69219e-13	5.22213e-12
ILMN_1801605	BIRC6	baculoviral IAP repeat containing 6 [Source:HGNC Symbol;Acc:HGNC:13516]	-0.449969	up in NHK	1.69974e-13	5.2394e-12
ILMN_1741346	EPHB3	EPH receptor B3 [Source:HGNC Symbol;Acc:HGNC:3394]	-0.401116	up in NHK	1.70001e-13	5.2394e-12
ILMN_2103362	ARHGAP27	Rho GTPase activating protein 27 [Source:HGNC Symbol;Acc:HGNC:31813]	-0.548921	up in NHK	1.74709e-13	5.38098e-12
ILMN_1739210	NSL1	NSL1, MIS12 kinetochore complex component [Source:HGNC Symbol;Acc:HGNC:24548]	0.876894	up in SCC	1.74985e-13	5.38597e-12
ILMN_1658460	LOC653884	NA	0.814152	up in SCC	1.75396e-13	5.39246e-12
ILMN_2217935	RFC1	replication factor C (activator 1) 1, 145kDa [Source:HGNC Symbol;Acc:HGNC:9969]	0.816676	up in SCC	1.75424e-13	5.39246e-12
ILMN_3195198	KRT17P3	keratin 17 pseudogene 3 [Source:HGNC Symbol;Acc:HGNC:33697]	-3.31306	up in NHK	1.75609e-13	5.39463e-12
ILMN_2337336	PVRL2	poliovirus receptor-related 2 (herpesvirus entry mediator B) [Source:HGNC Symbol;Acc:HGNC:9707]	-0.497898	up in NHK	1.76695e-13	5.42447e-12
ILMN_1687107	RFWD3	ring finger and WD repeat domain 3 [Source:HGNC Symbol;Acc:HGNC:25539]	0.924911	up in SCC	1.78145e-13	5.46542e-12
ILMN_1717490	RPL6	ribosomal protein L6 [Source:HGNC Symbol;Acc:HGNC:10362]	1.07904	up in SCC	1.78513e-13	5.47316e-12
ILMN_1757872	DKFZp761P0423	NA	-0.868178	up in NHK	1.7984e-13	5.50919e-12
ILMN_2136446	CTNNAL1	catenin (cadherin-associated protein), alpha-like 1 [Source:HGNC Symbol;Acc:HGNC:2512]	1.57204	up in SCC	1.79922e-13	5.50919e-12
ILMN_1787280	C1orf135	NA	0.985971	up in SCC	1.82832e-13	5.59467e-12
ILMN_1664516	CENPF	centromere protein F, 350/400kDa [Source:HGNC Symbol;Acc:HGNC:1857]	1.31064	up in SCC	1.83539e-13	5.61268e-12
ILMN_1669592	2002-03-01	membrane-associated ring finger (C3HC4) 2, E3 ubiquitin protein ligase [Source:HGNC Symbol;Acc:HGNC:28038]	-0.403795	up in NHK	1.86408e-13	5.69673e-12
ILMN_1784540	KBTBD2	kelch repeat and BTB (POZ) domain containing 2 [Source:HGNC Symbol;Acc:HGNC:21751]	0.787861	up in SCC	1.88567e-13	5.75897e-12
ILMN_2186137	RRAD	Ras-related associated with diabetes [Source:HGNC Symbol;Acc:HGNC:10446]	-0.707495	up in NHK	1.89837e-13	5.79401e-12
ILMN_3236481	LOC100129086	NA	-1.30978	up in NHK	1.91039e-13	5.82694e-12
ILMN_1776674	SAC3D1	SAC3 domain containing 1 [Source:HGNC Symbol;Acc:HGNC:30179]	1.17518	up in SCC	1.91578e-13	5.83959e-12
ILMN_1696675	CES2	carboxylesterase 2 [Source:HGNC Symbol;Acc:HGNC:1864]	-1.62314	up in NHK	1.92952e-13	5.8777e-12
ILMN_1748831	PPP1R13B	protein phosphatase 1, regulatory subunit 13B [Source:HGNC Symbol;Acc:HGNC:14950]	-0.648637	up in NHK	1.93241e-13	5.88271e-12
ILMN_1658830	C10orf26	NA	-0.453425	up in NHK	1.93913e-13	5.89935e-12
ILMN_1803317	C9orf114	chromosome 9 open reading frame 114 [Source:HGNC Symbol;Acc:HGNC:26933]	1.12809	up in SCC	1.9428e-13	5.9067e-12
ILMN_1745385	HNRPM	NA	0.644433	up in SCC	1.94966e-13	5.92377e-12
ILMN_1682775	EDN1	endothelin 1 [Source:HGNC Symbol;Acc:HGNC:3176]	-2.46143	up in NHK	1.97845e-13	6.00736e-12
ILMN_1685928	WDR34	WD repeat domain 34 [Source:HGNC Symbol;Acc:HGNC:28296]	1.21553	up in SCC	1.98603e-13	6.0265e-12
ILMN_1654060	MKNK2	MAP kinase interacting serine/threonine kinase 2 [Source:HGNC Symbol;Acc:HGNC:7111]	-0.71082	up in NHK	2.00138e-13	6.06919e-12
ILMN_2351916	EXO1	exonuclease 1 [Source:HGNC Symbol;Acc:HGNC:3511]	0.660229	up in SCC	2.07152e-13	6.27785e-12
ILMN_1778650	VILL	villin-like [Source:HGNC Symbol;Acc:HGNC:30906]	-0.384943	up in NHK	2.12829e-13	6.44574e-12
ILMN_2406892	C19orf2	NA	0.687578	up in SCC	2.15995e-13	6.53744e-12
ILMN_1763129	DCTPP1	dCTP pyrophosphatase 1 [Source:HGNC Symbol;Acc:HGNC:28777]	1.01745	up in SCC	2.18214e-13	6.60038e-12
ILMN_1782257	METT11D1	NA	0.705239	up in SCC	2.22925e-13	6.73857e-12
ILMN_3263575	C1orf81	NA	-0.492452	up in NHK	2.23414e-13	6.7479e-12
ILMN_2169089	C18orf54	chromosome 18 open reading frame 54 [Source:HGNC Symbol;Acc:HGNC:13796]	0.752078	up in SCC	2.2352e-13	6.7479e-12
ILMN_2367428	FAM96A	family with sequence similarity 96, member A [Source:HGNC Symbol;Acc:HGNC:26235]	0.686582	up in SCC	2.25827e-13	6.81319e-12
ILMN_1736093	SNX33	sorting nexin 33 [Source:HGNC Symbol;Acc:HGNC:28468]	-0.548437	up in NHK	2.28354e-13	6.88504e-12
ILMN_1683120	UNG	uracil-DNA glycosylase [Source:HGNC Symbol;Acc:HGNC:12572]	0.821451	up in SCC	2.30903e-13	6.95744e-12
ILMN_1666076	ARHGEF4	Rho guanine nucleotide exchange factor (GEF) 4 [Source:HGNC Symbol;Acc:HGNC:684]	-1.087	up in NHK	2.31119e-13	6.95952e-12
ILMN_1696485	HNRNPAB	heterogeneous nuclear ribonucleoprotein A/B [Source:HGNC Symbol;Acc:HGNC:5034]	0.817286	up in SCC	2.31655e-13	6.9712e-12
ILMN_1738438	MAST4	microtubule associated serine/threonine kinase family member 4 [Source:HGNC Symbol;Acc:HGNC:19037]	-1.39989	up in NHK	2.33996e-13	7.03282e-12
ILMN_1754332	LOC85389	NA	0.617879	up in SCC	2.34e-13	7.03282e-12
ILMN_2352009	ACADVL	acyl-CoA dehydrogenase, very long chain [Source:HGNC Symbol;Acc:HGNC:92]	-0.80692	up in NHK	2.3987e-13	7.20463e-12
ILMN_1730347	CCDC115	coiled-coil domain containing 115 [Source:HGNC Symbol;Acc:HGNC:28178]	-0.615956	up in NHK	2.435e-13	7.30904e-12
ILMN_1726245	TGFBR2	transforming growth factor, beta receptor II (70/80kDa) [Source:HGNC Symbol;Acc:HGNC:11773]	-1.87001	up in NHK	2.44004e-13	7.3195e-12
ILMN_1661886	APEX1	APEX nuclease (multifunctional DNA repair enzyme) 1 [Source:HGNC Symbol;Acc:HGNC:587]	0.916525	up in SCC	2.48494e-13	7.44946e-12
ILMN_2176768	SEPHS1	selenophosphate synthetase 1 [Source:HGNC Symbol;Acc:HGNC:19685]	0.8914	up in SCC	2.53008e-13	7.57995e-12
ILMN_1686388	LOC644330	NA	0.912905	up in SCC	2.54038e-13	7.60599e-12
ILMN_1701173	KCNK6	potassium channel, two pore domain subfamily K, member 6 [Source:HGNC Symbol;Acc:HGNC:6281]	-1.84485	up in NHK	2.55216e-13	7.63642e-12
ILMN_1655694	LOC642031	NA	0.819679	up in SCC	2.58393e-13	7.72659e-12
ILMN_2262288	EEF1G	eukaryotic translation elongation factor 1 gamma [Source:HGNC Symbol;Acc:HGNC:3213]	0.818346	up in SCC	2.58748e-13	7.73232e-12
ILMN_1669940	TMEM38B	transmembrane protein 38B [Source:HGNC Symbol;Acc:HGNC:25535]	1.25489	up in SCC	2.58935e-13	7.73299e-12
ILMN_1691449	LOC646630	NA	0.442887	up in SCC	2.62747e-13	7.84189e-12
ILMN_2329958	ABI1	abl-interactor 1 [Source:HGNC Symbol;Acc:HGNC:11320]	-0.846504	up in NHK	2.67421e-13	7.97634e-12
ILMN_1700507	CLASP1	cytoplasmic linker associated protein 1 [Source:HGNC Symbol;Acc:HGNC:17088]	-0.761762	up in NHK	2.83526e-13	8.45092e-12
ILMN_1692511	TMEM106C	transmembrane protein 106C [Source:HGNC Symbol;Acc:HGNC:28775]	0.90449	up in SCC	2.8369e-13	8.45092e-12
ILMN_2373632	IDH3B	isocitrate dehydrogenase 3 (NAD+) beta [Source:HGNC Symbol;Acc:HGNC:5385]	0.788938	up in SCC	2.89802e-13	8.62754e-12
ILMN_1800721	VPS13A	vacuolar protein sorting 13 homolog A (S. cerevisiae) [Source:HGNC Symbol;Acc:HGNC:1908]	-0.529317	up in NHK	2.90708e-13	8.64906e-12
ILMN_1690754	SVIL	supervillin [Source:HGNC Symbol;Acc:HGNC:11480]	-0.775598	up in NHK	2.93039e-13	8.71123e-12
ILMN_1676515	IMPDH1	IMP (inosine 5'-monophosphate) dehydrogenase 1 [Source:HGNC Symbol;Acc:HGNC:6052]	1.37878	up in SCC	2.93166e-13	8.71123e-12
ILMN_1659027	SLC2A1	solute carrier family 2 (facilitated glucose transporter), member 1 [Source:HGNC Symbol;Acc:HGNC:11005]	-1.23887	up in NHK	3.01282e-13	8.94676e-12
ILMN_3236259	PPIAL4A	NA	0.320528	up in SCC	3.01632e-13	8.9515e-12
ILMN_1810805	HEATR5B	HEAT repeat containing 5B [Source:HGNC Symbol;Acc:HGNC:29273]	-0.447925	up in NHK	3.02109e-13	8.96004e-12
ILMN_1806867	PPM1G	protein phosphatase, Mg2+/Mn2+ dependent, 1G [Source:HGNC Symbol;Acc:HGNC:9278]	0.549823	up in SCC	3.06609e-13	9.0878e-12
ILMN_2089167	RHOD	ras homolog family member D [Source:HGNC Symbol;Acc:HGNC:670]	-1.94262	up in NHK	3.14103e-13	9.30407e-12
ILMN_1808011	FAM46B	family with sequence similarity 46, member B [Source:HGNC Symbol;Acc:HGNC:28273]	-1.95486	up in NHK	3.15935e-13	9.34772e-12
ILMN_1716583	NME7	NME/NM23 family member 7 [Source:HGNC Symbol;Acc:HGNC:20461]	1.14636	up in SCC	3.15973e-13	9.34772e-12
ILMN_1781419	C11orf73	chromosome 11 open reading frame 73 [Source:HGNC Symbol;Acc:HGNC:26938]	1.05537	up in SCC	3.16471e-13	9.35662e-12
ILMN_1758293	UBR7	ubiquitin protein ligase E3 component n-recognin 7 (putative) [Source:HGNC Symbol;Acc:HGNC:20344]	0.799382	up in SCC	3.16999e-13	9.36634e-12
ILMN_1699852	CES8	NA	-0.547779	up in NHK	3.1907e-13	9.42165e-12
ILMN_1682428	C1orf59	NA	1.79962	up in SCC	3.24381e-13	9.57247e-12
ILMN_1814790	SHANK2	SH3 and multiple ankyrin repeat domains 2 [Source:HGNC Symbol;Acc:HGNC:14295]	-0.403829	up in NHK	3.26064e-13	9.61613e-12
ILMN_1800951	ATXN1	ataxin 1 [Source:HGNC Symbol;Acc:HGNC:10548]	-0.593964	up in NHK	3.40026e-13	1.00217e-11
ILMN_1680110	C10orf116	NA	-3.91183	up in NHK	3.40911e-13	1.00415e-11
ILMN_1772845	SNRNP35	small nuclear ribonucleoprotein 35kDa (U11/U12) [Source:HGNC Symbol;Acc:HGNC:30852]	-0.621686	up in NHK	3.41819e-13	1.00619e-11
ILMN_2041101	ANXA2P1	annexin A2 pseudogene 1 [Source:HGNC Symbol;Acc:HGNC:538]	-1.40153	up in NHK	3.43162e-13	1.00952e-11
ILMN_1751227	LOC401321	NA	-0.46864	up in NHK	3.52042e-13	1.03499e-11
ILMN_1745420	PHF19	PHD finger protein 19 [Source:HGNC Symbol;Acc:HGNC:24566]	1.24518	up in SCC	3.52448e-13	1.03554e-11
ILMN_2048043	DEFB4	NA	-0.623276	up in NHK	3.53277e-13	1.03733e-11
ILMN_1676600	SEC24C	SEC24 family member C [Source:HGNC Symbol;Acc:HGNC:10705]	-0.78869	up in NHK	3.57454e-13	1.04895e-11
ILMN_1781374	TUFT1	tuftelin 1 [Source:HGNC Symbol;Acc:HGNC:12422]	-2.0227	up in NHK	3.59947e-13	1.0556e-11
ILMN_1669599	DENND4C	DENN/MADD domain containing 4C [Source:HGNC Symbol;Acc:HGNC:26079]	-0.729644	up in NHK	3.63676e-13	1.06588e-11
ILMN_2371700	UCHL5IP	NA	1.46159	up in SCC	3.68336e-13	1.07887e-11
ILMN_2044832	NOP56	NOP56 ribonucleoprotein [Source:HGNC Symbol;Acc:HGNC:15911]	1.02541	up in SCC	3.6944e-13	1.08143e-11
ILMN_1712095	FOXO4	forkhead box O4 [Source:HGNC Symbol;Acc:HGNC:7139]	-0.980754	up in NHK	3.7071e-13	1.08448e-11
ILMN_2179717	C9orf61	NA	-0.3343	up in NHK	3.73489e-13	1.09193e-11
ILMN_1784364	STARD5	StAR-related lipid transfer (START) domain containing 5 [Source:HGNC Symbol;Acc:HGNC:18065]	-0.987568	up in NHK	3.74911e-13	1.09541e-11
ILMN_1694075	GADD45A	growth arrest and DNA-damage-inducible, alpha [Source:HGNC Symbol;Acc:HGNC:4095]	-1.49855	up in NHK	3.81544e-13	1.1141e-11
ILMN_2097546	NUDC	nudC nuclear distribution protein [Source:HGNC Symbol;Acc:HGNC:8045]	0.803043	up in SCC	3.87075e-13	1.12955e-11
ILMN_1716480	ACD	adrenocortical dysplasia homolog (mouse) [Source:HGNC Symbol;Acc:HGNC:25070]	0.947865	up in SCC	3.89989e-13	1.13734e-11
ILMN_2100815	TMEM9B	TMEM9 domain family, member B [Source:HGNC Symbol;Acc:HGNC:1168]	-0.938617	up in NHK	3.90361e-13	1.13734e-11
ILMN_3284119	LOC399804	NA	0.664841	up in SCC	3.90466e-13	1.13734e-11
ILMN_1775829	PERP	PERP, TP53 apoptosis effector [Source:HGNC Symbol;Acc:HGNC:17637]	-2.39095	up in NHK	3.9899e-13	1.16145e-11
ILMN_1802631	AGA	aspartylglucosaminidase [Source:HGNC Symbol;Acc:HGNC:318]	-0.700489	up in NHK	3.99647e-13	1.16265e-11
ILMN_1777397	MSX1	msh homeobox 1 [Source:HGNC Symbol;Acc:HGNC:7391]	2.2506	up in SCC	4.05371e-13	1.17857e-11
ILMN_1712786	AHCYL2	adenosylhomocysteinase-like 2 [Source:HGNC Symbol;Acc:HGNC:22204]	-0.945491	up in NHK	4.14704e-13	1.20496e-11
ILMN_1660426	CPSF4	cleavage and polyadenylation specific factor 4, 30kDa [Source:HGNC Symbol;Acc:HGNC:2327]	0.822238	up in SCC	4.1678e-13	1.21025e-11
ILMN_2338921	C4orf41	NA	-0.713296	up in NHK	4.17639e-13	1.212e-11
ILMN_1751062	SCARA5	scavenger receptor class A, member 5 [Source:HGNC Symbol;Acc:HGNC:28701]	-0.549918	up in NHK	4.265e-13	1.23696e-11
ILMN_1736814	CLNS1A	chloride channel, nucleotide-sensitive, 1A [Source:HGNC Symbol;Acc:HGNC:2080]	0.841038	up in SCC	4.29112e-13	1.24377e-11
ILMN_1741957	RABEPK	Rab9 effector protein with kelch motifs [Source:HGNC Symbol;Acc:HGNC:16896]	1.07463	up in SCC	4.30382e-13	1.24668e-11
ILMN_1814305	SAMD9	sterile alpha motif domain containing 9 [Source:HGNC Symbol;Acc:HGNC:1348]	-2.38356	up in NHK	4.35721e-13	1.26126e-11
ILMN_1718069	MIS12	MIS12 kinetochore complex component [Source:HGNC Symbol;Acc:HGNC:24967]	0.883097	up in SCC	4.35948e-13	1.26126e-11
ILMN_3209676	LOC644315	NA	0.738671	up in SCC	4.37933e-13	1.26622e-11
ILMN_2185984	SASH1	SAM and SH3 domain containing 1 [Source:HGNC Symbol;Acc:HGNC:19182]	-1.25123	up in NHK	4.4993e-13	1.30012e-11
ILMN_1742145	ESPL1	extra spindle pole bodies homolog 1 (S. cerevisiae) [Source:HGNC Symbol;Acc:HGNC:16856]	0.655372	up in SCC	4.50849e-13	1.30197e-11
ILMN_1774589	IQCC	IQ motif containing C [Source:HGNC Symbol;Acc:HGNC:25545]	0.637407	up in SCC	4.51237e-13	1.3023e-11
ILMN_1770244	CBX1	chromobox homolog 1 [Source:HGNC Symbol;Acc:HGNC:1551]	0.706679	up in SCC	4.54342e-13	1.31046e-11
ILMN_3297996	LOC728732	NA	0.914221	up in SCC	4.54624e-13	1.31047e-11
ILMN_2405680	CRB3	crumbs family member 3 [Source:HGNC Symbol;Acc:HGNC:20237]	-1.17426	up in NHK	4.56765e-13	1.31584e-11
ILMN_1712707	ABHD8	abhydrolase domain containing 8 [Source:HGNC Symbol;Acc:HGNC:23759]	-1.25689	up in NHK	4.60102e-13	1.32464e-11
ILMN_2114720	SLPI	secretory leukocyte peptidase inhibitor [Source:HGNC Symbol;Acc:HGNC:11092]	-4.15385	up in NHK	4.71518e-13	1.35669e-11
ILMN_1739749	B3GALT6	UDP-Gal:betaGal beta 1,3-galactosyltransferase polypeptide 6 [Source:HGNC Symbol;Acc:HGNC:17978]	0.637937	up in SCC	4.73818e-13	1.36247e-11
ILMN_1711422	PLEKHN1	pleckstrin homology domain containing, family N member 1 [Source:HGNC Symbol;Acc:HGNC:25284]	-0.569214	up in NHK	4.79832e-13	1.37892e-11
ILMN_1795822	DIS3L	NA	0.985783	up in SCC	4.8247e-13	1.38566e-11
ILMN_1708604	C7orf28A	NA	0.59729	up in SCC	4.84041e-13	1.38933e-11
ILMN_1678300	MGC40489	NA	1.00799	up in SCC	4.86961e-13	1.39686e-11
ILMN_1839019	NA	NA	-0.864115	up in NHK	4.93904e-13	1.41541e-11
ILMN_1653129	CSTF2	cleavage stimulation factor, 3' pre-RNA, subunit 2, 64kDa [Source:HGNC Symbol;Acc:HGNC:2484]	0.791413	up in SCC	4.94027e-13	1.41541e-11
ILMN_1723874	MRPS6	mitochondrial ribosomal protein S6 [Source:HGNC Symbol;Acc:HGNC:14051]	0.867806	up in SCC	4.98805e-13	1.42755e-11
ILMN_2110532	RPL26L1	ribosomal protein L26-like 1 [Source:HGNC Symbol;Acc:HGNC:17050]	0.780939	up in SCC	4.98869e-13	1.42755e-11
ILMN_1811489	OXSR1	oxidative stress responsive 1 [Source:HGNC Symbol;Acc:HGNC:8508]	-1.26388	up in NHK	5.21118e-13	1.49032e-11
ILMN_1678165	LSM7	LSM7 homolog, U6 small nuclear RNA associated (S. cerevisiae) [Source:HGNC Symbol;Acc:HGNC:20470]	0.931151	up in SCC	5.25636e-13	1.50233e-11
ILMN_1742167	TUBA1C	tubulin, alpha 1c [Source:HGNC Symbol;Acc:HGNC:20768]	0.549058	up in SCC	5.27968e-13	1.50808e-11
ILMN_1811921	CSRP1	cysteine and glycine-rich protein 1 [Source:HGNC Symbol;Acc:HGNC:2469]	-1.33543	up in NHK	5.33237e-13	1.52221e-11
ILMN_1744239	FEM1B	fem-1 homolog b (C. elegans) [Source:HGNC Symbol;Acc:HGNC:3649]	-0.618409	up in NHK	5.36085e-13	1.52941e-11
ILMN_1745593	STMN1	stathmin 1 [Source:HGNC Symbol;Acc:HGNC:6510]	0.824871	up in SCC	5.41877e-13	1.545e-11
ILMN_1797594	NFAT5	nuclear factor of activated T-cells 5, tonicity-responsive [Source:HGNC Symbol;Acc:HGNC:7774]	-0.448571	up in NHK	5.46839e-13	1.55821e-11
ILMN_2354237	PARP2	poly (ADP-ribose) polymerase 2 [Source:HGNC Symbol;Acc:HGNC:272]	0.706535	up in SCC	5.52478e-13	1.57333e-11
ILMN_1669584	ILF3	interleukin enhancer binding factor 3, 90kDa [Source:HGNC Symbol;Acc:HGNC:6038]	0.700249	up in SCC	5.57713e-13	1.58728e-11
ILMN_1673960	MAT2B	methionine adenosyltransferase II, beta [Source:HGNC Symbol;Acc:HGNC:6905]	0.547517	up in SCC	5.67961e-13	1.61547e-11
ILMN_3203444	LOC100132535	NA	-2.08847	up in NHK	5.7185e-13	1.62555e-11
ILMN_1741662	LOC646769	NA	-0.463041	up in NHK	5.73358e-13	1.62886e-11
ILMN_1660973	GAD1	glutamate decarboxylase 1 (brain, 67kDa) [Source:HGNC Symbol;Acc:HGNC:4092]	-1.76778	up in NHK	5.82013e-13	1.65246e-11
ILMN_1718395	LCE3D	late cornified envelope 3D [Source:HGNC Symbol;Acc:HGNC:16615]	-0.834038	up in NHK	5.84348e-13	1.65809e-11
ILMN_1652580	POLD1	polymerase (DNA directed), delta 1, catalytic subunit [Source:HGNC Symbol;Acc:HGNC:9175]	0.712934	up in SCC	5.88341e-13	1.6679e-11
ILMN_1743194	EEA1	early endosome antigen 1 [Source:HGNC Symbol;Acc:HGNC:3185]	-0.419899	up in NHK	5.88514e-13	1.6679e-11
ILMN_1734010	C10orf118	NA	-0.440977	up in NHK	5.95824e-13	1.68761e-11
ILMN_1716876	MED27	mediator complex subunit 27 [Source:HGNC Symbol;Acc:HGNC:2377]	0.912217	up in SCC	6.06426e-13	1.71661e-11
ILMN_1805158	TAF1A	TATA box binding protein (TBP)-associated factor, RNA polymerase I, A, 48kDa [Source:HGNC Symbol;Acc:HGNC:11532]	0.812559	up in SCC	6.06867e-13	1.71683e-11
ILMN_1698487	SDHD	succinate dehydrogenase complex, subunit D, integral membrane protein [Source:HGNC Symbol;Acc:HGNC:10683]	0.8064	up in SCC	6.0783e-13	1.71852e-11
ILMN_1751500	ADAM15	ADAM metallopeptidase domain 15 [Source:HGNC Symbol;Acc:HGNC:193]	-0.898122	up in NHK	6.17617e-13	1.74515e-11
ILMN_1779584	UTP18	UTP18 small subunit (SSU) processome component homolog (yeast) [Source:HGNC Symbol;Acc:HGNC:24274]	0.752722	up in SCC	6.19846e-13	1.7504e-11
ILMN_1711492	LOC441050	NA	0.574344	up in SCC	6.45336e-13	1.82129e-11
ILMN_1775822	PDGFB	platelet-derived growth factor beta polypeptide [Source:HGNC Symbol;Acc:HGNC:8800]	-0.746625	up in NHK	6.47144e-13	1.8253e-11
ILMN_1676763	PIPSL	PIP5K1A and PSMD4-like, pseudogene [Source:HGNC Symbol;Acc:HGNC:23733]	0.898076	up in SCC	6.52936e-13	1.84054e-11
ILMN_1729237	CYB5R1	cytochrome b5 reductase 1 [Source:HGNC Symbol;Acc:HGNC:13397]	-2.0566	up in NHK	6.53921e-13	1.84221e-11
ILMN_2401769	PHF14	PHD finger protein 14 [Source:HGNC Symbol;Acc:HGNC:22203]	0.829697	up in SCC	6.59014e-13	1.85546e-11
ILMN_1741727	QPCT	glutaminyl-peptide cyclotransferase [Source:HGNC Symbol;Acc:HGNC:9753]	-1.11228	up in NHK	6.61863e-13	1.86237e-11
ILMN_1770338	TM4SF1	transmembrane 4 L six family member 1 [Source:HGNC Symbol;Acc:HGNC:11853]	-1.92206	up in NHK	6.62938e-13	1.86428e-11
ILMN_2333766	HISPPD2A	NA	-0.676233	up in NHK	6.6456e-13	1.86773e-11
ILMN_1801216	S100P	S100 calcium binding protein P [Source:HGNC Symbol;Acc:HGNC:10504]	-4.63628	up in NHK	6.68594e-13	1.87795e-11
ILMN_1708059	USP13	ubiquitin specific peptidase 13 (isopeptidase T-3) [Source:HGNC Symbol;Acc:HGNC:12611]	0.957824	up in SCC	6.78796e-13	1.90547e-11
ILMN_1757644	UBE2H	ubiquitin-conjugating enzyme E2H [Source:HGNC Symbol;Acc:HGNC:12484]	-1.1226	up in NHK	6.85907e-13	1.92429e-11
ILMN_2355462	CYFIP1	cytoplasmic FMR1 interacting protein 1 [Source:HGNC Symbol;Acc:HGNC:13759]	-0.827842	up in NHK	7.02394e-13	1.96937e-11
ILMN_1693192	PI3	peptidase inhibitor 3, skin-derived [Source:HGNC Symbol;Acc:HGNC:8947]	-5.24448	up in NHK	7.09241e-13	1.98739e-11
ILMN_1792587	VPS4B	vacuolar protein sorting 4 homolog B (S. cerevisiae) [Source:HGNC Symbol;Acc:HGNC:10895]	-0.986138	up in NHK	7.22406e-13	2.02308e-11
ILMN_2357770	TCEA1	transcription elongation factor A (SII), 1 [Source:HGNC Symbol;Acc:HGNC:11612]	1.35863	up in SCC	7.24504e-13	2.02775e-11
ILMN_1658010	CENPI	centromere protein I [Source:HGNC Symbol;Acc:HGNC:3968]	0.736037	up in SCC	7.40739e-13	2.07196e-11
ILMN_1711786	NFE2	nuclear factor, erythroid 2 [Source:HGNC Symbol;Acc:HGNC:7780]	-0.349804	up in NHK	7.53348e-13	2.10599e-11
ILMN_1659682	GALK2	galactokinase 2 [Source:HGNC Symbol;Acc:HGNC:4119]	0.900893	up in SCC	7.60915e-13	2.12588e-11
ILMN_1758104	PRPS2	phosphoribosyl pyrophosphate synthetase 2 [Source:HGNC Symbol;Acc:HGNC:9465]	0.980575	up in SCC	7.62427e-13	2.12884e-11
ILMN_1658569	LOC728910	NA	-4.17256	up in NHK	7.65135e-13	2.13514e-11
ILMN_1804988	MOAP1	modulator of apoptosis 1 [Source:HGNC Symbol;Acc:HGNC:16658]	-0.921351	up in NHK	7.66995e-13	2.13907e-11
ILMN_3227811	LOC729423	NA	1.02678	up in SCC	7.70501e-13	2.14758e-11
ILMN_1792672	POLR2D	polymerase (RNA) II (DNA directed) polypeptide D [Source:HGNC Symbol;Acc:HGNC:9191]	0.775029	up in SCC	7.71592e-13	2.14935e-11
ILMN_1749297	ACTL6A	actin-like 6A [Source:HGNC Symbol;Acc:HGNC:24124]	1.06668	up in SCC	7.75763e-13	2.15969e-11
ILMN_1713322	C7orf28B	NA	0.551502	up in SCC	7.79292e-13	2.16824e-11
ILMN_2341952	MRPL35	mitochondrial ribosomal protein L35 [Source:HGNC Symbol;Acc:HGNC:14489]	0.62938	up in SCC	7.86784e-13	2.1878e-11
ILMN_1695386	RAD51C	RAD51 paralog C [Source:HGNC Symbol;Acc:HGNC:9820]	1.36517	up in SCC	7.96588e-13	2.21376e-11
ILMN_1746085	IGFBP3	insulin-like growth factor binding protein 3 [Source:HGNC Symbol;Acc:HGNC:5472]	-2.70339	up in NHK	7.98478e-13	2.2177e-11
ILMN_1665797	CSE1L	CSE1 chromosome segregation 1-like (yeast) [Source:HGNC Symbol;Acc:HGNC:2431]	1.14284	up in SCC	8.08896e-13	2.24532e-11
ILMN_1682494	RSRC1	arginine/serine-rich coiled-coil 1 [Source:HGNC Symbol;Acc:HGNC:24152]	1.12689	up in SCC	8.13945e-13	2.258e-11
ILMN_1751886	REC8	REC8 meiotic recombination protein [Source:HGNC Symbol;Acc:HGNC:16879]	-0.534403	up in NHK	8.24812e-13	2.28681e-11
ILMN_1693233	KIAA0513	KIAA0513 [Source:HGNC Symbol;Acc:HGNC:29058]	-0.475726	up in NHK	8.35671e-13	2.31555e-11
ILMN_2326713	CD151	CD151 molecule (Raph blood group) [Source:HGNC Symbol;Acc:HGNC:1630]	-0.942277	up in NHK	8.60034e-13	2.38166e-11
ILMN_1813028	CBX5	chromobox homolog 5 [Source:HGNC Symbol;Acc:HGNC:1555]	1.07564	up in SCC	8.62685e-13	2.3876e-11
ILMN_1800008	ACAT1	acetyl-CoA acetyltransferase 1 [Source:HGNC Symbol;Acc:HGNC:93]	0.969286	up in SCC	8.74987e-13	2.42023e-11
ILMN_1674759	LPCAT4	lysophosphatidylcholine acyltransferase 4 [Source:HGNC Symbol;Acc:HGNC:30059]	-0.538693	up in NHK	8.8177e-13	2.43757e-11
ILMN_1797074	EMG1	EMG1 N1-specific pseudouridine methyltransferase [Source:HGNC Symbol;Acc:HGNC:16912]	1.28325	up in SCC	9.09389e-13	2.51245e-11
ILMN_1685954	HMBS	hydroxymethylbilane synthase [Source:HGNC Symbol;Acc:HGNC:4982]	1.07691	up in SCC	9.2382e-13	2.55082e-11
ILMN_1768004	PDCD4	programmed cell death 4 (neoplastic transformation inhibitor) [Source:HGNC Symbol;Acc:HGNC:8763]	-0.580923	up in NHK	9.26527e-13	2.5568e-11
ILMN_2328280	ACTL6A	actin-like 6A [Source:HGNC Symbol;Acc:HGNC:24124]	1.03992	up in SCC	9.31947e-13	2.57026e-11
ILMN_1692936	OVOL1	ovo-like zinc finger 1 [Source:HGNC Symbol;Acc:HGNC:8525]	-0.580271	up in NHK	9.37997e-13	2.58543e-11
ILMN_2218277	RPS2	ribosomal protein S2 [Source:HGNC Symbol;Acc:HGNC:10404]	0.83646	up in SCC	9.60466e-13	2.64582e-11
ILMN_1813400	CBR4	carbonyl reductase 4 [Source:HGNC Symbol;Acc:HGNC:25891]	-0.858308	up in NHK	9.77596e-13	2.69144e-11
ILMN_1739156	DOPEY1	dopey family member 1 [Source:HGNC Symbol;Acc:HGNC:21194]	-0.414118	up in NHK	1.01127e-12	2.78254e-11
ILMN_1675626	PRPF38A	pre-mRNA processing factor 38A [Source:HGNC Symbol;Acc:HGNC:25930]	0.492116	up in SCC	1.02373e-12	2.81516e-11
ILMN_2064860	LOC653499	NA	-3.91336	up in NHK	1.05778e-12	2.90712e-11
ILMN_1758106	LOC648256	NA	-0.39824	up in NHK	1.07149e-12	2.94309e-11
ILMN_1815010	RNF141	ring finger protein 141 [Source:HGNC Symbol;Acc:HGNC:21159]	-0.664247	up in NHK	1.08551e-12	2.97884e-11
ILMN_1699887	ST14	suppression of tumorigenicity 14 (colon carcinoma) [Source:HGNC Symbol;Acc:HGNC:11344]	-1.55792	up in NHK	1.08577e-12	2.97884e-11
ILMN_1660663	DYRK1A	dual-specificity tyrosine-(Y)-phosphorylation regulated kinase 1A [Source:HGNC Symbol;Acc:HGNC:3091]	0.5157	up in SCC	1.0958e-12	3.0046e-11
ILMN_1703946	ADORA2B	adenosine A2b receptor [Source:HGNC Symbol;Acc:HGNC:264]	1.57466	up in SCC	1.09895e-12	3.0115e-11
ILMN_1748578	RAD21	RAD21 homolog (S. pombe) [Source:HGNC Symbol;Acc:HGNC:9811]	0.982736	up in SCC	1.11072e-12	3.04197e-11
ILMN_2261519	AIRE	autoimmune regulator [Source:HGNC Symbol;Acc:HGNC:360]	-0.79639	up in NHK	1.11572e-12	3.05333e-11
ILMN_3228639	LOC728324	NA	0.775912	up in SCC	1.11616e-12	3.05333e-11
ILMN_1772124	ATRN	attractin [Source:HGNC Symbol;Acc:HGNC:885]	-0.497044	up in NHK	1.14297e-12	3.12488e-11
ILMN_1743663	POMT1	protein-O-mannosyltransferase 1 [Source:HGNC Symbol;Acc:HGNC:9202]	-0.352474	up in NHK	1.14749e-12	3.13542e-11
ILMN_2365528	HAUS8	HAUS augmin-like complex, subunit 8 [Source:HGNC Symbol;Acc:HGNC:30532]	0.51502	up in SCC	1.15474e-12	3.15339e-11
ILMN_1792076	TRERF1	transcriptional regulating factor 1 [Source:HGNC Symbol;Acc:HGNC:18273]	0.400675	up in SCC	1.15806e-12	3.16062e-11
ILMN_1791388	ZNF787	zinc finger protein 787 [Source:HGNC Symbol;Acc:HGNC:26998]	0.698843	up in SCC	1.16004e-12	3.16421e-11
ILMN_2368721	CENPM	centromere protein M [Source:HGNC Symbol;Acc:HGNC:18352]	1.01279	up in SCC	1.17067e-12	3.19136e-11
ILMN_1720438	LOC653147	NA	0.811103	up in SCC	1.18271e-12	3.22231e-11
ILMN_1703092	RECQL4	RecQ protein-like 4 [Source:HGNC Symbol;Acc:HGNC:9949]	0.558405	up in SCC	1.18414e-12	3.22437e-11
ILMN_1750101	S100A11	S100 calcium binding protein A11 [Source:HGNC Symbol;Acc:HGNC:10488]	-1.2067	up in NHK	1.20342e-12	3.27497e-11
ILMN_2395389	PSMC4	proteasome (prosome, macropain) 26S subunit, ATPase, 4 [Source:HGNC Symbol;Acc:HGNC:9551]	0.986265	up in SCC	1.20532e-12	3.27825e-11
ILMN_3236756	ACSF2	acyl-CoA synthetase family member 2 [Source:HGNC Symbol;Acc:HGNC:26101]	-1.02197	up in NHK	1.22504e-12	3.32996e-11
ILMN_2063584	CLIC4	chloride intracellular channel 4 [Source:HGNC Symbol;Acc:HGNC:13518]	-1.13015	up in NHK	1.23341e-12	3.35078e-11
ILMN_1733356	PREI3	NA	-0.579377	up in NHK	1.23739e-12	3.35966e-11
ILMN_1698554	AACS	acetoacetyl-CoA synthetase [Source:HGNC Symbol;Acc:HGNC:21298]	-0.450437	up in NHK	1.24031e-12	3.36567e-11
ILMN_2201347	ZDHHC3	zinc finger, DHHC-type containing 3 [Source:HGNC Symbol;Acc:HGNC:18470]	-0.729503	up in NHK	1.25074e-12	3.392e-11
ILMN_3201643	LOC100133019	NA	-0.43592	up in NHK	1.25629e-12	3.40512e-11
ILMN_1692785	KLHL21	kelch-like family member 21 [Source:HGNC Symbol;Acc:HGNC:29041]	-0.997257	up in NHK	1.25792e-12	3.4058e-11
ILMN_1657993	ADNP	activity-dependent neuroprotector homeobox [Source:HGNC Symbol;Acc:HGNC:15766]	0.547629	up in SCC	1.25799e-12	3.4058e-11
ILMN_1655740	SNAI2	snail family zinc finger 2 [Source:HGNC Symbol;Acc:HGNC:11094]	1.54022	up in SCC	1.26218e-12	3.41518e-11
ILMN_1810474	UBE2I	ubiquitin-conjugating enzyme E2I [Source:HGNC Symbol;Acc:HGNC:12485]	0.587691	up in SCC	1.26979e-12	3.4338e-11
ILMN_2054145	PAK1IP1	PAK1 interacting protein 1 [Source:HGNC Symbol;Acc:HGNC:20882]	0.699299	up in SCC	1.27367e-12	3.44234e-11
ILMN_1767481	XRCC6BP1	XRCC6 binding protein 1 [Source:HGNC Symbol;Acc:HGNC:29452]	0.76474	up in SCC	1.28894e-12	3.48161e-11
ILMN_1700690	VAT1	vesicle amine transport 1 [Source:HGNC Symbol;Acc:HGNC:16919]	-1.43662	up in NHK	1.31901e-12	3.56079e-11
ILMN_3256868	LOC100129585	NA	0.702719	up in SCC	1.3242e-12	3.57277e-11
ILMN_1733998	DHRS9	dehydrogenase/reductase (SDR family) member 9 [Source:HGNC Symbol;Acc:HGNC:16888]	-1.7368	up in NHK	1.33409e-12	3.59739e-11
ILMN_1879480	NA	NA	-0.606884	up in NHK	1.33548e-12	3.59908e-11
ILMN_2173004	RAB8B	RAB8B, member RAS oncogene family [Source:HGNC Symbol;Acc:HGNC:30273]	-1.14123	up in NHK	1.34627e-12	3.62609e-11
ILMN_1731612	UCHL5	ubiquitin carboxyl-terminal hydrolase L5 [Source:HGNC Symbol;Acc:HGNC:19678]	1.09129	up in SCC	1.36049e-12	3.66231e-11
ILMN_1745820	RASSF6	Ras association (RalGDS/AF-6) domain family member 6 [Source:HGNC Symbol;Acc:HGNC:20796]	-0.556663	up in NHK	1.37572e-12	3.7012e-11
ILMN_1806508	B4GALT2	UDP-Gal:betaGlcNAc beta 1,4- galactosyltransferase, polypeptide 2 [Source:HGNC Symbol;Acc:HGNC:925]	-0.42292	up in NHK	1.38382e-12	3.71919e-11
ILMN_1664511	NDC80	NDC80 kinetochore complex component [Source:HGNC Symbol;Acc:HGNC:16909]	1.6025	up in SCC	1.38398e-12	3.71919e-11
ILMN_1651496	HIST1H2BD	histone cluster 1, H2bd [Source:HGNC Symbol;Acc:HGNC:4747]	-2.28746	up in NHK	1.39256e-12	3.7401e-11
ILMN_1750256	ALS2	amyotrophic lateral sclerosis 2 (juvenile) [Source:HGNC Symbol;Acc:HGNC:443]	-0.697674	up in NHK	1.39906e-12	3.75543e-11
ILMN_2375992	SPINT1	serine peptidase inhibitor, Kunitz type 1 [Source:HGNC Symbol;Acc:HGNC:11246]	-1.06507	up in NHK	1.4038e-12	3.76602e-11
ILMN_2211018	SPRR2E	small proline-rich protein 2E [Source:HGNC Symbol;Acc:HGNC:11265]	-3.20237	up in NHK	1.41222e-12	3.78528e-11
ILMN_1750158	ACOX1	acyl-CoA oxidase 1, palmitoyl [Source:HGNC Symbol;Acc:HGNC:119]	-1.02615	up in NHK	1.41259e-12	3.78528e-11
ILMN_1722025	CPEB4	cytoplasmic polyadenylation element binding protein 4 [Source:HGNC Symbol;Acc:HGNC:21747]	-0.547626	up in NHK	1.41358e-12	3.78579e-11
ILMN_1695316	SLC39A8	solute carrier family 39 (zinc transporter), member 8 [Source:HGNC Symbol;Acc:HGNC:20862]	-2.19993	up in NHK	1.42824e-12	3.8229e-11
ILMN_3277715	LOC389873	NA	0.685235	up in SCC	1.43563e-12	3.84049e-11
ILMN_1656069	C17orf55	NA	-0.2942	up in NHK	1.43775e-12	3.84398e-11
ILMN_1679520	AGPAT1	1-acylglycerol-3-phosphate O-acyltransferase 1 [Source:HGNC Symbol;Acc:HGNC:324]	-0.496499	up in NHK	1.43888e-12	3.84482e-11
ILMN_1705774	TIGD5	tigger transposable element derived 5 [Source:HGNC Symbol;Acc:HGNC:18336]	1.41124	up in SCC	1.44542e-12	3.86011e-11
ILMN_1665372	FXYD3	FXYD domain containing ion transport regulator 3 [Source:HGNC Symbol;Acc:HGNC:4027]	-1.63295	up in NHK	1.45391e-12	3.88061e-11
ILMN_1752270	SLC25A40	solute carrier family 25, member 40 [Source:HGNC Symbol;Acc:HGNC:29680]	0.509384	up in SCC	1.47061e-12	3.92297e-11
ILMN_1776297	GOLGA4	golgin A4 [Source:HGNC Symbol;Acc:HGNC:4427]	-0.694796	up in NHK	1.47817e-12	3.94091e-11
ILMN_3211857	LOC648822	NA	0.905693	up in SCC	1.48649e-12	3.96083e-11
ILMN_2370976	FER1L3	NA	-1.15105	up in NHK	1.49242e-12	3.9744e-11
ILMN_1767111	ANO10	anoctamin 10 [Source:HGNC Symbol;Acc:HGNC:25519]	-0.615474	up in NHK	1.49931e-12	3.99051e-11
ILMN_1692223	LCN2	lipocalin 2 [Source:HGNC Symbol;Acc:HGNC:6526]	-4.56267	up in NHK	1.5068e-12	4.00817e-11
ILMN_1797693	BRI3BP	BRI3 binding protein [Source:HGNC Symbol;Acc:HGNC:14251]	0.880899	up in SCC	1.50977e-12	4.01381e-11
ILMN_1752197	PDDC1	Parkinson disease 7 domain containing 1 [Source:HGNC Symbol;Acc:HGNC:26616]	-1.00011	up in NHK	1.52306e-12	4.04688e-11
ILMN_2294431	CDC25C	cell division cycle 25C [Source:HGNC Symbol;Acc:HGNC:1727]	0.718504	up in SCC	1.52654e-12	4.05384e-11
ILMN_1811555	C9orf119	NA	1.12334	up in SCC	1.55121e-12	4.11702e-11
ILMN_1695226	DIAPH3	diaphanous-related formin 3 [Source:HGNC Symbol;Acc:HGNC:15480]	0.747906	up in SCC	1.5674e-12	4.15766e-11
ILMN_2084353	M6PR	mannose-6-phosphate receptor (cation dependent) [Source:HGNC Symbol;Acc:HGNC:6752]	0.814106	up in SCC	1.58432e-12	4.20017e-11
ILMN_1722583	COX4NB	NA	0.482951	up in SCC	1.58704e-12	4.20504e-11
ILMN_1772302	MTHFS	5,10-methenyltetrahydrofolate synthetase (5-formyltetrahydrofolate cyclo-ligase) [Source:HGNC Symbol;Acc:HGNC:7437]	0.978268	up in SCC	1.61289e-12	4.27114e-11
ILMN_1713875	NME1	NME/NM23 nucleoside diphosphate kinase 1 [Source:HGNC Symbol;Acc:HGNC:7849]	0.955876	up in SCC	1.62919e-12	4.31187e-11
ILMN_2049364	FAM119A	NA	-1.1659	up in NHK	1.63147e-12	4.31548e-11
ILMN_2329735	ECM1	extracellular matrix protein 1 [Source:HGNC Symbol;Acc:HGNC:3153]	-2.68809	up in NHK	1.64e-12	4.33564e-11
ILMN_1791002	SKP2	S-phase kinase-associated protein 2, E3 ubiquitin protein ligase [Source:HGNC Symbol;Acc:HGNC:10901]	0.988055	up in SCC	1.64537e-12	4.34737e-11
ILMN_1755727	KDM5B	lysine (K)-specific demethylase 5B [Source:HGNC Symbol;Acc:HGNC:18039]	-1.13746	up in NHK	1.67023e-12	4.4106e-11
ILMN_2405602	OSBPL1A	oxysterol binding protein-like 1A [Source:HGNC Symbol;Acc:HGNC:16398]	-1.15928	up in NHK	1.67184e-12	4.41127e-11
ILMN_1719316	TMED3	transmembrane emp24 protein transport domain containing 3 [Source:HGNC Symbol;Acc:HGNC:28889]	-0.480534	up in NHK	1.67235e-12	4.41127e-11
ILMN_1667356	CCDC128	NA	-0.545099	up in NHK	1.68497e-12	4.44207e-11
ILMN_1714445	SLC6A9	solute carrier family 6 (neurotransmitter transporter, glycine), member 9 [Source:HGNC Symbol;Acc:HGNC:11056]	-1.22807	up in NHK	1.71366e-12	4.51518e-11
ILMN_2319344	APEX1	APEX nuclease (multifunctional DNA repair enzyme) 1 [Source:HGNC Symbol;Acc:HGNC:587]	0.938916	up in SCC	1.71732e-12	4.5223e-11
ILMN_1791896	EBAG9	estrogen receptor binding site associated, antigen, 9 [Source:HGNC Symbol;Acc:HGNC:3123]	1.39717	up in SCC	1.72223e-12	4.5327e-11
ILMN_1694730	RNPEPL1	arginyl aminopeptidase (aminopeptidase B)-like 1 [Source:HGNC Symbol;Acc:HGNC:10079]	-0.503052	up in NHK	1.73794e-12	4.5715e-11
ILMN_3223317	LOC728666	NA	0.80006	up in SCC	1.74558e-12	4.58904e-11
ILMN_1803925	MTMR3	myotubularin related protein 3 [Source:HGNC Symbol;Acc:HGNC:7451]	-0.328403	up in NHK	1.75942e-12	4.62286e-11
ILMN_1695868	PRICKLE4	prickle homolog 4 (Drosophila) [Source:HGNC Symbol;Acc:HGNC:16805]	0.688699	up in SCC	1.79958e-12	4.72574e-11
ILMN_2352131	ERBB2	erb-b2 receptor tyrosine kinase 2 [Source:HGNC Symbol;Acc:HGNC:3430]	-1.10467	up in NHK	1.80925e-12	4.7485e-11
ILMN_1754943	MYO1E	myosin IE [Source:HGNC Symbol;Acc:HGNC:7599]	-0.59087	up in NHK	1.81621e-12	4.76412e-11
ILMN_1714710	CCDC120	coiled-coil domain containing 120 [Source:HGNC Symbol;Acc:HGNC:28910]	-0.792277	up in NHK	1.82223e-12	4.77725e-11
ILMN_1722059	SAFB	scaffold attachment factor B [Source:HGNC Symbol;Acc:HGNC:10520]	0.639562	up in SCC	1.8482e-12	4.84265e-11
ILMN_3209117	LOC644214	NA	0.850299	up in SCC	1.85553e-12	4.85916e-11
ILMN_1771835	NUP54	nucleoporin 54kDa [Source:HGNC Symbol;Acc:HGNC:17359]	0.681212	up in SCC	1.89881e-12	4.96975e-11
ILMN_1793659	TUBA8	tubulin, alpha 8 [Source:HGNC Symbol;Acc:HGNC:12410]	-0.305199	up in NHK	1.91828e-12	5.01791e-11
ILMN_1803775	HSPE1	heat shock 10kDa protein 1 [Source:HGNC Symbol;Acc:HGNC:5269]	0.959757	up in SCC	1.92979e-12	5.04522e-11
ILMN_2316778	ETNK1	ethanolamine kinase 1 [Source:HGNC Symbol;Acc:HGNC:24649]	-0.55925	up in NHK	1.94724e-12	5.08804e-11
ILMN_1814230	MTCP1	mature T-cell proliferation 1 [Source:HGNC Symbol;Acc:HGNC:7423]	1.22076	up in SCC	1.95773e-12	5.11263e-11
ILMN_3202863	LOC389662	NA	0.624342	up in SCC	1.978e-12	5.16271e-11
ILMN_1784367	HSPD1	heat shock 60kDa protein 1 (chaperonin) [Source:HGNC Symbol;Acc:HGNC:5261]	0.571724	up in SCC	1.99679e-12	5.20712e-11
ILMN_1682197	NFXL1	nuclear transcription factor, X-box binding-like 1 [Source:HGNC Symbol;Acc:HGNC:18726]	0.605861	up in SCC	1.99722e-12	5.20712e-11
ILMN_1781752	CLEC16A	C-type lectin domain family 16, member A [Source:HGNC Symbol;Acc:HGNC:29013]	-0.930491	up in NHK	2.03349e-12	5.29875e-11
ILMN_3242535	LOC100133568	NA	-0.712115	up in NHK	2.06934e-12	5.3892e-11
ILMN_2166457	HPGD	hydroxyprostaglandin dehydrogenase 15-(NAD) [Source:HGNC Symbol;Acc:HGNC:5154]	-0.510817	up in NHK	2.07273e-12	5.39503e-11
ILMN_1906187	NA	NA	-0.554303	up in NHK	2.07704e-12	5.40328e-11
ILMN_2287888	PSMC4	proteasome (prosome, macropain) 26S subunit, ATPase, 4 [Source:HGNC Symbol;Acc:HGNC:9551]	0.813535	up in SCC	2.1033e-12	5.46859e-11
ILMN_2181432	SPC24	SPC24, NDC80 kinetochore complex component [Source:HGNC Symbol;Acc:HGNC:26913]	1.6075	up in SCC	2.1067e-12	5.47441e-11
ILMN_1743476	LOC653829	NA	-0.399803	up in NHK	2.12245e-12	5.51012e-11
ILMN_1705861	AP1M2	adaptor-related protein complex 1, mu 2 subunit [Source:HGNC Symbol;Acc:HGNC:558]	-0.929837	up in NHK	2.12278e-12	5.51012e-11
ILMN_1679176	CLCA4	NA	-1.74462	up in NHK	2.15637e-12	5.59423e-11
ILMN_1707312	NFIL3	nuclear factor, interleukin 3 regulated [Source:HGNC Symbol;Acc:HGNC:7787]	0.978289	up in SCC	2.16582e-12	5.61567e-11
ILMN_2132458	CLDN4	claudin 4 [Source:HGNC Symbol;Acc:HGNC:2046]	-0.463412	up in NHK	2.18419e-12	5.66019e-11
ILMN_1787879	ARL2	ADP-ribosylation factor-like 2 [Source:HGNC Symbol;Acc:HGNC:693]	1.11865	up in SCC	2.21924e-12	5.74788e-11
ILMN_1790197	FLJ20674	NA	-0.608709	up in NHK	2.22801e-12	5.76743e-11
ILMN_1713147	MCRS1	microspherule protein 1 [Source:HGNC Symbol;Acc:HGNC:6960]	0.492929	up in SCC	2.24537e-12	5.80608e-11
ILMN_1688727	C17orf95	NA	0.628454	up in SCC	2.24541e-12	5.80608e-11
ILMN_1744316	TATDN3	TatD DNase domain containing 3 [Source:HGNC Symbol;Acc:HGNC:27010]	0.664595	up in SCC	2.27249e-12	5.87289e-11
ILMN_1683148	PRICKLE2	prickle homolog 2 (Drosophila) [Source:HGNC Symbol;Acc:HGNC:20340]	-0.846183	up in NHK	2.28678e-12	5.90659e-11
ILMN_1671314	UXT	ubiquitously-expressed, prefoldin-like chaperone [Source:HGNC Symbol;Acc:HGNC:12641]	0.82017	up in SCC	2.33184e-12	6.0197e-11
ILMN_2041327	MRPL37	mitochondrial ribosomal protein L37 [Source:HGNC Symbol;Acc:HGNC:14034]	0.574534	up in SCC	2.33581e-12	6.02663e-11
ILMN_1793367	LOC729966	NA	-0.308886	up in NHK	2.35056e-12	6.0614e-11
ILMN_1666713	LYPLA1	lysophospholipase I [Source:HGNC Symbol;Acc:HGNC:6737]	1.27978	up in SCC	2.38568e-12	6.1486e-11
ILMN_1714216	TSC2	tuberous sclerosis 2 [Source:HGNC Symbol;Acc:HGNC:12363]	-0.376493	up in NHK	2.38734e-12	6.14951e-11
ILMN_1754842	DLGAP4	discs, large (Drosophila) homolog-associated protein 4 [Source:HGNC Symbol;Acc:HGNC:24476]	-0.620801	up in NHK	2.39216e-12	6.15857e-11
ILMN_2293374	TOP1MT	topoisomerase (DNA) I, mitochondrial [Source:HGNC Symbol;Acc:HGNC:29787]	0.897507	up in SCC	2.41694e-12	6.21899e-11
ILMN_1654068	NUDT1	nudix (nucleoside diphosphate linked moiety X)-type motif 1 [Source:HGNC Symbol;Acc:HGNC:8048]	0.666738	up in SCC	2.41861e-12	6.21987e-11
ILMN_1739946	VKORC1	vitamin K epoxide reductase complex, subunit 1 [Source:HGNC Symbol;Acc:HGNC:23663]	1.06306	up in SCC	2.42329e-12	6.22854e-11
ILMN_2380494	ANXA11	annexin A11 [Source:HGNC Symbol;Acc:HGNC:535]	-0.852764	up in NHK	2.47253e-12	6.35162e-11
ILMN_3251312	TMEM69	transmembrane protein 69 [Source:HGNC Symbol;Acc:HGNC:28035]	0.723183	up in SCC	2.48066e-12	6.36906e-11
ILMN_1868668	NA	NA	-0.369514	up in NHK	2.51834e-12	6.46227e-11
ILMN_1816713	NA	NA	-0.545333	up in NHK	2.53332e-12	6.49718e-11
ILMN_1724897	C14orf93	chromosome 14 open reading frame 93 [Source:HGNC Symbol;Acc:HGNC:20162]	0.68608	up in SCC	2.55558e-12	6.55072e-11
ILMN_1694757	CTSL1	NA	0.776108	up in SCC	2.55885e-12	6.55554e-11
ILMN_1772627	D4S234E	NA	-2.40956	up in NHK	2.61469e-12	6.69498e-11
ILMN_1711627	SIAH1	siah E3 ubiquitin protein ligase 1 [Source:HGNC Symbol;Acc:HGNC:10857]	0.719803	up in SCC	2.62592e-12	6.72008e-11
ILMN_1660654	CDCA2	cell division cycle associated 2 [Source:HGNC Symbol;Acc:HGNC:14623]	0.996387	up in SCC	2.63825e-12	6.74467e-11
ILMN_1759350	MED27	mediator complex subunit 27 [Source:HGNC Symbol;Acc:HGNC:2377]	0.838613	up in SCC	2.63839e-12	6.74467e-11
ILMN_1665994	SILV	NA	-0.762203	up in NHK	2.65448e-12	6.78214e-11
ILMN_1774860	UTP23	UTP23, small subunit (SSU) processome component, homolog (yeast) [Source:HGNC Symbol;Acc:HGNC:28224]	1.05137	up in SCC	2.69769e-12	6.88882e-11
ILMN_1727332	ATPIF1	ATPase inhibitory factor 1 [Source:HGNC Symbol;Acc:HGNC:871]	-0.738732	up in NHK	2.72639e-12	6.95834e-11
ILMN_3270972	ASAP2	ArfGAP with SH3 domain, ankyrin repeat and PH domain 2 [Source:HGNC Symbol;Acc:HGNC:2721]	-0.907136	up in NHK	2.76123e-12	7.04344e-11
ILMN_1771652	BAIAP2L2	BAI1-associated protein 2-like 2 [Source:HGNC Symbol;Acc:HGNC:26203]	2.19348	up in SCC	2.78356e-12	7.09659e-11
ILMN_1745368	TMEM50A	transmembrane protein 50A [Source:HGNC Symbol;Acc:HGNC:30590]	-0.46004	up in NHK	2.8215e-12	7.18943e-11
ILMN_1785756	LOC731314	NA	1.26251	up in SCC	2.87527e-12	7.32247e-11
ILMN_1767816	APH1B	APH1B gamma secretase subunit [Source:HGNC Symbol;Acc:HGNC:24080]	-0.993376	up in NHK	2.89001e-12	7.35605e-11
ILMN_1766154	MRPL30	mitochondrial ribosomal protein L30 [Source:HGNC Symbol;Acc:HGNC:14036]	0.909205	up in SCC	2.90158e-12	7.38153e-11
ILMN_1753342	SAT1	spermidine/spermine N1-acetyltransferase 1 [Source:HGNC Symbol;Acc:HGNC:10540]	-1.72806	up in NHK	2.90521e-12	7.38677e-11
ILMN_1798303	RAET1G	retinoic acid early transcript 1G [Source:HGNC Symbol;Acc:HGNC:16795]	-0.961783	up in NHK	2.9246e-12	7.43207e-11
ILMN_1787628	NOP56	NOP56 ribonucleoprotein [Source:HGNC Symbol;Acc:HGNC:15911]	0.942893	up in SCC	2.94557e-12	7.48133e-11
ILMN_2115490	NBPF20	NA	-1.13585	up in NHK	2.97177e-12	7.54383e-11
ILMN_1760714	RPS3	ribosomal protein S3 [Source:HGNC Symbol;Acc:HGNC:10420]	0.605652	up in SCC	3.02179e-12	7.66668e-11
ILMN_2401978	STAT3	signal transducer and activator of transcription 3 (acute-phase response factor) [Source:HGNC Symbol;Acc:HGNC:11364]	-0.897599	up in NHK	3.044e-12	7.71821e-11
ILMN_2044617	MTERFD1	NA	1.48878	up in SCC	3.04537e-12	7.71821e-11
ILMN_1759341	MAN2B1	mannosidase, alpha, class 2B, member 1 [Source:HGNC Symbol;Acc:HGNC:6826]	-0.458248	up in NHK	3.07511e-12	7.78939e-11
ILMN_1788783	TRAM2	translocation associated membrane protein 2 [Source:HGNC Symbol;Acc:HGNC:16855]	1.2359	up in SCC	3.10203e-12	7.85339e-11
ILMN_2223720	ATMIN	ATM interactor [Source:HGNC Symbol;Acc:HGNC:29034]	-0.792944	up in NHK	3.11249e-12	7.87564e-11
ILMN_2153373	LRBA	LPS-responsive vesicle trafficking, beach and anchor containing [Source:HGNC Symbol;Acc:HGNC:1742]	-0.97801	up in NHK	3.1893e-12	8.06567e-11
ILMN_1807873	SNX6	sorting nexin 6 [Source:HGNC Symbol;Acc:HGNC:14970]	-0.642755	up in NHK	3.20791e-12	8.10838e-11
ILMN_2056551	RBMX2	RNA binding motif protein, X-linked 2 [Source:HGNC Symbol;Acc:HGNC:24282]	0.556899	up in SCC	3.27794e-12	8.28095e-11
ILMN_1652989	NUP160	nucleoporin 160kDa [Source:HGNC Symbol;Acc:HGNC:18017]	1.09221	up in SCC	3.33077e-12	8.40993e-11
ILMN_1682863	C20orf151	NA	-0.372952	up in NHK	3.33701e-12	8.42118e-11
ILMN_1760635	RAD51C	RAD51 paralog C [Source:HGNC Symbol;Acc:HGNC:9820]	1.33127	up in SCC	3.35968e-12	8.47386e-11
ILMN_2401701	PCGF6	polycomb group ring finger 6 [Source:HGNC Symbol;Acc:HGNC:21156]	0.627972	up in SCC	3.38385e-12	8.53026e-11
ILMN_1726756	FANCB	Fanconi anemia, complementation group B [Source:HGNC Symbol;Acc:HGNC:3583]	0.578089	up in SCC	3.39058e-12	8.54267e-11
ILMN_2052208	GADD45A	growth arrest and DNA-damage-inducible, alpha [Source:HGNC Symbol;Acc:HGNC:4095]	-1.58681	up in NHK	3.41745e-12	8.60578e-11
ILMN_1742260	SSFA2	sperm specific antigen 2 [Source:HGNC Symbol;Acc:HGNC:11319]	-0.724686	up in NHK	3.42001e-12	8.60762e-11
ILMN_1717261	HLA-DRB3	major histocompatibility complex, class II, DR beta 3 [Source:HGNC Symbol;Acc:HGNC:4951]	-0.720147	up in NHK	3.43432e-12	8.63905e-11
ILMN_1708954	GAR1	GAR1 ribonucleoprotein [Source:HGNC Symbol;Acc:HGNC:14264]	0.637129	up in SCC	3.50101e-12	8.80211e-11
ILMN_1800412	BMP1	bone morphogenetic protein 1 [Source:HGNC Symbol;Acc:HGNC:1067]	-1.29324	up in NHK	3.52605e-12	8.86035e-11
ILMN_1798458	KIAA1026	NA	-0.707775	up in NHK	3.57494e-12	8.97843e-11
ILMN_2211800	HMGB1L1	NA	1.13317	up in SCC	3.64239e-12	9.14295e-11
ILMN_2184640	NOLC1	nucleolar and coiled-body phosphoprotein 1 [Source:HGNC Symbol;Acc:HGNC:15608]	1.069	up in SCC	3.69806e-12	9.27777e-11
ILMN_1661197	CLCF1	cardiotrophin-like cytokine factor 1 [Source:HGNC Symbol;Acc:HGNC:17412]	-0.929841	up in NHK	3.75951e-12	9.42692e-11
ILMN_1680703	MRPS15	mitochondrial ribosomal protein S15 [Source:HGNC Symbol;Acc:HGNC:14504]	0.577871	up in SCC	3.76421e-12	9.43369e-11
ILMN_2228035	HS3ST1	heparan sulfate (glucosamine) 3-O-sulfotransferase 1 [Source:HGNC Symbol;Acc:HGNC:5194]	-1.27687	up in NHK	3.80995e-12	9.54327e-11
ILMN_3285198	LOC389168	NA	0.604698	up in SCC	3.87699e-12	9.70603e-11
ILMN_1707810	RPS5	ribosomal protein S5 [Source:HGNC Symbol;Acc:HGNC:10426]	0.621869	up in SCC	3.90011e-12	9.75875e-11
ILMN_1778161	DNAJC25	DnaJ (Hsp40) homolog, subfamily C , member 25 [Source:HGNC Symbol;Acc:HGNC:34187]	0.718709	up in SCC	3.96913e-12	9.92619e-11
ILMN_1805853	LOC653583	NA	-0.544357	up in NHK	3.97291e-12	9.93038e-11
ILMN_1766435	WBP11	WW domain binding protein 11 [Source:HGNC Symbol;Acc:HGNC:16461]	0.659271	up in SCC	4.12965e-12	1.03167e-10
ILMN_1807501	GINS4	GINS complex subunit 4 (Sld5 homolog) [Source:HGNC Symbol;Acc:HGNC:28226]	0.884238	up in SCC	4.13709e-12	1.03298e-10
ILMN_2100458	RFESD	Rieske (Fe-S) domain containing [Source:HGNC Symbol;Acc:HGNC:29587]	0.607494	up in SCC	4.16412e-12	1.03918e-10
ILMN_1682399	CLOCK	clock circadian regulator [Source:HGNC Symbol;Acc:HGNC:2082]	-0.39157	up in NHK	4.24435e-12	1.05864e-10
ILMN_1675808	TCHHL1	trichohyalin-like 1 [Source:HGNC Symbol;Acc:HGNC:31796]	-0.530614	up in NHK	4.24705e-12	1.05876e-10
ILMN_1790987	HUWE1	HECT, UBA and WWE domain containing 1, E3 ubiquitin protein ligase [Source:HGNC Symbol;Acc:HGNC:30892]	-0.433704	up in NHK	4.29052e-12	1.06903e-10
ILMN_1732509	LRRC40	leucine rich repeat containing 40 [Source:HGNC Symbol;Acc:HGNC:26004]	0.484493	up in SCC	4.36911e-12	1.08804e-10
ILMN_2073012	TMEM203	transmembrane protein 203 [Source:HGNC Symbol;Acc:HGNC:28217]	0.756686	up in SCC	4.42322e-12	1.10093e-10
ILMN_2275248	ECE2	endothelin converting enzyme 2 [Source:HGNC Symbol;Acc:HGNC:13275]	0.795054	up in SCC	4.57241e-12	1.13747e-10
ILMN_3232219	LOC100134189	NA	0.865315	up in SCC	4.57641e-12	1.13786e-10
ILMN_1758398	GUK1	guanylate kinase 1 [Source:HGNC Symbol;Acc:HGNC:4693]	-1.03006	up in NHK	4.65588e-12	1.15701e-10
ILMN_1712803	CCNB1	cyclin B1 [Source:HGNC Symbol;Acc:HGNC:1579]	1.48244	up in SCC	4.68331e-12	1.16322e-10
ILMN_3249073	FAM25G	family with sequence similarity 25, member G [Source:HGNC Symbol;Acc:HGNC:23590]	-0.853401	up in NHK	4.69307e-12	1.16503e-10
ILMN_1702899	PLEKHA7	pleckstrin homology domain containing, family A member 7 [Source:HGNC Symbol;Acc:HGNC:27049]	-0.813081	up in NHK	4.71392e-12	1.16959e-10
ILMN_1748675	TMPRSS11B	transmembrane protease, serine 11B [Source:HGNC Symbol;Acc:HGNC:25398]	-0.294934	up in NHK	4.75472e-12	1.17909e-10
ILMN_2324998	NGDN	neuroguidin, EIF4E binding protein [Source:HGNC Symbol;Acc:HGNC:20271]	0.778036	up in SCC	4.75806e-12	1.1793e-10
ILMN_1701204	VEGFC	vascular endothelial growth factor C [Source:HGNC Symbol;Acc:HGNC:12682]	1.25329	up in SCC	4.82317e-12	1.19481e-10
ILMN_1704290	SPTLC2	serine palmitoyltransferase, long chain base subunit 2 [Source:HGNC Symbol;Acc:HGNC:11278]	-0.50821	up in NHK	4.82996e-12	1.19587e-10
ILMN_1748352	CTSL2	NA	-3.23246	up in NHK	4.83694e-12	1.19697e-10
ILMN_1703335	LACTB	lactamase, beta [Source:HGNC Symbol;Acc:HGNC:16468]	-0.804246	up in NHK	4.84503e-12	1.19834e-10
ILMN_2395236	CHEK2	checkpoint kinase 2 [Source:HGNC Symbol;Acc:HGNC:16627]	0.792015	up in SCC	4.85646e-12	1.20054e-10
ILMN_1671154	TMPRSS13	transmembrane protease, serine 13 [Source:HGNC Symbol;Acc:HGNC:29808]	-0.34502	up in NHK	4.88271e-12	1.20639e-10
ILMN_3237381	TMEM217	transmembrane protein 217 [Source:HGNC Symbol;Acc:HGNC:21238]	-0.270318	up in NHK	4.91951e-12	1.21485e-10
ILMN_1704383	TRIM37	tripartite motif containing 37 [Source:HGNC Symbol;Acc:HGNC:7523]	0.43322	up in SCC	4.92813e-12	1.21577e-10
ILMN_1673363	CD97	CD97 molecule [Source:HGNC Symbol;Acc:HGNC:1711]	1.10553	up in SCC	4.92839e-12	1.21577e-10
ILMN_3215759	LOC441484	NA	0.913892	up in SCC	4.95087e-12	1.22029e-10
ILMN_1682407	CYB5R2	cytochrome b5 reductase 2 [Source:HGNC Symbol;Acc:HGNC:24376]	-0.270289	up in NHK	4.95188e-12	1.22029e-10
ILMN_1661266	HLA-DQB1	major histocompatibility complex, class II, DQ beta 1 [Source:HGNC Symbol;Acc:HGNC:4944]	-0.984453	up in NHK	5.00448e-12	1.23261e-10
ILMN_1801118	C16orf33	NA	1.04302	up in SCC	5.01649e-12	1.23492e-10
ILMN_1762787	RNF26	ring finger protein 26 [Source:HGNC Symbol;Acc:HGNC:14646]	0.595041	up in SCC	5.09131e-12	1.25263e-10
ILMN_1734290	MAPRE3	microtubule-associated protein, RP/EB family, member 3 [Source:HGNC Symbol;Acc:HGNC:6892]	-0.60664	up in NHK	5.09373e-12	1.25263e-10
ILMN_2373177	PANK2	pantothenate kinase 2 [Source:HGNC Symbol;Acc:HGNC:15894]	0.656733	up in SCC	5.11401e-12	1.25696e-10
ILMN_1707286	FLJ22662	NA	-2.48505	up in NHK	5.16104e-12	1.26786e-10
ILMN_1748840	CALB2	calbindin 2 [Source:HGNC Symbol;Acc:HGNC:1435]	-1.49639	up in NHK	5.17856e-12	1.27151e-10
ILMN_2280731	C17orf95	NA	0.612567	up in SCC	5.21015e-12	1.2786e-10
ILMN_1677885	FMO4	flavin containing monooxygenase 4 [Source:HGNC Symbol;Acc:HGNC:3772]	-0.305186	up in NHK	5.26189e-12	1.29063e-10
ILMN_2224031	CETN3	centrin, EF-hand protein, 3 [Source:HGNC Symbol;Acc:HGNC:1868]	1.20888	up in SCC	5.27781e-12	1.29386e-10
ILMN_1659106	PHLDA3	pleckstrin homology-like domain, family A, member 3 [Source:HGNC Symbol;Acc:HGNC:8934]	-1.19083	up in NHK	5.28261e-12	1.29436e-10
ILMN_1787378	ADD3	adducin 3 (gamma) [Source:HGNC Symbol;Acc:HGNC:245]	-0.776923	up in NHK	5.34913e-12	1.30998e-10
ILMN_1735553	MAP3K9	mitogen-activated protein kinase kinase kinase 9 [Source:HGNC Symbol;Acc:HGNC:6861]	-0.55088	up in NHK	5.36457e-12	1.31308e-10
ILMN_2166865	ENY2	enhancer of yellow 2 homolog (Drosophila) [Source:HGNC Symbol;Acc:HGNC:24449]	1.13786	up in SCC	5.45587e-12	1.33474e-10
ILMN_1758543	CNIH	NA	0.688798	up in SCC	5.48528e-12	1.34083e-10
ILMN_3297455	LOC729082	NA	0.82744	up in SCC	5.48646e-12	1.34083e-10
ILMN_1806249	IL1RN	interleukin 1 receptor antagonist [Source:HGNC Symbol;Acc:HGNC:6000]	-0.357062	up in NHK	5.63688e-12	1.37688e-10
ILMN_1812859	GAD1	glutamate decarboxylase 1 (brain, 67kDa) [Source:HGNC Symbol;Acc:HGNC:4092]	-0.768196	up in NHK	5.67036e-12	1.38434e-10
ILMN_1789909	TBC1D9B	TBC1 domain family, member 9B (with GRAM domain) [Source:HGNC Symbol;Acc:HGNC:29097]	-0.772213	up in NHK	5.70143e-12	1.39114e-10
ILMN_2050790	C11orf52	chromosome 11 open reading frame 52 [Source:HGNC Symbol;Acc:HGNC:30531]	-0.340402	up in NHK	5.70409e-12	1.39114e-10
ILMN_1690049	NGDN	neuroguidin, EIF4E binding protein [Source:HGNC Symbol;Acc:HGNC:20271]	0.931777	up in SCC	5.73557e-12	1.39809e-10
ILMN_1753440	DCAF16	DDB1 and CUL4 associated factor 16 [Source:HGNC Symbol;Acc:HGNC:25987]	0.559402	up in SCC	5.74086e-12	1.39866e-10
ILMN_1807439	ALDH1A3	aldehyde dehydrogenase 1 family, member A3 [Source:HGNC Symbol;Acc:HGNC:409]	-3.64231	up in NHK	5.75546e-12	1.40149e-10
ILMN_1712517	ZNF696	zinc finger protein 696 [Source:HGNC Symbol;Acc:HGNC:25872]	1.0214	up in SCC	5.778e-12	1.40626e-10
ILMN_1769545	PRPF19	pre-mRNA processing factor 19 [Source:HGNC Symbol;Acc:HGNC:17896]	1.23248	up in SCC	5.81297e-12	1.41368e-10
ILMN_1708167	CDCP1	CUB domain containing protein 1 [Source:HGNC Symbol;Acc:HGNC:24357]	-0.327893	up in NHK	5.81573e-12	1.41368e-10
ILMN_2276290	RALGPS2	Ral GEF with PH domain and SH3 binding motif 2 [Source:HGNC Symbol;Acc:HGNC:30279]	-0.478595	up in NHK	5.81746e-12	1.41368e-10
ILMN_2369682	HNRPA2B1	NA	0.563127	up in SCC	5.87244e-12	1.4263e-10
ILMN_1722218	MBOAT7	membrane bound O-acyltransferase domain containing 7 [Source:HGNC Symbol;Acc:HGNC:15505]	-0.847462	up in NHK	5.8756e-12	1.42634e-10
ILMN_2396571	GPR108	G protein-coupled receptor 108 [Source:HGNC Symbol;Acc:HGNC:17829]	-0.539488	up in NHK	5.93895e-12	1.44097e-10
ILMN_1655748	ZNF323	NA	-1.26871	up in NHK	5.98225e-12	1.45073e-10
ILMN_3269405	HNRNPM	heterogeneous nuclear ribonucleoprotein M [Source:HGNC Symbol;Acc:HGNC:5046]	0.621773	up in SCC	6.11719e-12	1.4827e-10
ILMN_1770479	LMO7	LIM domain 7 [Source:HGNC Symbol;Acc:HGNC:6646]	-0.495081	up in NHK	6.32714e-12	1.5328e-10
ILMN_1743103	SH3PXD2A	SH3 and PX domains 2A [Source:HGNC Symbol;Acc:HGNC:23664]	-1.75647	up in NHK	6.33132e-12	1.53302e-10
ILMN_3293685	LOC286444	NA	1.15356	up in SCC	6.36431e-12	1.53991e-10
ILMN_2348050	MRPL21	mitochondrial ribosomal protein L21 [Source:HGNC Symbol;Acc:HGNC:14479]	0.931239	up in SCC	6.36743e-12	1.53991e-10
ILMN_1686664	MT2A	metallothionein 2A [Source:HGNC Symbol;Acc:HGNC:7406]	0.824152	up in SCC	6.36953e-12	1.53991e-10
ILMN_1756043	WDHD1	WD repeat and HMG-box DNA binding protein 1 [Source:HGNC Symbol;Acc:HGNC:23170]	0.711618	up in SCC	6.37674e-12	1.54085e-10
ILMN_1721669	IDH3B	isocitrate dehydrogenase 3 (NAD+) beta [Source:HGNC Symbol;Acc:HGNC:5385]	0.656582	up in SCC	6.38173e-12	1.54085e-10
ILMN_1782045	FKBP4	FK506 binding protein 4, 59kDa [Source:HGNC Symbol;Acc:HGNC:3720]	0.562624	up in SCC	6.38324e-12	1.54085e-10
ILMN_1669820	KRT6B	keratin 6B [Source:HGNC Symbol;Acc:HGNC:6444]	-1.96473	up in NHK	6.40592e-12	1.54554e-10
ILMN_2087941	ENTPD3	ectonucleoside triphosphate diphosphohydrolase 3 [Source:HGNC Symbol;Acc:HGNC:3365]	-1.17702	up in NHK	6.42023e-12	1.5482e-10
ILMN_1761083	HNRNPA3	heterogeneous nuclear ribonucleoprotein A3 [Source:HGNC Symbol;Acc:HGNC:24941]	0.703975	up in SCC	6.51388e-12	1.56998e-10
ILMN_2313851	OSBPL9	oxysterol binding protein-like 9 [Source:HGNC Symbol;Acc:HGNC:16386]	-0.641729	up in NHK	6.59375e-12	1.58842e-10
ILMN_1681812	HIF1AN	hypoxia inducible factor 1, alpha subunit inhibitor [Source:HGNC Symbol;Acc:HGNC:17113]	-0.297082	up in NHK	6.63165e-12	1.59674e-10
ILMN_3296979	LOC730187	NA	0.478428	up in SCC	6.73828e-12	1.62158e-10
ILMN_1698185	WDR90	WD repeat domain 90 [Source:HGNC Symbol;Acc:HGNC:26960]	0.712726	up in SCC	6.7504e-12	1.62367e-10
ILMN_1736190	CYP4F3	cytochrome P450, family 4, subfamily F, polypeptide 3 [Source:HGNC Symbol;Acc:HGNC:2646]	-0.694296	up in NHK	6.79218e-12	1.63289e-10
ILMN_2300186	DYNLL1	dynein, light chain, LC8-type 1 [Source:HGNC Symbol;Acc:HGNC:15476]	-0.566899	up in NHK	6.87296e-12	1.65147e-10
ILMN_1795429	VCL	vinculin [Source:HGNC Symbol;Acc:HGNC:12665]	-0.778741	up in NHK	6.88054e-12	1.65245e-10
ILMN_3224204	PSMG4	proteasome (prosome, macropain) assembly chaperone 4 [Source:HGNC Symbol;Acc:HGNC:21108]	0.995926	up in SCC	6.92094e-12	1.66131e-10
ILMN_2116714	SLC39A1	solute carrier family 39 (zinc transporter), member 1 [Source:HGNC Symbol;Acc:HGNC:12876]	0.801064	up in SCC	7.00216e-12	1.67995e-10
ILMN_1738642	CMPK1	cytidine monophosphate (UMP-CMP) kinase 1, cytosolic [Source:HGNC Symbol;Acc:HGNC:18170]	-0.807899	up in NHK	7.05864e-12	1.69264e-10
ILMN_1791792	C12orf5	chromosome 12 open reading frame 5 [Source:HGNC Symbol;Acc:HGNC:1185]	-0.792532	up in NHK	7.07079e-12	1.69469e-10
ILMN_2224103	PAPSS1	3'-phosphoadenosine 5'-phosphosulfate synthase 1 [Source:HGNC Symbol;Acc:HGNC:8603]	-0.973316	up in NHK	7.08697e-12	1.69771e-10
ILMN_1784753	PAIP2	poly(A) binding protein interacting protein 2 [Source:HGNC Symbol;Acc:HGNC:17970]	0.767885	up in SCC	7.10183e-12	1.70041e-10
ILMN_1688413	SNW1	SNW domain containing 1 [Source:HGNC Symbol;Acc:HGNC:16696]	0.565523	up in SCC	7.11256e-12	1.70211e-10
ILMN_3255965	LOC100130906	NA	-0.393492	up in NHK	7.20883e-12	1.72428e-10
ILMN_1798000	PSG1	pregnancy specific beta-1-glycoprotein 1 [Source:HGNC Symbol;Acc:HGNC:9514]	-0.531095	up in NHK	7.33583e-12	1.75376e-10
ILMN_2357361	THYN1	thymocyte nuclear protein 1 [Source:HGNC Symbol;Acc:HGNC:29560]	0.957228	up in SCC	7.45221e-12	1.78068e-10
ILMN_1809417	LRFN4	leucine rich repeat and fibronectin type III domain containing 4 [Source:HGNC Symbol;Acc:HGNC:28456]	0.59933	up in SCC	7.50468e-12	1.79232e-10
ILMN_2101920	HNRPH1	NA	0.674203	up in SCC	7.56598e-12	1.80604e-10
ILMN_1722089	RNF217	ring finger protein 217 [Source:HGNC Symbol;Acc:HGNC:21487]	-1.08909	up in NHK	7.66185e-12	1.828e-10
ILMN_1769082	TXNDC5	thioredoxin domain containing 5 (endoplasmic reticulum) [Source:HGNC Symbol;Acc:HGNC:21073]	0.396673	up in SCC	7.71165e-12	1.83896e-10
ILMN_1676026	MRPS26	mitochondrial ribosomal protein S26 [Source:HGNC Symbol;Acc:HGNC:14045]	0.761802	up in SCC	7.73839e-12	1.8444e-10
ILMN_2231021	TMEM185B	transmembrane protein 185B [Source:HGNC Symbol;Acc:HGNC:18896]	0.618987	up in SCC	7.75701e-12	1.84791e-10
ILMN_1786532	CNIH	NA	0.920919	up in SCC	7.77848e-12	1.8516e-10
ILMN_1805371	HNRPM	NA	0.333272	up in SCC	7.78034e-12	1.8516e-10
ILMN_1765558	NPAS2	neuronal PAS domain protein 2 [Source:HGNC Symbol;Acc:HGNC:7895]	-0.5718	up in NHK	7.87458e-12	1.87308e-10
ILMN_2151056	C10orf32	chromosome 10 open reading frame 32 [Source:HGNC Symbol;Acc:HGNC:23516]	-0.705513	up in NHK	7.88998e-12	1.8758e-10
ILMN_1721659	LOC643668	NA	0.79425	up in SCC	7.97045e-12	1.89397e-10
ILMN_1781986	UCRC	NA	0.849453	up in SCC	7.98903e-12	1.89744e-10
ILMN_1682818	TTLL3	tubulin tyrosine ligase-like family member 3 [Source:HGNC Symbol;Acc:HGNC:24483]	-0.32832	up in NHK	8.02383e-12	1.90474e-10
ILMN_2405018	PPP1CB	protein phosphatase 1, catalytic subunit, beta isozyme [Source:HGNC Symbol;Acc:HGNC:9282]	-1.29244	up in NHK	8.05954e-12	1.91226e-10
ILMN_3246005	LOC100133760	NA	-0.472255	up in NHK	8.09982e-12	1.92053e-10
ILMN_1739441	GANAB	glucosidase, alpha; neutral AB [Source:HGNC Symbol;Acc:HGNC:4138]	0.814265	up in SCC	8.10255e-12	1.92053e-10
ILMN_1740917	SCNN1B	sodium channel, non voltage gated 1 beta subunit [Source:HGNC Symbol;Acc:HGNC:10600]	-0.52558	up in NHK	8.26e-12	1.95687e-10
ILMN_1792110	C10orf76	chromosome 10 open reading frame 76 [Source:HGNC Symbol;Acc:HGNC:25788]	-0.598512	up in NHK	8.34319e-12	1.97559e-10
ILMN_2333865	DNAJB12	DnaJ (Hsp40) homolog, subfamily B, member 12 [Source:HGNC Symbol;Acc:HGNC:14891]	-0.505793	up in NHK	8.36519e-12	1.9798e-10
ILMN_3251545	CHMP5	charged multivesicular body protein 5 [Source:HGNC Symbol;Acc:HGNC:26942]	-0.698891	up in NHK	8.37561e-12	1.98128e-10
ILMN_2345739	CAPRIN2	caprin family member 2 [Source:HGNC Symbol;Acc:HGNC:21259]	0.544622	up in SCC	8.39881e-12	1.98577e-10
ILMN_1804854	CTNNA1	catenin (cadherin-associated protein), alpha 1, 102kDa [Source:HGNC Symbol;Acc:HGNC:2509]	-0.811348	up in NHK	8.40374e-12	1.98594e-10
[truncated: 45,218 more rows]
